# Supplementary material for: AIF1L regulates actomyosin contractility and filopodial extensions in human podocytes
Source: PLoS One. 2018 Jul 12;13(7):e0200487. doi: 10.1371/journal.pone.0200487 (PMC6042786; doi:10.1371/journal.pone.0200487)
Supplement: S1 Dataset — (XLSX) [file pone.0200487.s001.xlsx]

## Sheet: 1. Index
	Quantitative SILAC-based and KO controlled endogenous AIF1L interactome
	table sheet	name	content
	1	Index
	2	AIF1L interactome	Significant enriched proteins in the AIF1L immunoprecipitation compared to AIF1L-KO cells as control. Significance was defined a log2 fold enrichment of >0.4 by the immunoprecipitation of AIF1L for both replicates.
	3	GO-Term_analysis	GO-Term analysis for the significant AIF1L interactome (DAVID 6.8 analysis tool).
	4	raw_data_AIF1L_interactome	Raw data of the mass spectrometry based quantitative AIF1L interactome.

## Sheet: 2. AIF1L interactome
Protein IDs	Majority protein IDs	Major Uniprot ID	Protein names	Gene names (primary )	Gene names (synonym )	Gene ontology (biological process)	Gene ontology (cellular component)	Gene ontology (molecular function)	log2 ratio IP (AIF1L-WT/AIF1L-KO) Sample_A	log2 ratio IP (AIF1L-WT/AIF1L-KO) Sample_B	mean log2 value Sample A AND B
Q9BQI0;Q9BQI0-3;Q9BQI0-2;Q5JUP3;Q9BQI0-4;F5GYC9;A6PVM9;H7C605	Q9BQI0;Q9BQI0-3;Q9BQI0-2;Q5JUP3;Q9BQI0-4;F5GYC9	Q9BQI0	Allograft inflammatory factor 1-like	AIF1L	C9orf58 IBA2		actin cytoskeleton [GO:0015629]; cytoplasm [GO:0005737]; extracellular exosome [GO:0070062]; focal adhesion [GO:0005925]; protein complex [GO:0043234]; ruffle membrane [GO:0032587]	actin filament binding [GO:0051015]; calcium ion binding [GO:0005509]	5.50819	4.44155	4.97487
Q9H3U1	Q9H3U1	Q9H3U1	Protein unc-45 homolog A	UNC45A	SMAP1	cell differentiation [GO:0030154]; chaperone-mediated protein folding [GO:0061077]; muscle organ development [GO:0007517]	cytosol [GO:0005829]; Golgi apparatus [GO:0005794]; nuclear speck [GO:0016607]; perinuclear region of cytoplasm [GO:0048471]	cadherin binding [GO:0045296]; Hsp90 protein binding [GO:0051879]	1.45237	2.95689	2.20463
P24844;P24844-2	P24844;P24844-2	P24844	Myosin regulatory light polypeptide 9	MYL9	MLC2 MRLC1 MYRL2	muscle contraction [GO:0006936]; platelet aggregation [GO:0070527]; regulation of megakaryocyte differentiation [GO:0045652]; regulation of muscle contraction [GO:0006937]	cytosol [GO:0005829]; muscle myosin complex [GO:0005859]	calcium ion binding [GO:0005509]; structural constituent of muscle [GO:0008307]	1.91088	2.00112	1.956
P11388;P11388-2;P11388-3;P11388-4;J3KTB7	P11388;P11388-2;P11388-3;P11388-4	P11388	DNA topoisomerase 2-alpha	TOP2A	TOP2	apoptotic chromosome condensation [GO:0030263]; cellular response to DNA damage stimulus [GO:0006974]; chromosome segregation [GO:0007059]; DNA ligation [GO:0006266]; DNA topological change [GO:0006265]; embryonic cleavage [GO:0040016]; hematopoietic progenitor cell differentiation [GO:0002244]; mitotic DNA integrity checkpoint [GO:0044774]; negative regulation of DNA duplex unwinding [GO:1905463…	condensed chromosome [GO:0000793]; cytoplasm [GO:0005737]; DNA topoisomerase complex (ATP-hydrolyzing) [GO:0009330]; intracellular ribonucleoprotein complex [GO:0030529]; nucleolus [GO:0005730]; nucleoplasm [GO:0005654]; nucleus [GO:0005634]; protein complex [GO:0043234]	ATP binding [GO:0005524]; chromatin binding [GO:0003682]; DNA binding [GO:0003677]; DNA binding, bending [GO:0008301]; DNA-dependent ATPase activity [GO:0008094]; DNA topoisomerase type II (ATP-hydrolyzing) activity [GO:0003918]; drug binding [GO:0008144]; enzyme binding [GO:0019899]; histone deacetylase binding [GO:0042826]; magnesium ion binding [GO:0000287]; protein C-terminus binding [GO:0008…	1.73394	1.59837	1.66615
E7EVZ1;Q86UP3-2;G3V138;Q86UP3;J3QQ66;Q86UP3-4;Q86UP3-3;H0YC81;H0YBV0;E5RI93;E5RGK3;E5RHS1;E5RG79;Q9C0A1	E7EVZ1;Q86UP3-2;G3V138;Q86UP3;J3QQ66;Q86UP3-4	Q86UP3	Zinc finger homeobox protein 4	ZFHX4		regulation of transcription, DNA-templated [GO:0006355]; transcription, DNA-templated [GO:0006351]	nucleus [GO:0005634]	sequence-specific DNA binding [GO:0043565]; zinc ion binding [GO:0008270]	1.18069	2.07077	1.62573
P53814-5;P53814;P53814-6;P53814-2;H7C372;C9JQZ8;C9JGQ0;C9JV14;C9JYU8;H7BZZ8;B5MCI0;C9JBH9;C9JP19	P53814-5;P53814;P53814-6	P53814	Smoothelin	SMTN	SMSMO	muscle organ development [GO:0007517]; smooth muscle contraction [GO:0006939]	actin cytoskeleton [GO:0015629]; cytoplasm [GO:0005737]; cytoskeleton [GO:0005856]	actin binding [GO:0003779]; structural constituent of muscle [GO:0008307]	1.50984	1.74045	1.62515
P17480-2;E9PKP7	P17480-2;E9PKP7	P17480		UBTF	UBF UBF1	positive regulation of transcription from RNA polymerase I promoter [GO:0045943]; regulation of transcription from RNA polymerase I promoter [GO:0006356]; termination of RNA polymerase I transcription [GO:0006363]; transcription elongation from RNA polymerase I promoter [GO:0006362]; transcription from RNA polymerase I promoter [GO:0006360]; transcription initiation from RNA polymerase I promoter…	fibrillar center [GO:0001650]; nucleolus [GO:0005730]; nucleoplasm [GO:0005654]; nucleus [GO:0005634]	chromatin binding [GO:0003682]; RNA binding [GO:0003723]; RNA polymerase I CORE element sequence-specific DNA binding [GO:0001164]; RNA polymerase I upstream control element sequence-specific DNA binding [GO:0001165]; scaffold protein binding [GO:0097110]	0.77475	2.24932	1.51204
P45973	P45973	P45973	Chromobox protein homolog 5	CBX5	HP1A	blood coagulation [GO:0007596]; negative regulation of G0 to G1 transition [GO:0070317]; negative regulation of transcription, DNA-templated [GO:0045892]; negative regulation of transcription from RNA polymerase II promoter [GO:0000122]; viral process [GO:0016032]	chromocenter [GO:0010369]; histone deacetylase complex [GO:0000118]; histone methyltransferase complex [GO:0035097]; kinetochore [GO:0000776]; macromolecular complex [GO:0032991]; nuclear chromosome, telomeric region [GO:0000784]; nuclear envelope [GO:0005635]; nuclear heterochromatin [GO:0005720]; nuclear pericentric heterochromatin [GO:0031618]; nucleolus [GO:0005730]; nucleoplasm [GO:0005654];…	chromatin binding [GO:0003682]; histone deacetylase binding [GO:0042826]; identical protein binding [GO:0042802]; macromolecular complex binding [GO:0044877]; methylated histone binding [GO:0035064]; protein binding, bridging [GO:0030674]; protein homodimerization activity [GO:0042803]; repressing transcription factor binding [GO:0070491]; ribonucleoprotein complex binding [GO:0043021]	1.15143	1.86184	1.50663
Q02880-2;Q02880;E9PCY5;B4DLV2	Q02880-2;Q02880;E9PCY5	Q02880	DNA topoisomerase 2-beta;DNA topoisomerase 2	TOP2B		axonogenesis [GO:0007409]; DNA topological change [GO:0006265]; forebrain development [GO:0030900]; mitotic DNA integrity checkpoint [GO:0044774]; neuron migration [GO:0001764]; protein sumoylation [GO:0016925]; resolution of meiotic recombination intermediates [GO:0000712]; sister chromatid segregation [GO:0000819]	cytosol [GO:0005829]; intracellular ribonucleoprotein complex [GO:0030529]; nucleoplasm [GO:0005654]; nucleus [GO:0005634]	ATP binding [GO:0005524]; chromatin binding [GO:0003682]; DNA binding [GO:0003677]; DNA topoisomerase type II (ATP-hydrolyzing) activity [GO:0003918]; enzyme binding [GO:0019899]; histone deacetylase binding [GO:0042826]; metal ion binding [GO:0046872]; protein C-terminus binding [GO:0008022]; protein heterodimerization activity [GO:0046982]; protein kinase C binding [GO:0005080]; ribonucleoprote…	1.43964	1.56818	1.50391
Q13111;Q13111-2;Q13111-3;K7EPA1;K7EJF1	Q13111;Q13111-2;Q13111-3	Q13111	Chromatin assembly factor 1 subunit A	CHAF1A	CAF CAF1P150	cell cycle [GO:0007049]; chromatin assembly [GO:0031497]; DNA repair [GO:0006281]; DNA replication [GO:0006260]; DNA replication-dependent nucleosome assembly [GO:0006335]; protein complex assembly [GO:0006461]	CAF-1 complex [GO:0033186]; nuclear chromatin [GO:0000790]; protein complex [GO:0043234]	chromatin binding [GO:0003682]; chromo shadow domain binding [GO:0070087]; identical protein binding [GO:0042802]; unfolded protein binding [GO:0051082]	1.04591	1.88405	1.46498
Q13112	Q13112	Q13112	Chromatin assembly factor 1 subunit B	CHAF1B	CAF1A CAF1P60 MPHOSPH7 MPP7	cell cycle [GO:0007049]; chromatin assembly [GO:0031497]; DNA repair [GO:0006281]; DNA replication [GO:0006260]; DNA replication-dependent nucleosome assembly [GO:0006335]; protein complex assembly [GO:0006461]; regulation of transcription, DNA-templated [GO:0006355]; transcription, DNA-templated [GO:0006351]	CAF-1 complex [GO:0033186]; cytoplasm [GO:0005737]; nuclear chromatin [GO:0000790]; nucleoplasm [GO:0005654]; nucleus [GO:0005634]; protein complex [GO:0043234]	chromatin binding [GO:0003682]; histone binding [GO:0042393]; unfolded protein binding [GO:0051082]	1.06187	1.80459	1.43323
F5GWX5;Q14839;Q14839-2;Q8TDI0;Q12873-2;Q12873;Q12873-3;Q5TG85;K7EMY3;F5H6N4;F2Z2R5;I3L229;H7C3H7;H7C0J3;K7EPV1;K7ESA5	F5GWX5;Q14839;Q14839-2	Q14839	Chromodomain-helicase-DNA-binding protein 4	CHD4		ATP-dependent chromatin remodeling [GO:0043044]; negative regulation of transcription from RNA polymerase II promoter [GO:0000122]; regulation of signal transduction by p53 class mediator [GO:1901796]; regulation of transcription from RNA polymerase II promoter [GO:0006357]; terminal button organization [GO:0072553]; transcription, DNA-templated [GO:0006351]	centrosome [GO:0005813]; cytoplasm [GO:0005737]; membrane [GO:0016020]; nuclear chromatin [GO:0000790]; nucleoplasm [GO:0005654]; nucleus [GO:0005634]; NuRD complex [GO:0016581]; protein complex [GO:0043234]; protein-DNA complex [GO:0032993]	ATP binding [GO:0005524]; ATP-dependent DNA helicase activity [GO:0004003]; DNA binding [GO:0003677]; histone deacetylase activity [GO:0004407]; histone deacetylase binding [GO:0042826]; RNA polymerase II repressing transcription factor binding [GO:0001103]; zinc ion binding [GO:0008270]	0.665455	2.16758	1.41652
Q99878;Q96KK5;Q9BTM1;Q16777;Q6FI13;P20671;P0C0S8;H0YFX9;Q9BTM1-2;REV__H0Y672;REV__E7EQ67;REV__H7BY63;REV__Q8NB25-4;REV__Q8NB25-2;REV__Q8NB25-3;REV__Q8NB25	Q99878;Q96KK5;Q9BTM1;Q16777;Q6FI13;P20671;P0C0S8;H0YFX9;Q9BTM1-2	Q99878	Histone H2A type 1-J;Histone H2A type 1-H;Histone H2A.J;Histone H2A type 2-C;Histone H2A type 2-A;Histone H2A type 1-D;Histone H2A type 1;Histone H2A	HIST1H2AJ	H2AFE	chromatin silencing [GO:0006342]	extracellular exosome [GO:0070062]; nuclear chromatin [GO:0000790]; nucleosome [GO:0000786]; nucleus [GO:0005634]	DNA binding [GO:0003677]; protein heterodimerization activity [GO:0046982]	0.532178	2.27804	1.40511
P62805	P62805	P62805	Histone H4	HIST1H4A; HIST1H4B; HIST1H4C; HIST1H4D; HIST1H4E; HIST1H4F; HIST1H4H; HIST1H4I; HIST1H4J; HIST1H4K; HIST1H4L; HIST2H4A; HIST2H4B; HIST4H4	H4/A H4FA; H4/I H4FI; H4/G H4FG; H4/B H4FB; H4/J H4FJ; H4/C H4FC; H4/H H4FH; H4/M H4FM; H4/E H4FE; H4/D H4FD; H4/K H4FK; H4/N H4F2 H4FN HIST2H4; H4/O H4FO;	beta-catenin-TCF complex assembly [GO:1904837]; cellular protein metabolic process [GO:0044267]; CENP-A containing nucleosome assembly [GO:0034080]; chromatin silencing at rDNA [GO:0000183]; DNA replication-dependent nucleosome assembly [GO:0006335]; DNA replication-independent nucleosome assembly [GO:0006336]; DNA-templated transcription, initiation [GO:0006352]; double-strand break repair via n…	extracellular exosome [GO:0070062]; extracellular matrix [GO:0031012]; extracellular region [GO:0005576]; membrane [GO:0016020]; nuclear chromosome [GO:0000228]; nuclear chromosome, telomeric region [GO:0000784]; nuclear nucleosome [GO:0000788]; nucleoplasm [GO:0005654]; nucleosome [GO:0000786]; nucleus [GO:0005634]; protein complex [GO:0043234]	DNA binding [GO:0003677]; histone binding [GO:0042393]; protein domain specific binding [GO:0019904]; protein heterodimerization activity [GO:0046982]; RNA binding [GO:0003723]	0.545466	2.1729	1.35918
K7EMV3;B4DEB1;K7EK07;Q71DI3;Q16695;P84243;P68431;K7ES00;K7EP01;Q6NXT2	K7EMV3;B4DEB1;K7EK07;Q71DI3;Q16695;P84243;P68431;K7ES00;K7EP01;Q6NXT2	Q71DI3	Histone H3;Histone H3.2;Histone H3.1t;Histone H3.3;Histone H3.1;Histone H3.3C	HIST2H3A; HIST2H3C; HIST2H3D	; H3F2 H3FM;	blood coagulation [GO:0007596]; cellular protein metabolic process [GO:0044267]; chromatin organization [GO:0006325]; chromatin silencing at rDNA [GO:0000183]; interleukin-7-mediated signaling pathway [GO:0038111]; negative regulation of gene expression, epigenetic [GO:0045814]; negative regulation of transcription from RNA polymerase II promoter [GO:0000122]; nucleosome assembly [GO:0006334]; po…	extracellular exosome [GO:0070062]; extracellular region [GO:0005576]; nucleoplasm [GO:0005654]; nucleosome [GO:0000786]; nucleus [GO:0005634]	histone binding [GO:0042393]; nucleosomal DNA binding [GO:0031492]; protein heterodimerization activity [GO:0046982]	0.556775	2.14633	1.35155
Q71UI9;P0C0S5;Q71UI9-3;Q71UI9-4;Q71UI9-2;C9J0D1;C9J386;Q71UI9-5	Q71UI9;P0C0S5;Q71UI9-3;Q71UI9-4;Q71UI9-2;C9J0D1;C9J386	P0C0S5	Histone H2A.V;Histone H2A.Z;Histone H2A	H2AFZ	H2AZ	cellular response to estradiol stimulus [GO:0071392]; chromatin silencing [GO:0006342]; positive regulation of transcription from RNA polymerase II promoter [GO:0045944]	extracellular exosome [GO:0070062]; nuclear euchromatin [GO:0005719]; nuclear heterochromatin [GO:0005720]; nucleosome [GO:0000786]; nucleus [GO:0005634]	chromatin DNA binding [GO:0031490]; nucleosomal DNA binding [GO:0031492]; protein heterodimerization activity [GO:0046982]; RNA polymerase II core promoter proximal region sequence-specific DNA binding [GO:0000978]; RNA polymerase II core promoter sequence-specific DNA binding [GO:0000979]; RNA polymerase II distal enhancer sequence-specific DNA binding [GO:0000980]	0.556733	2.11523	1.33598
E7EQT4;Q9UKV3-5;Q9UKV3;G3V3B0;Q9UKV3-3;Q9UKV3-2;G3V3T3	E7EQT4;Q9UKV3-5;Q9UKV3	Q9UKV3	Apoptotic chromatin condensation inducer in the nucleus	ACIN1	ACINUS KIAA0670	apoptotic chromosome condensation [GO:0030263]; erythrocyte differentiation [GO:0030218]; execution phase of apoptosis [GO:0097194]; mRNA processing [GO:0006397]; negative regulation of mRNA splicing, via spliceosome [GO:0048025]; positive regulation of apoptotic process [GO:0043065]; positive regulation of monocyte differentiation [GO:0045657]; RNA splicing [GO:0008380]	ASAP complex [GO:0061574]; cytosol [GO:0005829]; nuclear speck [GO:0016607]; nucleolus [GO:0005730]; nucleoplasm [GO:0005654]; nucleus [GO:0005634]; plasma membrane [GO:0005886]	ATPase activity [GO:0016887]; enzyme binding [GO:0019899]; nucleic acid binding [GO:0003676]; RNA binding [GO:0003723]	1.31445	1.28623	1.30034
O75367-2;O75367-3;O75367;B4DJC3;D6RCF2;Q5SQT3	O75367-2;O75367-3;O75367;B4DJC3	O75367	Core histone macro-H2A.1;Histone H2A	H2AFY	MACROH2A1	chromatin silencing [GO:0006342]; covalent chromatin modification [GO:0016569]; dosage compensation [GO:0007549]; establishment of protein localization to chromatin [GO:0071169]; negative regulation of cell cycle G2/M phase transition [GO:1902750]; negative regulation of gene expression, epigenetic [GO:0045814]; negative regulation of histone H3-K27 methylation [GO:0061086]; negative regulation o…	Barr body [GO:0001740]; condensed chromosome [GO:0000793]; extracellular exosome [GO:0070062]; nuclear chromatin [GO:0000790]; nuclear chromosome [GO:0000228]; nuclear chromosome, telomeric region [GO:0000784]; nucleolus [GO:0005730]; nucleosome [GO:0000786]; nucleus [GO:0005634]; pericentric heterochromatin [GO:0005721]; sex chromatin [GO:0001739]	chromatin DNA binding [GO:0031490]; core promoter sequence-specific DNA binding [GO:0001046]; DNA binding [GO:0003677]; double-stranded methylated DNA binding [GO:0010385]; enzyme binding [GO:0019899]; nucleosomal DNA binding [GO:0031492]; protein heterodimerization activity [GO:0046982]; protein kinase binding [GO:0019901]; protein serine/threonine kinase inhibitor activity [GO:0030291]; rDNA bi…	0.676895	1.91823	1.29756
A6NHR9-2;A6NHR9;J3KTL8;A6NHR9-3;J3KRK8	A6NHR9-2;A6NHR9;J3KTL8;A6NHR9-3	A6NHR9	Structural maintenance of chromosomes flexible hinge domain-containing protein 1	SMCHD1	KIAA0650	chromosome organization [GO:0051276]; inactivation of X chromosome by DNA methylation [GO:0060821]; nose development [GO:0043584]	Barr body [GO:0001740]	ATPase activity [GO:0016887]; ATP binding [GO:0005524]	0.927085	1.58333	1.25521
Q14683;G8JLG1;H0Y7K8	Q14683;G8JLG1	Q14683	Structural maintenance of chromosomes protein 1A	SMC1A	DXS423E KIAA0178 SB1.8 SMC1 SMC1L1	cell division [GO:0051301]; DNA repair [GO:0006281]; meiotic cell cycle [GO:0051321]; mitotic sister chromatid cohesion [GO:0007064]; mitotic sister chromatid segregation [GO:0000070]; negative regulation of DNA endoreduplication [GO:0032876]; regulation of mitotic spindle assembly [GO:1901673]; response to DNA damage checkpoint signaling [GO:0072423]; response to radiation [GO:0009314]; sister c…	chromosome [GO:0005694]; chromosome, centromeric region [GO:0000775]; cohesin complex [GO:0008278]; condensed chromosome kinetochore [GO:0000777]; condensed nuclear chromosome [GO:0000794]; cytosol [GO:0005829]; kinetochore [GO:0000776]; meiotic cohesin complex [GO:0030893]; mitotic spindle pole [GO:0097431]; nuclear matrix [GO:0016363]; nucleoplasm [GO:0005654]; nucleus [GO:0005634]	ATP binding [GO:0005524]; chromatin binding [GO:0003682]; mediator complex binding [GO:0036033]; protein heterodimerization activity [GO:0046982]; RNA binding [GO:0003723]	0.431365	2.05499	1.24318
Q13185;C9JMM0;B8ZZ43;K7ELA4	Q13185	Q13185	Chromobox protein homolog 3	CBX3		chromatin remodeling [GO:0006338]; covalent chromatin modification [GO:0016569]; negative regulation of G0 to G1 transition [GO:0070317]; negative regulation of transcription, DNA-templated [GO:0045892]; rhythmic process [GO:0048511]; transcription, DNA-templated [GO:0006351]	chromatin [GO:0000785]; chromosome, centromeric region [GO:0000775]; condensed chromosome, centromeric region [GO:0000779]; nuclear chromosome, telomeric region [GO:0000784]; nuclear envelope [GO:0005635]; nuclear euchromatin [GO:0005719]; nuclear heterochromatin [GO:0005720]; nuclear inner membrane [GO:0005637]; nuclear pericentric heterochromatin [GO:0031618]; nucleoplasm [GO:0005654]; nucleus …	enzyme binding [GO:0019899]; histone methyltransferase binding [GO:1990226]; identical protein binding [GO:0042802]; protein domain specific binding [GO:0019904]	0.66779	1.79352	1.23066
Q93077;Q7L7L0;P04908	Q93077;Q7L7L0;P04908	Q93077	Histone H2A type 1-C;Histone H2A type 3;Histone H2A type 1-B/E	HIST1H2AC	H2AFL	chromatin silencing [GO:0006342]; negative regulation of cell proliferation [GO:0008285]	extracellular exosome [GO:0070062]; nuclear chromatin [GO:0000790]; nucleosome [GO:0000786]; nucleus [GO:0005634]	DNA binding [GO:0003677]; protein heterodimerization activity [GO:0046982]	0.428313	2.00371	1.21601
Q09028-3;Q09028;Q09028-4;E9PC52;Q09028-2;Q16576;Q16576-2;H0YF10;Q5JP02;H0YCT5;H0YDK2;Q5JP01;H0YEU5;B4DRT0;E9PNS2;E9PIC4;E9PNS6	Q09028-3;Q09028;Q09028-4;E9PC52;Q09028-2;Q16576;Q16576-2;H0YF10;Q5JP02;H0YCT5;H0YDK2;Q5JP01	Q09028	Histone-binding protein RBBP4;Histone-binding protein RBBP7	RBBP4	RBAP48	ATP-dependent chromatin remodeling [GO:0043044]; cell cycle [GO:0007049]; CENP-A containing nucleosome assembly [GO:0034080]; chromatin assembly [GO:0031497]; chromatin remodeling [GO:0006338]; DNA replication [GO:0006260]; DNA replication-dependent nucleosome assembly [GO:0006335]; DNA replication-independent nucleosome assembly [GO:0006336]; negative regulation of cell proliferation [GO:0008285…	CAF-1 complex [GO:0033186]; cytosol [GO:0005829]; ESC/E(Z) complex [GO:0035098]; nuclear chromatin [GO:0000790]; nucleoplasm [GO:0005654]; nucleus [GO:0005634]; NuRD complex [GO:0016581]; NURF complex [GO:0016589]; protein complex [GO:0043234]; Sin3 complex [GO:0016580]	histone binding [GO:0042393]; histone deacetylase activity [GO:0004407]; histone deacetylase binding [GO:0042826]	0.467773	1.8656	1.16669
Q15424;Q15424-4;Q15424-3;Q15424-2;F5GZU3;B7Z2F6;K7EII0;K7ES42	Q15424;Q15424-4;Q15424-3;Q15424-2;F5GZU3;B7Z2F6	Q15424	Scaffold attachment factor B1	SAFB	HAP HET SAFB1	chromatin organization [GO:0006325]; growth [GO:0040007]; hormone metabolic process [GO:0042445]; intracellular estrogen receptor signaling pathway [GO:0030520]; positive regulation of transcription from RNA polymerase II promoter [GO:0045944]; regulation of mRNA processing [GO:0050684]; regulation of transcription from RNA polymerase II promoter [GO:0006357]; transcription, DNA-templated [GO:000…	nucleoplasm [GO:0005654]; nucleus [GO:0005634]	chromatin binding [GO:0003682]; core promoter binding [GO:0001047]; double-stranded DNA binding [GO:0003690]; RNA binding [GO:0003723]; sequence-specific DNA binding [GO:0043565]	1.068	1.25942	1.16371
Q96T23-2;Q96T23;Q96T23-3;H0YCN2;H0YER1;H7C306;H0YEX0;H0YDG9	Q96T23-2;Q96T23;Q96T23-3;H0YCN2;H0YER1	Q96T23	Remodeling and spacing factor 1	RSF1	HBXAP XAP8	CENP-A containing nucleosome assembly [GO:0034080]; chromatin remodeling [GO:0006338]; covalent chromatin modification [GO:0016569]; DNA-templated transcription, initiation [GO:0006352]; negative regulation of DNA binding [GO:0043392]; negative regulation of transcription, DNA-templated [GO:0045892]; nucleosome assembly [GO:0006334]; nucleosome positioning [GO:0016584]; positive regulation of tra…	nucleoplasm [GO:0005654]; nucleus [GO:0005634]; RSF complex [GO:0031213]	histone binding [GO:0042393]; metal ion binding [GO:0046872]	0.535227	1.78685	1.16104
Q7Z406;Q7Z406-6;F2Z2U8;Q7Z406-2;G8JLL9;Q7Z406-4;Q7Z406-5;M0QY43	Q7Z406;Q7Z406-6;F2Z2U8;Q7Z406-2;G8JLL9;Q7Z406-4;Q7Z406-5;M0QY43	Q7Z406	Myosin-14	MYH14	KIAA2034	actin filament-based movement [GO:0030048]; actomyosin structure organization [GO:0031032]; mitochondrion morphogenesis [GO:0070584]; neuronal action potential [GO:0019228]; regulation of cell shape [GO:0008360]; sensory perception of sound [GO:0007605]; skeletal muscle contraction [GO:0003009]; skeletal muscle tissue development [GO:0007519]; vocalization behavior [GO:0071625]	actomyosin [GO:0042641]; axon [GO:0030424]; brush border [GO:0005903]; cytosol [GO:0005829]; extracellular exosome [GO:0070062]; growth cone [GO:0030426]; membrane [GO:0016020]; myelin sheath [GO:0043209]; myosin II complex [GO:0016460]; myosin II filament [GO:0097513]; stress fiber [GO:0001725]	actin-dependent ATPase activity [GO:0030898]; actin filament binding [GO:0051015]; ATPase activity [GO:0016887]; ATP binding [GO:0005524]; calmodulin binding [GO:0005516]; microfilament motor activity [GO:0000146]	1.02365	1.02737	1.02551
P55769;B1AHD1	P55769;B1AHD1	P55769	NHP2-like protein 1	SNU13	NHP2L1	box C/D snoRNP assembly [GO:0000492]; maturation of LSU-rRNA [GO:0000470]; maturation of SSU-rRNA [GO:0030490]; mRNA splicing, via spliceosome [GO:0000398]; rRNA processing [GO:0006364]; single fertilization [GO:0007338]	box C/D snoRNP complex [GO:0031428]; dense fibrillar component [GO:0001651]; nucleolus [GO:0005730]; nucleoplasm [GO:0005654]; nucleus [GO:0005634]; precatalytic spliceosome [GO:0071011]; protein complex [GO:0043234]; small-subunit processome [GO:0032040]; U4/U6 x U5 tri-snRNP complex [GO:0046540]	ATPase binding [GO:0051117]; box C/D snoRNA binding [GO:0034512]; RNA binding [GO:0003723]; U3 snoRNA binding [GO:0034511]; U4atac snRNA binding [GO:0030622]; U4 snRNA binding [GO:0030621]	0.408991	1.62812	1.01856
Q9H583;Q5T3Q7;Q6P664	Q9H583;Q5T3Q7	Q9H583	HEAT repeat-containing protein 1	HEATR1	BAP28 UTP10	maturation of SSU-rRNA from tricistronic rRNA transcript (SSU-rRNA, 5.8S rRNA, LSU-rRNA) [GO:0000462]; positive regulation of rRNA processing [GO:2000234]; positive regulation of transcription from RNA polymerase I promoter [GO:0045943]; rRNA processing [GO:0006364]; transcription, DNA-templated [GO:0006351]	90S preribosome [GO:0030686]; fibrillar center [GO:0001650]; membrane [GO:0016020]; mitochondrion [GO:0005739]; nucleolus [GO:0005730]; nucleoplasm [GO:0005654]; small-subunit processome [GO:0032040]; t-UTP complex [GO:0034455]	RNA binding [GO:0003723]; snoRNA binding [GO:0030515]	0.741083	1.29166	1.01637
Q14151;K7EQU4;K7ERX3;B4DKG3	Q14151	Q14151	Scaffold attachment factor B2	SAFB2	KIAA0138	regulation of androgen receptor signaling pathway [GO:0060765]; regulation of mRNA processing [GO:0050684]; regulation of transcription from RNA polymerase II promoter [GO:0006357]; Sertoli cell differentiation [GO:0060008]; transcription, DNA-templated [GO:0006351]	cytoplasm [GO:0005737]; extracellular exosome [GO:0070062]; intracellular membrane-bounded organelle [GO:0043231]; nuclear body [GO:0016604]; nucleoplasm [GO:0005654]; nucleus [GO:0005634]	double-stranded DNA binding [GO:0003690]; identical protein binding [GO:0042802]; RNA binding [GO:0003723]; sequence-specific DNA binding [GO:0043565]	0.692105	1.32331	1.00771
P35579;P35579-2;Q5BKV1;B1AH99;REV__Q5T655;REV__E7EQT4;REV__Q9UKV3-5;REV__Q9UKV3;P12883;P13535;Q9UKX3;Q9Y623;P11055;A7E2Y1	P35579;P35579-2	P35579	Myosin-9	MYH9		actin cytoskeleton reorganization [GO:0031532]; actin filament-based movement [GO:0030048]; actomyosin structure organization [GO:0031032]; angiogenesis [GO:0001525]; blood vessel endothelial cell migration [GO:0043534]; cytokinetic process [GO:0032506]; establishment of meiotic spindle localization [GO:0051295]; establishment of T cell polarity [GO:0001768]; integrin-mediated signaling pathway […	actin cytoskeleton [GO:0015629]; actomyosin [GO:0042641]; actomyosin contractile ring [GO:0005826]; brush border [GO:0005903]; cell-cell adherens junction [GO:0005913]; cell leading edge [GO:0031252]; cleavage furrow [GO:0032154]; cytoplasm [GO:0005737]; cytosol [GO:0005829]; extracellular exosome [GO:0070062]; extracellular matrix [GO:0031012]; focal adhesion [GO:0005925]; immunological synapse …	actin binding [GO:0003779]; actin-dependent ATPase activity [GO:0030898]; actin filament binding [GO:0051015]; ADP binding [GO:0043531]; ATPase activity [GO:0016887]; ATP binding [GO:0005524]; cadherin binding [GO:0045296]; calmodulin binding [GO:0005516]; microfilament motor activity [GO:0000146]; motor activity [GO:0003774]; protein domain specific binding [GO:0019904]; protein homodimerization…	0.973214	0.979074	0.976144
F8W1R7;P60660-2;P60660;G3V1V0;J3KND3;G8JLA2;B7Z6Z4;G3V1Y7;F8VPF3;F8VZU9;F8W180;H0YI43;F8VXL3	F8W1R7;P60660-2;P60660;G3V1V0;J3KND3;G8JLA2;B7Z6Z4;G3V1Y7;F8VPF3	P60660	Myosin light polypeptide 6	MYL6		muscle contraction [GO:0006936]; muscle filament sliding [GO:0030049]; skeletal muscle tissue development [GO:0007519]	brush border [GO:0005903]; cytosol [GO:0005829]; extracellular exosome [GO:0070062]; extracellular matrix [GO:0031012]; membrane [GO:0016020]; myosin complex [GO:0016459]; unconventional myosin complex [GO:0016461]; vesicle [GO:0031982]	actin-dependent ATPase activity [GO:0030898]; calcium ion binding [GO:0005509]; motor activity [GO:0003774]; structural constituent of muscle [GO:0008307]	0.956404	0.972693	0.964548
P07355;P07355-2;H0YN42;H0YMD0;H0YMU9;A6NMY6;H0YKS4;H0YM50;H0YMM1;H0YKZ7;H0YLV6;H0YMT9;H0YKX9;H0YNP5;H0YKL9;H0YN28;H0YL33;H0YMW4;H0YKV8;H0YMD9;H0YNB8;H0YKN4;H0YNA0;H0YN52;H0YLE2	P07355;P07355-2;H0YN42;H0YMD0;H0YMU9;A6NMY6;H0YKS4;H0YM50;H0YMM1	P07355	Annexin A2;Annexin;Putative annexin A2-like protein	ANXA2	ANX2 ANX2L4 CAL1H LPC2D	angiogenesis [GO:0001525]; body fluid secretion [GO:0007589]; catabolism by host of symbiont protein [GO:0052362]; collagen fibril organization [GO:0030199]; fibrinolysis [GO:0042730]; interleukin-12-mediated signaling pathway [GO:0035722]; membrane raft assembly [GO:0001765]; negative regulation by host of symbiont molecular function [GO:0052405]; negative regulation of development of symbiont i…	azurophil granule lumen [GO:0035578]; basement membrane [GO:0005604]; basolateral plasma membrane [GO:0016323]; cell-cell adherens junction [GO:0005913]; cell cortex [GO:0005938]; cell surface [GO:0009986]; cytoplasm [GO:0005737]; cytosol [GO:0005829]; early endosome [GO:0005769]; endosome [GO:0005768]; extracellular exosome [GO:0070062]; extracellular matrix [GO:0031012]; extracellular region [G…	bone sialoprotein binding [GO:0044730]; cadherin binding involved in cell-cell adhesion [GO:0098641]; calcium-dependent phospholipid binding [GO:0005544]; calcium-dependent protein binding [GO:0048306]; calcium ion binding [GO:0005509]; cytoskeletal protein binding [GO:0008092]; identical protein binding [GO:0042802]; molecular function regulator [GO:0098772]; phosphatidylinositol-4,5-bisphosphat…	0.796661	1.04488	0.920772
P05976-2;P05976;P08590	P05976-2;P05976;P08590	P05976	Myosin light chain 1/3, skeletal muscle isoform;Myosin light chain 3	MYL1		cardiac muscle contraction [GO:0060048]; muscle contraction [GO:0006936]; muscle filament sliding [GO:0030049]	cytosol [GO:0005829]; muscle myosin complex [GO:0005859]; myofibril [GO:0030016]; sarcomere [GO:0030017]	calcium ion binding [GO:0005509]; structural constituent of muscle [GO:0008307]	0.855431	0.907583	0.881507
Q9NWH9;H7BXE3;H0YLW7;H0YMW8;H0YNF3;H0YMR6;H0YLE6;H0YL55;H7C3F4;A8K5V8;H0YKH2	Q9NWH9;H7BXE3	Q9NWH9	SAFB-like transcription modulator	SLTM	MET	apoptotic process [GO:0006915]; regulation of mRNA processing [GO:0050684]; regulation of transcription from RNA polymerase II promoter [GO:0006357]; transcription, DNA-templated [GO:0006351]	nuclear body [GO:0016604]; nucleoplasm [GO:0005654]; nucleus [GO:0005634]	double-stranded DNA binding [GO:0003690]; RNA binding [GO:0003723]; sequence-specific DNA binding [GO:0043565]	0.562538	1.19981	0.881176
O14617-4;O14617;O14617-5;O14617-3;E7EMM2;O14617-2;G5E988;K7ELX8	O14617-4;O14617;O14617-5;O14617-3;E7EMM2;O14617-2;G5E988	O14617	AP-3 complex subunit delta-1	AP3D1		anterograde axonal transport [GO:0008089]; anterograde synaptic vesicle transport [GO:0048490]; antigen processing and presentation, exogenous lipid antigen via MHC class Ib [GO:0048007]; endosome to melanosome transport [GO:0035646]; eye pigment biosynthetic process [GO:0006726]; intracellular protein transport [GO:0006886]; melanosome organization [GO:0032438]; neurotransmitter receptor transpo…	AP-3 adaptor complex [GO:0030123]; axon cytoplasm [GO:1904115]; endosome membrane [GO:0010008]; Golgi apparatus [GO:0005794]; Golgi membrane [GO:0000139]; lysosomal membrane [GO:0005765]; membrane [GO:0016020]; plasma membrane [GO:0005886]; presynaptic endosome [GO:0098830]; terminal bouton [GO:0043195]	transporter activity [GO:0005215]	0.760431	0.981341	0.870886
P19105;J3QRS3;J3KTJ1	P19105;J3QRS3;J3KTJ1	P19105	Myosin regulatory light chain 12A	MYL12A	MLCB MRLC3 RLC	ephrin receptor signaling pathway [GO:0048013]; muscle contraction [GO:0006936]; platelet aggregation [GO:0070527]	cytosol [GO:0005829]; extracellular exosome [GO:0070062]; myosin complex [GO:0016459]	calcium ion binding [GO:0005509]	0.896952	0.788185	0.842568
P15311;E7EQR4	P15311;E7EQR4	P15311	Ezrin	EZR	VIL2	actin cytoskeleton reorganization [GO:0031532]; actin filament bundle assembly [GO:0051017]; astral microtubule organization [GO:0030953]; axon guidance [GO:0007411]; cellular protein complex localization [GO:0034629]; cellular response to cAMP [GO:0071320]; cortical microtubule organization [GO:0043622]; cytoskeletal anchoring at plasma membrane [GO:0007016]; establishment of centrosome localiza…	actin cytoskeleton [GO:0015629]; actin filament [GO:0005884]; apical part of cell [GO:0045177]; apical plasma membrane [GO:0016324]; astrocyte projection [GO:0097449]; basolateral plasma membrane [GO:0016323]; brush border [GO:0005903]; cell body [GO:0044297]; cell periphery [GO:0071944]; cell projection [GO:0042995]; cell tip [GO:0051286]; ciliary basal body [GO:0036064]; cortical cytoskeleton […	actin binding [GO:0003779]; actin filament binding [GO:0051015]; ATPase binding [GO:0051117]; cadherin binding [GO:0045296]; cell adhesion molecule binding [GO:0050839]; disordered domain specific binding [GO:0097718]; microtubule binding [GO:0008017]; protein C-terminus binding [GO:0008022]; protein domain specific binding [GO:0019904]; protein kinase A binding [GO:0051018]; protein kinase A cat…	0.877235	0.658463	0.767849
P26038	P26038	P26038	Moesin	MSN		cellular response to testosterone stimulus [GO:0071394]; establishment of endothelial barrier [GO:0061028]; establishment of epithelial cell apical/basal polarity [GO:0045198]; gland morphogenesis [GO:0022612]; immunological synapse formation [GO:0001771]; interleukin-12-mediated signaling pathway [GO:0035722]; leukocyte cell-cell adhesion [GO:0007159]; leukocyte migration [GO:0050900]; membrane …	apical part of cell [GO:0045177]; apical plasma membrane [GO:0016324]; basolateral plasma membrane [GO:0016323]; blood microparticle [GO:0072562]; cell periphery [GO:0071944]; cell surface [GO:0009986]; cytoplasm [GO:0005737]; cytoskeleton [GO:0005856]; cytosol [GO:0005829]; extracellular exosome [GO:0070062]; extracellular space [GO:0005615]; filopodium [GO:0030175]; focal adhesion [GO:0005925];…	actin binding [GO:0003779]; cell adhesion molecule binding [GO:0050839]; double-stranded RNA binding [GO:0003725]; enzyme binding [GO:0019899]; protein kinase binding [GO:0019901]; receptor binding [GO:0005102]; structural constituent of cytoskeleton [GO:0005200]	0.773787	0.5431	0.658444
H3BV80;H3BMS0;Q15287-3;Q15287-2;H3BMM9;H3BTC0;Q15287;H3BPG5	H3BV80;H3BMS0;Q15287-3;Q15287-2;H3BMM9;H3BTC0;Q15287;H3BPG5	Q15287	RNA-binding protein with serine-rich domain 1	RNPS1	LDC2	mRNA 3'-end processing [GO:0031124]; mRNA export from nucleus [GO:0006406]; mRNA splicing, via spliceosome [GO:0000398]; negative regulation of mRNA splicing, via spliceosome [GO:0048025]; nuclear-transcribed mRNA catabolic process, nonsense-mediated decay [GO:0000184]; positive regulation of apoptotic process [GO:0043065]; regulation of alternative mRNA splicing, via spliceosome [GO:0000381]; RN…	ASAP complex [GO:0061574]; cytoplasm [GO:0005737]; cytosol [GO:0005829]; nuclear speck [GO:0016607]; nucleoplasm [GO:0005654]; nucleus [GO:0005634]	mRNA 3'-UTR binding [GO:0003730]; RNA binding [GO:0003723]	0.455356	0.598365	0.526861
P35241;P35241-5;P35241-4;P35241-2;H0YE16;P35241-3;E9PNV3;E9PQ82;E9PKN5;E9PNP4	P35241;P35241-5;P35241-4	P35241	Radixin	RDX		apical protein localization [GO:0045176]; barbed-end actin filament capping [GO:0051016]; cellular response to platelet-derived growth factor stimulus [GO:0036120]; cellular response to thyroid hormone stimulus [GO:0097067]; establishment of endothelial barrier [GO:0061028]; establishment of protein localization [GO:0045184]; microvillus assembly [GO:0030033]; negative regulation of adherens junc…	apical plasma membrane [GO:0016324]; cell-cell adherens junction [GO:0005913]; cell periphery [GO:0071944]; cell tip [GO:0051286]; cleavage furrow [GO:0032154]; cortical actin cytoskeleton [GO:0030864]; extracellular exosome [GO:0070062]; extracellular space [GO:0005615]; filopodium [GO:0030175]; focal adhesion [GO:0005925]; lamellipodium [GO:0030027]; microvillus [GO:0005902]; midbody [GO:003049…	actin binding [GO:0003779]; ATPase binding [GO:0051117]; cadherin binding [GO:0045296]; protein domain specific binding [GO:0019904]; protein homodimerization activity [GO:0042803]; protein kinase A binding [GO:0051018]; RNA binding [GO:0003723]	0.480277	0.42664	0.453459

## Sheet: 3. GO-Term_analysis 
GO-Term analysis for the significant AIF1L interactome (DAVID 6.8 analysis tool, background: whole human proteome, significantly enriched: p<0.05 and count ≥ 2).
Category	Term	Count	%	PValue	Genes	List Total	Pop Hits	Pop Total	Fold Enrichment	Bonferroni	Benjamini	FDR
GOTERM_CC_DIRECT	GO:0005634~nucleus	29	72.5	6.94701e-08	P07355, Q15287, Q9NWH9, P11388, Q13185, Q93077, P17480, Q9H583, Q71DI3, Q86UP3, P0C0S5, Q09028, P55769, Q15424, P45973, Q9H3U1, P62805, Q02880, O75367, P26038, Q99878, Q14839, Q14151, P35579, Q96T23, Q9UKV3, Q14683, Q13112, Q13111	40	5415	18224	2.43996	1.05594e-05	1.05594e-05	8.31489e-05
GOTERM_MF_DIRECT	GO:0044822~poly(A) RNA binding	15	37.5	1.02476e-07	P07355, Q15287, Q9NWH9, P11388, P17480, Q14151, Q9H583, P35579, P15311, P35241, P55769, Q9UKV3, Q15424, Q14683, P62805	40	1129	16881	5.60706	9.63269e-06	9.63269e-06	0.000112415
GOTERM_CC_DIRECT	GO:0005654~nucleoplasm	20	50	9.21451e-07	Q15287, Q02880, Q9NWH9, P11388, Q14839, P17480, Q14151, O14617, Q9H583, Q71DI3, Q09028, Q96T23, P55769, Q9UKV3, Q15424, P53814, P45973, Q14683, Q13112, P62805	40	2784	18224	3.27299	0.000140051	7.00279e-05	0.00110288
GOTERM_CC_DIRECT	GO:0000786~nucleosome	6	15	1.64354e-06	P0C0S5, O75367, Q99878, Q93077, Q71DI3, P62805	40	94	18224	29.0809	0.000249787	8.32692e-05	0.00196713
GOTERM_CC_DIRECT	GO:0043234~protein complex	9	22.5	2.12243e-06	Q09028, P55769, P11388, Q14839, Q9BQI0, Q13112, Q13111, P35579, P62805	40	412	18224	9.95243	0.000322558	8.06493e-05	0.00254031
GOTERM_CC_DIRECT	GO:0000790~nuclear chromatin	7	17.5	3.18392e-06	O75367, Q09028, Q99878, Q14839, Q93077, Q13112, Q13111	40	193	18224	16.5244	0.000483839	9.67866e-05	0.00381077
GOTERM_MF_DIRECT	GO:0031492~nucleosomal DNA binding	5	12.5	3.70101e-06	P0C0S5, O75367, Q09028, Q14839, Q71DI3	40	46	16881	45.8723	0.000347835	0.000173933	0.00405989
GOTERM_CC_DIRECT	GO:0005903~brush border	5	12.5	8.00998e-06	P19105, P15311, Q7Z406, P60660, P35579	40	60	18224	37.9667	0.00121678	0.0002029	0.00958673
GOTERM_CC_DIRECT	GO:0033186~CAF-1 complex	3	7.5	1.33696e-05	Q09028, Q13112, Q13111	40	3	18224	455.6	0.00203013	0.000290271	0.0160009
GOTERM_BP_DIRECT	GO:0008360~regulation of cell shape	6	15	1.50847e-05	P19105, P15311, P35241, Q7Z406, P26038, P35579	39	140	16792	18.4527	0.00395945	0.00395945	0.0197509
GOTERM_MF_DIRECT	GO:0003682~chromatin binding	8	20	2.74936e-05	Q02880, Q15424, P11388, P45973, Q14683, P17480, Q13112, Q13111	40	391	16881	8.63478	0.0025811	0.000861107	0.030156
GOTERM_BP_DIRECT	GO:1902115~regulation of organelle assembly	3	7.5	2.98343e-05	P15311, P35241, P26038	39	4	16792	322.923	0.00781582	0.00391558	0.0390595
GOTERM_BP_DIRECT	GO:1902966~positive regulation of protein localization to early endosome	3	7.5	4.96527e-05	P15311, P35241, P26038	39	5	16792	258.338	0.0129741	0.00434353	0.0649983
GOTERM_BP_DIRECT	GO:0006335~DNA replication-dependent nucleosome assembly	4	10	5.06814e-05	Q09028, Q13112, Q13111, P62805	39	32	16792	53.8205	0.0132411	0.00332684	0.0663445
GOTERM_CC_DIRECT	GO:0005730~nucleolus	10	25	6.39088e-05	Q02880, O75367, P15311, Q9UKV3, P55769, P11388, P45973, P17480, Q9H583, Q13111	40	857	18224	5.31622	0.00966742	0.00121357	0.0764658
GOTERM_CC_DIRECT	GO:0001740~Barr body	3	7.5	6.65768e-05	A6NHR9, P0C0S5, O75367	40	6	18224	227.8	0.010069	0.00112381	0.0796568
GOTERM_MF_DIRECT	GO:0046982~protein heterodimerization activity	8	20	8.24142e-05	P0C0S5, Q02880, O75367, P11388, Q14683, Q93077, Q71DI3, P62805	40	465	16881	7.26065	0.00771732	0.00193494	0.0903703
GOTERM_CC_DIRECT	GO:0016460~myosin II complex	3	7.5	9.30815e-05	P19105, Q7Z406, P35579	40	7	18224	195.257	0.0140494	0.0014139	0.111353
GOTERM_MF_DIRECT	GO:0008307~structural constituent of muscle	4	10	0.000122967	P24844, P60660, P53814, P05976	40	42	16881	40.1929	0.0114931	0.00230925	0.134811
GOTERM_BP_DIRECT	GO:0031497~chromatin assembly	3	7.5	0.000138433	Q09028, Q13112, Q13111	39	8	16792	161.462	0.0357554	0.00725561	0.181119
GOTERM_BP_DIRECT	GO:2000643~positive regulation of early endosome to late endosome transport	3	7.5	0.000138433	P15311, P35241, P26038	39	8	16792	161.462	0.0357554	0.00725561	0.181119
GOTERM_BP_DIRECT	GO:0006342~chromatin silencing	4	10	0.00014208	P0C0S5, O75367, Q99878, Q93077	39	45	16792	38.2724	0.03668	0.00620892	0.185887
GOTERM_CC_DIRECT	GO:0016459~myosin complex	4	10	0.00016566	P19105, Q7Z406, P60660, P35579	40	50	18224	36.448	0.0248679	0.00228668	0.198098
GOTERM_CC_DIRECT	GO:0000784~nuclear chromosome, telomeric region	5	12.5	0.000167572	A6NHR9, O75367, P45973, Q13185, P62805	40	130	18224	17.5231	0.0251514	0.00212051	0.200383
GOTERM_MF_DIRECT	GO:0042393~histone binding	5	12.5	0.000175627	Q96T23, Q09028, Q71DI3, Q13112, P62805	40	122	16881	17.2961	0.0163748	0.00274794	0.192492
GOTERM_BP_DIRECT	GO:0050684~regulation of mRNA processing	3	7.5	0.00017773	Q9NWH9, Q15424, Q14151	39	9	16792	143.521	0.0456714	0.00665593	0.23248
GOTERM_BP_DIRECT	GO:0045814~negative regulation of gene expression, epigenetic	4	10	0.000194723	O75367, Q09028, Q71DI3, P62805	39	50	16792	34.4451	0.0499276	0.00638169	0.25468
GOTERM_CC_DIRECT	GO:0001725~stress fiber	4	10	0.000208407	P19105, Q7Z406, P24844, P35579	40	54	18224	33.7481	0.0311846	0.00243405	0.249158
GOTERM_CC_DIRECT	GO:0001931~uropod	3	7.5	0.000242469	P15311, P26038, P35579	40	11	18224	124.255	0.0361886	0.00262937	0.289825
GOTERM_BP_DIRECT	GO:1903364~positive regulation of cellular protein catabolic process	3	7.5	0.000270758	P15311, P35241, P26038	39	11	16792	117.427	0.068742	0.00788199	0.353964
GOTERM_MF_DIRECT	GO:0030898~actin-dependent ATPase activity	3	7.5	0.0003992	Q7Z406, P60660, P35579	40	13	16881	97.3904	0.0368367	0.00534741	0.437048
GOTERM_CC_DIRECT	GO:0070062~extracellular exosome	16	40	0.000401794	P07355, P19105, P0C0S5, P35241, O75367, P15311, Q7Z406, P60660, P26038, Q99878, Q93077, Q9BQI0, Q14151, Q71DI3, P35579, P62805	40	2811	18224	2.59324	0.0592567	0.00406405	0.479849
GOTERM_BP_DIRECT	GO:0061028~establishment of endothelial barrier	3	7.5	0.00058654	P15311, P35241, P26038	39	16	16792	80.7308	0.14299	0.0153121	0.765328
GOTERM_BP_DIRECT	GO:0008361~regulation of cell size	3	7.5	0.000923401	P15311, P35241, P26038	39	20	16792	64.5846	0.215702	0.0218457	1.20242
GOTERM_CC_DIRECT	GO:0001726~ruffle	4	10	0.000935968	P07355, P15311, P35241, P35579	40	90	18224	20.2489	0.132668	0.00885641	1.11453
GOTERM_CC_DIRECT	GO:0005720~nuclear heterochromatin	3	7.5	0.00100333	P0C0S5, P45973, Q13185	40	22	18224	62.1273	0.141513	0.00893532	1.1943
GOTERM_MF_DIRECT	GO:0019904~protein domain specific binding	5	12.5	0.00131397	P15311, P35241, Q13185, P35579, P62805	40	208	16881	10.1448	0.116262	0.0153305	1.432
GOTERM_MF_DIRECT	GO:0042826~histone deacetylase binding	4	10	0.00167138	Q02880, Q09028, P11388, P45973	40	102	16881	16.55	0.145502	0.0173195	1.81828
GOTERM_BP_DIRECT	GO:0006936~muscle contraction	4	10	0.00180437	P19105, P24844, P60660, P05976	39	107	16792	16.0959	0.378101	0.0388084	2.33712
GOTERM_BP_DIRECT	GO:0006334~nucleosome assembly	4	10	0.00244321	O75367, Q96T23, Q71DI3, P62805	39	119	16792	14.4727	0.474471	0.0482838	3.15242
GOTERM_CC_DIRECT	GO:0031982~vesicle	4	10	0.00257162	P07355, P15311, P60660, P26038	40	128	18224	14.2375	0.323883	0.0215092	3.03493
GOTERM_CC_DIRECT	GO:0071944~cell periphery	3	7.5	0.00314548	P15311, P35241, P26038	40	39	18224	35.0462	0.380515	0.0248885	3.70055
GOTERM_MF_DIRECT	GO:0051015~actin filament binding	4	10	0.00347722	P15311, Q7Z406, Q9BQI0, P35579	40	132	16881	12.7886	0.279225	0.0322125	3.74903
GOTERM_MF_DIRECT	GO:0003779~actin binding	5	12.5	0.00376282	P15311, P35241, P26038, P53814, P35579	40	278	16881	7.59038	0.298386	0.0317023	4.05121
GOTERM_BP_DIRECT	GO:0070527~platelet aggregation	3	7.5	0.00386771	P19105, P24844, P35579	39	41	16792	31.5047	0.63911	0.070212	4.94781
GOTERM_CC_DIRECT	GO:0043209~myelin sheath	4	10	0.00417255	P15311, P35241, Q7Z406, P26038	40	152	18224	11.9895	0.470358	0.0312781	4.88141
GOTERM_BP_DIRECT	GO:0034080~CENP-A containing nucleosome assembly	3	7.5	0.0042471	Q96T23, Q09028, P62805	39	43	16792	30.0394	0.673513	0.071908	5.42076
GOTERM_CC_DIRECT	GO:0009330~DNA topoisomerase complex (ATP-hydrolyzing)	2	5	0.00427561	Q02880, P11388	40	2	18224	455.6	0.478625	0.0305376	4.99917
GOTERM_CC_DIRECT	GO:0009295~nucleoid	2	5	0.00427561	Q02880, P11388	40	2	18224	455.6	0.478625	0.0305376	4.99917
GOTERM_MF_DIRECT	GO:0098641~cadherin binding involved in cell-cell adhesion	5	12.5	0.00437245	P07355, P15311, P35241, Q9H3U1, P35579	40	290	16881	7.27629	0.337617	0.0337435	4.69334
GOTERM_CC_DIRECT	GO:0005913~cell-cell adherens junction	5	12.5	0.00488762	P07355, P15311, P35241, Q9H3U1, P35579	40	323	18224	7.05263	0.525142	0.0332853	5.69571
GOTERM_CC_DIRECT	GO:0000228~nuclear chromosome	3	7.5	0.00574022	O75367, P11388, P62805	40	53	18224	25.7887	0.583149	0.03733	6.65825
GOTERM_CC_DIRECT	GO:0097513~myosin II filament	2	5	0.00640673	Q7Z406, P35579	40	3	18224	303.733	0.623544	0.0398891	7.40443
GOTERM_CC_DIRECT	GO:0061574~ASAP complex	2	5	0.00640673	Q15287, Q9UKV3	40	3	18224	303.733	0.623544	0.0398891	7.40443
GOTERM_CC_DIRECT	GO:0005902~microvillus	3	7.5	0.00661264	P15311, P35241, P26038	40	57	18224	23.9789	0.635219	0.0395356	7.63385
GOTERM_BP_DIRECT	GO:0000819~sister chromatid segregation	2	5	0.006774	Q02880, P11388	39	3	16792	287.043	0.832642	0.105711	8.51581
GOTERM_BP_DIRECT	GO:0044774~mitotic DNA integrity checkpoint	2	5	0.006774	Q02880, P11388	39	3	16792	287.043	0.832642	0.105711	8.51581
GOTERM_MF_DIRECT	GO:0003918~DNA topoisomerase type II (ATP-hydrolyzing) activity	2	5	0.00691528	Q02880, P11388	40	3	16881	281.35	0.47915	0.0489384	7.32981
GOTERM_MF_DIRECT	GO:0019899~enzyme binding	5	12.5	0.00710097	Q02880, O75367, Q9UKV3, P11388, Q13185	40	333	16881	6.33671	0.488226	0.0467214	7.51972
GOTERM_MF_DIRECT	GO:0000166~nucleotide binding	5	12.5	0.00826946	Q15287, Q9NWH9, Q15424, Q9UKV3, Q14151	40	348	16881	6.06358	0.541851	0.0507066	8.70665
GOTERM_CC_DIRECT	GO:0051286~cell tip	2	5	0.0085334	P15311, P35241	40	4	18224	227.8	0.728188	0.0488673	9.74893
GOTERM_BP_DIRECT	GO:0045815~positive regulation of gene expression, epigenetic	3	7.5	0.00865712	O75367, Q71DI3, P62805	39	62	16792	20.8337	0.898402	0.125859	10.7612
GOTERM_CC_DIRECT	GO:0005925~focal adhesion	5	12.5	0.00949245	P15311, P35241, P26038, Q9BQI0, P35579	40	391	18224	5.82609	0.76537	0.0522782	10.7883
GOTERM_MF_DIRECT	GO:0000980~RNA polymerase II distal enhancer sequence-specific DNA binding	3	7.5	0.00986965	P0C0S5, Q09028, Q14839	40	65	16881	19.4781	0.606375	0.0566069	10.3096
GOTERM_CC_DIRECT	GO:0030175~filopodium	3	7.5	0.0101041	P15311, P35241, P26038	40	71	18224	19.2507	0.786397	0.0536378	11.4455
GOTERM_MF_DIRECT	GO:0003774~motor activity	3	7.5	0.0101633	Q7Z406, P60660, P35579	40	66	16881	19.183	0.617199	0.0549191	10.601
GOTERM_CC_DIRECT	GO:0045177~apical part of cell	3	7.5	0.0112229	P19105, P15311, P26038	40	75	18224	18.224	0.82013	0.0574401	12.6359
GOTERM_CC_DIRECT	GO:0015629~actin cytoskeleton	4	10	0.0112413	P15311, P53814, Q9BQI0, P35579	40	218	18224	8.35963	0.820638	0.0556688	12.6554
GOTERM_BP_DIRECT	GO:0030263~apoptotic chromosome condensation	2	5	0.0112652	Q9UKV3, P11388	39	5	16792	172.226	0.949184	0.152556	13.787
GOTERM_BP_DIRECT	GO:0022614~membrane to membrane docking	2	5	0.0112652	P15311, P26038	39	5	16792	172.226	0.949184	0.152556	13.787
GOTERM_MF_DIRECT	GO:0051117~ATPase binding	3	7.5	0.0126503	P15311, P35241, P55769	40	74	16881	17.1091	0.697814	0.0643222	13.0344
GOTERM_CC_DIRECT	GO:0031618~nuclear pericentric heterochromatin	2	5	0.0127735	P45973, Q13185	40	6	18224	151.867	0.858304	0.061089	14.2617
GOTERM_CC_DIRECT	GO:0019898~extrinsic component of membrane	3	7.5	0.0133055	P15311, P35241, P26038	40	82	18224	16.6683	0.869452	0.0616437	14.8132
GOTERM_MF_DIRECT	GO:0003690~double-stranded DNA binding	3	7.5	0.0150218	Q9NWH9, Q15424, Q14151	40	81	16881	15.6306	0.758953	0.0721474	15.2986
GOTERM_BP_DIRECT	GO:0006338~chromatin remodeling	3	7.5	0.0161736	Q96T23, Q09028, Q13185	39	86	16792	15.0197	0.986273	0.202048	19.2261
GOTERM_BP_DIRECT	GO:0022612~gland morphogenesis	2	5	0.0179648	P15311, P26038	39	8	16792	107.641	0.9915	0.212101	21.1308
GOTERM_BP_DIRECT	GO:0045198~establishment of epithelial cell apical/basal polarity	2	5	0.0201882	P15311, P26038	39	9	16792	95.6809	0.995317	0.225409	23.4373
GOTERM_BP_DIRECT	GO:0006265~DNA topological change	2	5	0.0201882	Q02880, P11388	39	9	16792	95.6809	0.995317	0.225409	23.4373
GOTERM_BP_DIRECT	GO:0010737~protein kinase A signaling	2	5	0.0224067	P15311, P35241	39	10	16792	86.1128	0.99742	0.237314	25.6764
GOTERM_BP_DIRECT	GO:0045943~positive regulation of transcription from RNA polymerase I promoter	2	5	0.0224067	P17480, Q9H583	39	10	16792	86.1128	0.99742	0.237314	25.6764
GOTERM_BP_DIRECT	GO:0006268~DNA unwinding involved in DNA replication	2	5	0.0224067	Q02880, P11388	39	10	16792	86.1128	0.99742	0.237314	25.6764
GOTERM_MF_DIRECT	GO:0005509~calcium ion binding	6	15	0.0237738	P07355, P19105, P24844, P60660, Q9BQI0, P05976	40	717	16881	3.53159	0.89583	0.106927	23.1985
GOTERM_CC_DIRECT	GO:0031012~extracellular matrix	4	10	0.0252033	P07355, P60660, P35579, P62805	40	296	18224	6.15676	0.979349	0.110927	26.3264
GOTERM_CC_DIRECT	GO:0042641~actomyosin	2	5	0.0253879	Q7Z406, P35579	40	12	18224	75.9333	0.979935	0.108602	26.4932
GOTERM_BP_DIRECT	GO:0016569~covalent chromatin modification	3	7.5	0.0269549	O75367, Q96T23, Q13185	39	113	16792	11.4309	0.999243	0.26835	30.0791
GOTERM_CC_DIRECT	GO:0005721~pericentric heterochromatin	2	5	0.027475	O75367, P45973	40	13	18224	70.0923	0.985515	0.113957	28.3552
GOTERM_BP_DIRECT	GO:0016925~protein sumoylation	3	7.5	0.0287434	Q02880, P11388, Q14683	39	117	16792	11.0401	0.999534	0.273557	31.7434
GOTERM_BP_DIRECT	GO:0006312~mitotic recombination	2	5	0.0290329	Q02880, P11388	39	13	16792	66.2406	0.999569	0.266514	32.0093
GOTERM_MF_DIRECT	GO:0044548~S100 protein binding	2	5	0.0296313	P07355, P15311	40	13	16881	64.9269	0.940836	0.12597	28.1052
GOTERM_CC_DIRECT	GO:0005859~muscle myosin complex	2	5	0.0337101	P24844, P05976	40	16	18224	56.95	0.994551	0.134792	33.6638
GOTERM_CC_DIRECT	GO:0035098~ESC/E(Z) complex	2	5	0.0337101	O75367, Q09028	40	16	18224	56.95	0.994551	0.134792	33.6638
GOTERM_BP_DIRECT	GO:0000712~resolution of meiotic recombination intermediates	2	5	0.0356153	Q02880, P11388	39	16	16792	53.8205	0.999928	0.307075	37.8036
GOTERM_BP_DIRECT	GO:0030033~microvillus assembly	2	5	0.0377997	P15311, P35241	39	17	16792	50.6546	0.99996	0.312942	39.6233
GOTERM_BP_DIRECT	GO:0030048~actin filament-based movement	2	5	0.0377997	Q7Z406, P35579	39	17	16792	50.6546	0.99996	0.312942	39.6233
GOTERM_CC_DIRECT	GO:0016581~NuRD complex	2	5	0.0378452	Q09028, Q14839	40	18	18224	50.6222	0.997161	0.146569	36.9829
GOTERM_CC_DIRECT	GO:0005829~cytosol	13	32.5	0.0397056	Q15287, P07355, Q02880, P60660, P35579, P05976, P19105, P15311, Q9UKV3, Q7Z406, P24844, Q14683, Q13112	40	3315	18224	1.78667	0.997884	0.149611	38.4259
GOTERM_CC_DIRECT	GO:0031528~microvillus membrane	2	5	0.0399063	P15311, P26038	40	19	18224	47.9579	0.99795	0.146765	38.5798
GOTERM_MF_DIRECT	GO:0008301~DNA binding, bending	2	5	0.0407987	Q02880, P11388	40	18	16881	46.8917	0.98007	0.163039	36.6784
GOTERM_CC_DIRECT	GO:0005856~cytoskeleton	4	10	0.0445978	P15311, P35241, P26038, P53814	40	371	18224	4.91213	0.999027	0.159171	42.0773
GOTERM_MF_DIRECT	GO:0000146~microfilament motor activity	2	5	0.0452305	Q7Z406, P35579	40	20	16881	42.2025	0.987104	0.172351	39.8149
GOTERM_CC_DIRECT	GO:0030863~cortical cytoskeleton	2	5	0.0460637	P15311, P35579	40	22	18224	41.4182	0.999229	0.160401	43.1322
GOTERM_MF_DIRECT	GO:0005515~protein binding	27	67.5	0.0464319	P07355, Q15287, P11388, Q13185, P17480, Q9H583, Q71DI3, P19105, P0C0S5, P15311, Q09028, P55769, Q15424, P45973, Q9H3U1, P62805, O75367, P60660, P26038, Q14839, Q14151, P35579, Q96T23, P35241, Q9UKV3, Q14683, Q13111	40	8785	16881	1.29706	0.988543	0.169905	40.6404
GOTERM_BP_DIRECT	GO:0048025~negative regulation of mRNA splicing, via spliceosome	2	5	0.0464895	Q15287, Q9UKV3	39	21	16792	41.0061	0.999996	0.360549	46.3862
GOTERM_MF_DIRECT	GO:0030515~snoRNA binding	2	5	0.0474389	P55769, Q9H583	40	21	16881	40.1929	0.989626	0.167015	41.3245
GOTERM_BP_DIRECT	GO:0006260~DNA replication	3	7.5	0.0479272	Q09028, Q13112, Q13111	39	155	16792	8.3335	0.999998	0.359439	47.435

## Sheet: 4. raw_data_AIF1L_interactome
Protein IDs	Majority protein IDs	Peptide counts (all)	Peptide counts (razor+unique)	Peptide counts (unique)	Protein names	Gene names	Fasta headers	Number of proteins	Peptides	Razor + unique peptides	Unique peptides	Peptides Sample_A	Peptides Sample_B	Razor + unique peptides Sample_A	Razor + unique peptides Sample_B	Unique peptides Sample_A	Unique peptides Sample_B	Sequence coverage [%]	Unique + razor sequence coverage [%]	Unique sequence coverage [%]	Mol. weight [kDa]	Sequence length	Sequence lengths	Fraction average	Fraction 1	Fraction 2	Fraction 3	Fraction 4	Fraction 5	Fraction 6	Fraction 7	Fraction 8	Fraction 9	Fraction 10	Experiment Sample_A	Experiment Sample_B	PEP	Ratio M/L	Ratio M/L normalized	Ratio M/L variability [%]	Ratio M/L count	Ratio H/L	Ratio H/L normalized	Ratio H/L variability [%]	Ratio H/L count	Ratio H/M	Ratio H/M normalized	Ratio H/M variability [%]	Ratio H/M count
Q9BQI0;Q9BQI0-3;Q9BQI0-2;Q5JUP3;Q9BQI0-4;F5GYC9;A6PVM9;H7C605	Q9BQI0;Q9BQI0-3;Q9BQI0-2;Q5JUP3;Q9BQI0-4;F5GYC9	14;13;11;9;9;8;5;1	14;13;11;9;9;8;5;1	14;13;11;9;9;8;5;1	Allograft inflammatory factor 1-like	AIF1L	>sp|Q9BQI0|AIF1L_HUMAN Allograft inflammatory factor 1-like OS=Homo sapiens GN=AIF1L PE=1 SV=1;>sp|Q9BQI0-3|AIF1L_HUMAN Isoform 3 of Allograft inflammatory factor 1-like OS=Homo sapiens GN=AIF1L;>sp|Q9BQI0-2|AIF1L_HUMAN Isoform 2 of Allograft inflammatory	8	14	14	14	14	12	14	12	14	12	72.7	72.7	72.7	17.068	150	150;142;176;97;102;155;94;42	3.31		13	55	24	7	2					58	43	1.5027e-66	10.023	0.66482	236.18	55	6.1025	0.24691	281.88	49	0.43499	0.3165	383.18	49
P05204;Q15651-2;Q15651	P05204;Q15651-2;Q15651	2;1;1	2;1;1	2;1;1	Non-histone chromosomal protein HMG-17;High mobility group nucleosome-binding domain-containing protein 3	HMGN2;HMGN3	>sp|P05204|HMGN2_HUMAN Non-histone chromosomal protein HMG-17 OS=Homo sapiens GN=HMGN2 PE=1 SV=3;>sp|Q15651-2|HMGN3_HUMAN Isoform 2 of High mobility group nucleosome-binding domain-containing protein 3 OS=Homo sapiens GN=HMGN3;>sp|Q15651|HMGN3_HUMAN High m	3	2	2	2	2	2	2	2	2	2	30	30	30	9.3926	90	90;77;99	3.33			8	4							7	5	4.354e-05	3.3507	2.548	103.25	2	34.043	20.262	95.144	2	10.16	5.7894	18.718	2
Q9H3U1-2;Q9H3U1-3	Q9H3U1-2	34;6	1;0	1;0			>sp|Q9H3U1-2|UN45A_HUMAN Isoform 2 of Protein unc-45 homolog A OS=Homo sapiens GN=UNC45A	2	34	1	1	22	33	1	1	1	1	39.6	1.1	1.1	101.67	929	929;222	7.2							4	1			2	3	2.5716e-227	3.6552	0.19851	254.64	3	17.544	2.6447	220.01	3	4.7996	2.4665	124.61	3
Q12926-2;Q12926;B1AM49;C9JB16;B1AM48	Q12926-2;Q12926;B1AM49;C9JB16;B1AM48	4;4;4;2;2	3;3;3;2;1	3;3;3;2;1	ELAV-like protein 2	ELAVL2	>sp|Q12926-2|ELAV2_HUMAN Isoform 2 of ELAV-like protein 2 OS=Homo sapiens GN=ELAVL2;>sp|Q12926|ELAV2_HUMAN ELAV-like protein 2 OS=Homo sapiens GN=ELAVL2 PE=1 SV=2;>tr|B1AM49|B1AM49_HUMAN ELAV-like protein 2 OS=Homo sapiens GN=ELAVL2 PE=2 SV=1;>tr|C9JB16|C9	5	4	3	3	1	4	0	3	0	3	13.6	11	11	38.015	346	346;359;387;90;189	5					3							3	1.4625e-13	0.65857	0.037665	22.439	2	5.3583	0.26828	19.019	2	8.1362	6.7092	5.414	2
Q9H3U1	Q9H3U1	35	35	2	Protein unc-45 homolog A	UNC45A	>sp|Q9H3U1|UN45A_HUMAN Protein unc-45 homolog A OS=Homo sapiens GN=UNC45A PE=1 SV=1	1	35	35	2	21	34	21	34	0	2	40.6	40.6	2.6	103.08	944	944	7.08							109	10			37	82	8.6e-229	2.8054	0.096409	159.47	92	8.7874	0.17369	172.29	92	5.9734	4.3835	153.92	92
P83111;P83111-2;H0YNN5	P83111;P83111-2	8;4;2	8;4;2	8;4;2	Serine beta-lactamase-like protein LACTB, mitochondrial	LACTB	>sp|P83111|LACTB_HUMAN Serine beta-lactamase-like protein LACTB, mitochondrial OS=Homo sapiens GN=LACTB PE=1 SV=2;>sp|P83111-2|LACTB_HUMAN Isoform 2 of Serine beta-lactamase-like protein LACTB, mitochondrial OS=Homo sapiens GN=LACTB	3	8	8	8	5	8	5	8	5	8	14.6	14.6	14.6	60.693	547	547;373;126	6.12						22	1	1			12	12	2.0845e-27	6.4191	0.86069	198.97	9	12.89	1.0345	102.25	9	5.8667	3.9314	125.91	9
P17096-2	P17096-2	5	1	1			>sp|P17096-2|HMGA1_HUMAN Isoform HMG-Y of High mobility group protein HMG-I/HMG-Y OS=Homo sapiens GN=HMGA1	1	5	1	1	5	3	1	1	1	1	45.8	14.6	14.6	10.679	96	96	3.83			5	5	1	1					5	7	1.3994e-19	7.3385	3.7713	199.93	12	31.403	30.691	252.29	12	5.7474	4.3415	123.55	12
P26232-3;P26232-2;P26232-5;P26232;P26232-4;P26232-6;C9J144;C9IZ88	P26232-3;P26232-2;P26232-5;P26232;P26232-4;P26232-6	3;3;3;3;2;2;1;1	2;2;2;2;1;1;1;1	2;2;2;2;1;1;1;1	Catenin alpha-2	CTNNA2	>sp|P26232-3|CTNA2_HUMAN Isoform 3 of Catenin alpha-2 OS=Homo sapiens GN=CTNNA2;>sp|P26232-2|CTNA2_HUMAN Isoform 2 of Catenin alpha-2 OS=Homo sapiens GN=CTNNA2;>sp|P26232-5|CTNA2_HUMAN Isoform 5 of Catenin alpha-2 OS=Homo sapiens GN=CTNNA2;>sp|P26232|CTNA2	8	3	2	2	2	3	1	2	1	2	5.1	3.1	3.1	95.557	860	860;905;939;953;537;584;66;117	5.67			1				2				1	2	2.2594e-16	3.2752	0.1235	44.577	2	19.959	0.41163	169.25	2	6.094	3.4833	222.45	2
Q8N163-2;Q8N163;G3V119;H0YB24;H0YC69;E5RGU7;E5RFJ3;H0YC58	Q8N163-2;Q8N163;G3V119;H0YB24	4;4;3;3;1;1;1;1	4;4;3;3;1;1;1;1	4;4;3;3;1;1;1;1	DBIRD complex subunit KIAA1967	KIAA1967	>sp|Q8N163-2|K1967_HUMAN Isoform 2 of DBIRD complex subunit KIAA1967 OS=Homo sapiens GN=KIAA1967;>sp|Q8N163|K1967_HUMAN DBIRD complex subunit KIAA1967 OS=Homo sapiens GN=KIAA1967 PE=1 SV=2;>tr|G3V119|G3V119_HUMAN DBIRD complex subunit KIAA1967 OS=Homo sapi	8	4	4	4	1	3	1	3	1	3	4	4	4	103.14	923	923;923;598;615;148;150;162;183	8								5			2	3	1.6419e-08	2.4403	0.081984	82.761	5	16.999	0.32915	44.669	5	3.9277	3.0542	80.641	5
F8W8U5;Q13950-3;Q13950-2;Q13950;F6RGB9;Q5T802;I3L354;I3L0L0	F8W8U5;Q13950-3;Q13950-2;Q13950;F6RGB9;Q5T802;I3L354;I3L0L0	2;2;2;2;2;2;1;1	2;2;2;2;2;2;1;1	2;2;2;2;2;2;1;1	Runt-related transcription factor 2	RUNX2	>tr|F8W8U5|F8W8U5_HUMAN Runt-related transcription factor 2 OS=Homo sapiens GN=RUNX2 PE=2 SV=1;>sp|Q13950-3|RUNX2_HUMAN Isoform 3 of Runt-related transcription factor 2 OS=Homo sapiens GN=RUNX2;>sp|Q13950-2|RUNX2_HUMAN Isoform 2 of Runt-related transcripti	8	2	2	2	0	2	0	2	0	2	4.9	4.9	4.9	52.655	485	485;499;507;521;567;589;276;542	6						3						3	8.4704e-06	1.5064	0.047436	109.26	2	8.4376	0.19511	77.632	2	5.601	3.6255	36.424	2
P17096;P17096-3;H7BYM6	P17096;P17096-3;H7BYM6	6;4;4	6;4;4	2;2;2	High mobility group protein HMG-I/HMG-Y	HMGA1	>sp|P17096|HMGA1_HUMAN High mobility group protein HMG-I/HMG-Y OS=Homo sapiens GN=HMGA1 PE=1 SV=3;>sp|P17096-3|HMGA1_HUMAN Isoform HMG-R of High mobility group protein HMG-I/HMG-Y OS=Homo sapiens GN=HMGA1;>tr|H7BYM6|H7BYM6_HUMAN High mobility group protein	3	6	6	2	6	4	6	4	2	2	51.4	51.4	23.4	11.676	107	107;179;328	3.95			18	13	5	4	1				22	19	1.0538e-22	21.134	6.1298	226.35	16	29.696	16.859	243.16	16	1.8236	1.6653	123.5	16
Q08945;E9PMD4;E9PPZ7	Q08945	16;4;3	16;4;3	16;4;3	FACT complex subunit SSRP1	SSRP1	>sp|Q08945|SSRP1_HUMAN FACT complex subunit SSRP1 OS=Homo sapiens GN=SSRP1 PE=1 SV=1	3	16	16	16	10	15	10	15	10	15	28.9	28.9	28.9	81.074	709	709;192;154	6.96						3	46	1			21	29	6.164e-73	4.4453	0.65097	177.87	31	9.4528	0.46672	181.2	31	4.2262	3.0936	99.214	31
Q03252;J9JID7	Q03252;J9JID7	3;3	2;2	2;2	Lamin-B2	LMNB2	>sp|Q03252|LMNB2_HUMAN Lamin-B2 OS=Homo sapiens GN=LMNB2 PE=1 SV=3;>tr|J9JID7|J9JID7_HUMAN Lamin B2, isoform CRA_a OS=Homo sapiens GN=LMNB2 PE=3 SV=1	2	3	2	2	1	3	0	2	0	2	5.3	4	4	67.688	600	600;620	6						3						3	2.0555e-07	0.15933	0.020452	331.58	2	0.8607	0.094818	289.28	2	5.402	3.9889	60.583	2
Q9Y5B9;G3V5A4;G3V401;G3V2X0	Q9Y5B9	28;1;1;1	28;1;1;1	28;1;1;1	FACT complex subunit SPT16	SUPT16H	>sp|Q9Y5B9|SP16H_HUMAN FACT complex subunit SPT16 OS=Homo sapiens GN=SUPT16H PE=1 SV=1	4	28	28	28	19	26	19	26	19	26	29.6	29.6	29.6	119.91	1047	1047;66;81;83	7.64							53	94			70	77	1.0837e-101	3.4435	0.21768	192.09	102	6.9679	0.27839	185.69	102	1.0475	1.4491	102.31	102
F8VUA0;A6NES4	F8VUA0;A6NES4	1;1	1;1	1;1	Maestro heat-like repeat-containing protein family member 2A	MROH2A	>tr|F8VUA0|F8VUA0_HUMAN Maestro heat-like repeat-containing protein family member 2A OS=Homo sapiens GN=MROH2A PE=2 SV=1;>sp|A6NES4|MRO2A_HUMAN Maestro heat-like repeat-containing protein family member 2A OS=Homo sapiens GN=MROH2A PE=4 SV=3	2	1	1	1	1	1	1	1	1	1	0.7	0.7	0.7	189.79	1676	1676;1706	4			1	1	1						1	2	0.0010464	2.9073	0.042635	72.795	3	29.046	0.20784	47.455	3	9.9906	4.6822	116.31	3
C9JW69;P18754;P18754-2;H7C497;C9JRH2;C9JMJ4;C9J3R0;C9JQZ4	C9JW69;P18754;P18754-2;H7C497;C9JRH2;C9JMJ4;C9J3R0;C9JQZ4	2;2;2;1;1;1;1;1	2;2;2;1;1;1;1;1	2;2;2;1;1;1;1;1	Regulator of chromosome condensation	RCC1	>tr|C9JW69|C9JW69_HUMAN Regulator of chromosome condensation (Fragment) OS=Homo sapiens GN=RCC1 PE=2 SV=1;>sp|P18754|RCC1_HUMAN Regulator of chromosome condensation OS=Homo sapiens GN=RCC1 PE=1 SV=1;>sp|P18754-2|RCC1_HUMAN Isoform 2 of Regulator of chromos	8	2	2	2	0	2	0	2	0	2	4.8	4.8	4.8	39.584	372	372;421;452;158;230;272;273;283	5.33					2	1						3	4.0068e-05	0.93237	0.01891	82.461	3	4.8445	0.072642	91.805	3	5.0363	3.6455	3.1328	3
O75475-3;O75475-2;O75475	O75475-3;O75475-2;O75475	3;3;3	3;3;3	3;3;3	PC4 and SFRS1-interacting protein	PSIP1	>sp|O75475-3|PSIP1_HUMAN Isoform 3 of PC4 and SFRS1-interacting protein OS=Homo sapiens GN=PSIP1;>sp|O75475-2|PSIP1_HUMAN Isoform 2 of PC4 and SFRS1-interacting protein OS=Homo sapiens GN=PSIP1;>sp|O75475|PSIP1_HUMAN PC4 and SFRS1-interacting protein OS=Ho	3	3	3	3	1	3	1	3	1	3	13.1	13.1	13.1	37.267	329	329;333;530	6.57						3	4				2	5	2.2944e-07	5.3411	0.8	400.13	4	27.769	2.51	297.49	4	4.7824	3.3134	117.47	4
Q99878;Q96KK5;Q9BTM1;Q16777;Q6FI13;P20671;P0C0S8;H0YFX9;Q9BTM1-2;REV__H0Y672;REV__E7EQ67;REV__H7BY63;REV__Q8NB25-4;REV__Q8NB25-2;REV__Q8NB25-3;REV__Q8NB25	Q99878;Q96KK5;Q9BTM1;Q16777;Q6FI13;P20671;P0C0S8;H0YFX9;Q9BTM1-2	7;7;7;7;7;7;7;6;6;1;1;1;1;1;1;1	7;7;7;7;7;7;7;6;6;1;1;1;1;1;1;1	2;2;2;2;2;2;2;2;2;0;0;0;0;0;0;0	Histone H2A type 1-J;Histone H2A type 1-H;Histone H2A.J;Histone H2A type 2-C;Histone H2A type 2-A;Histone H2A type 1-D;Histone H2A type 1;Histone H2A	HIST1H2AJ;HIST1H2AH;H2AFJ;HIST2H2AC;HIST2H2AA3;HIST1H2AD;HIST1H2AG	>sp|Q99878|H2A1J_HUMAN Histone H2A type 1-J OS=Homo sapiens GN=HIST1H2AJ PE=1 SV=3;>sp|Q96KK5|H2A1H_HUMAN Histone H2A type 1-H OS=Homo sapiens GN=HIST1H2AH PE=1 SV=3;>sp|Q9BTM1|H2AJ_HUMAN Histone H2A.J OS=Homo sapiens GN=H2AFJ PE=1 SV=1;>sp|Q16777|H2A2C_HU	16	7	7	2	7	7	7	7	2	2	35.9	35.9	14.1	13.936	128	128;128;129;129;130;130;130;92;151;141;529;936;971;1056;1116;1140	5.09		17	47	39	41	31	30	14	8	8	113	122	1.6158e-98	24.354	1.7232	207.21	169	44.546	1.2076	211.43	169	3.8536	1.9889	117.42	169
P17480-2;E9PKP7	P17480-2;E9PKP7	34;34	34;34	1;1		UBTF	>sp|P17480-2|UBF1_HUMAN Isoform UBF2 of Nucleolar transcription factor 1 OS=Homo sapiens GN=UBTF;>tr|E9PKP7|E9PKP7_HUMAN Nucleolar transcription factor 1 OS=Homo sapiens GN=UBTF PE=2 SV=1	2	34	34	1	24	33	24	33	0	1	36.7	36.7	1.1	84.936	727	727;745	7.19							146	32	1		58	121	4.558e-185	5.2068	0.27989	225.09	134	12.43	0.4553	224.57	134	4.4409	2.5942	109.37	134
Q7Z451;K7EJT8;P63010;P63010-2;Q10567-4;Q10567-3;Q10567-2;Q10567;C9J1E7	Q7Z451;K7EJT8;P63010;P63010-2;Q10567-4;Q10567-3;Q10567-2;Q10567	5;5;5;5;3;3;3;3;2	5;5;5;5;3;3;3;3;2	5;5;5;5;3;3;3;3;2	AP-2 complex subunit beta;AP-1 complex subunit beta-1	AP2B1;AP1B1	>tr|Q7Z451|Q7Z451_HUMAN AP-2 complex subunit beta OS=Homo sapiens GN=AP2B1 PE=2 SV=1;>tr|K7EJT8|K7EJT8_HUMAN AP-2 complex subunit beta OS=Homo sapiens GN=AP2B1 PE=4 SV=1;>sp|P63010|AP2B1_HUMAN AP-2 complex subunit beta OS=Homo sapiens GN=AP2B1 PE=1 SV=1;>s	9	5	5	5	1	5	1	5	1	5	5.9	5.9	5.9	98.117	880	880;913;937;951;919;939;942;949;578	7							6				1	5	9.7227e-11	3.6937	0.038318	108.07	6	9.8061	0.11422	106.57	6	3.5873	2.1121	49.975	6
P62805	P62805	13	13	13	Histone H4	HIST1H4A	>sp|P62805|H4_HUMAN Histone H4 OS=Homo sapiens GN=HIST1H4A PE=1 SV=2	1	13	13	13	13	12	13	12	13	12	59.2	59.2	59.2	11.367	103	103	4.03		36	116	58	39	18	14	9	4	4	133	165	8.4116e-95	19.376	2.119	196.95	225	39.372	1.287	197.44	225	3.7326	1.994	102.25	225
F5GWX5;Q14839;Q14839-2;Q8TDI0;Q12873-2;Q12873;Q12873-3;Q5TG85;K7EMY3;F5H6N4;F2Z2R5;I3L229;H7C3H7;H7C0J3;K7EPV1;K7ESA5	F5GWX5;Q14839;Q14839-2	35;35;35;12;10;10;10;9;9;3;3;2;2;2;1;1	35;35;35;12;10;10;10;9;9;3;3;2;2;2;1;1	35;35;35;12;10;10;10;9;9;3;3;2;2;2;1;1	Chromodomain-helicase-DNA-binding protein 4	CHD4	>tr|F5GWX5|F5GWX5_HUMAN Chromodomain-helicase-DNA-binding protein 4 OS=Homo sapiens GN=CHD4 PE=2 SV=1;>sp|Q14839|CHD4_HUMAN Chromodomain-helicase-DNA-binding protein 4 OS=Homo sapiens GN=CHD4 PE=1 SV=2;>sp|Q14839-2|CHD4_HUMAN Isoform 2 of Chromodomain-heli	16	35	35	35	19	32	19	32	19	32	20.4	20.4	20.4	217.1	1905	1905;1912;1940;1954;1966;2000;2059;808;1060;354;1225;250;277;383;63;127	9.15								1	76	15	29	63	1.6466e-112	2.7722	0.11148	197.03	56	6.1707	0.18336	134.31	56	2.9603	1.723	153.04	56
Q8WXF1;Q8WXF1-2	Q8WXF1;Q8WXF1-2	12;10	11;9	11;9	Paraspeckle component 1	PSPC1	>sp|Q8WXF1|PSPC1_HUMAN Paraspeckle component 1 OS=Homo sapiens GN=PSPC1 PE=1 SV=1;>sp|Q8WXF1-2|PSPC1_HUMAN Isoform 2 of Paraspeckle component 1 OS=Homo sapiens GN=PSPC1	2	12	11	11	10	6	9	6	9	6	30.4	29.1	29.1	58.743	523	523;393	6.32						23	11				22	12	5.4052e-81	2.0991	0.21776	141.37	23	9.9389	0.32359	167.64	23	4.6117	2.6368	37.536	23
K7EMV3;B4DEB1;K7EK07;Q71DI3;Q16695;P84243;P68431;K7ES00;K7EP01;Q6NXT2	K7EMV3;B4DEB1;K7EK07;Q71DI3;Q16695;P84243;P68431;K7ES00;K7EP01;Q6NXT2	5;5;5;5;5;5;5;5;3;3	5;5;5;5;5;5;5;5;3;3	5;5;5;5;5;5;5;5;3;3	Histone H3;Histone H3.2;Histone H3.1t;Histone H3.3;Histone H3.1;Histone H3.3C	H3F3B;H3F3A;HIST2H3A;HIST3H3;HIST1H3A;H3F3C	>tr|K7EMV3|K7EMV3_HUMAN Histone H3 OS=Homo sapiens GN=H3F3B PE=3 SV=1;>tr|B4DEB1|B4DEB1_HUMAN Histone H3 OS=Homo sapiens GN=H3F3A PE=2 SV=1;>tr|K7EK07|K7EK07_HUMAN Histone H3 (Fragment) OS=Homo sapiens GN=H3F3B PE=3 SV=1;>sp|Q71DI3|H32_HUMAN Histone H3.2 O	10	5	5	5	5	4	5	4	5	4	29.3	29.3	29.3	10.334	92	92;123;132;136;136;136;136;151;113;135	4.96		3	23	18	14	15	10	4	3	2	47	45	2.7547e-15	31.844	2.9149	226.62	60	60.561	1.7254	217.71	60	0.71604	0.50664	114.33	60
Q71UI9;P0C0S5;Q71UI9-3;Q71UI9-4;Q71UI9-2;C9J0D1;C9J386;Q71UI9-5	Q71UI9;P0C0S5;Q71UI9-3;Q71UI9-4;Q71UI9-2;C9J0D1;C9J386	5;5;4;4;4;4;3;1	3;3;3;3;2;2;2;0	3;3;3;3;2;2;2;0	Histone H2A.V;Histone H2A.Z;Histone H2A	H2AFV;H2AFZ	>sp|Q71UI9|H2AV_HUMAN Histone H2A.V OS=Homo sapiens GN=H2AFV PE=1 SV=3;>sp|P0C0S5|H2AZ_HUMAN Histone H2A.Z OS=Homo sapiens GN=H2AFZ PE=1 SV=2;>sp|Q71UI9-3|H2AV_HUMAN Isoform 3 of Histone H2A.V OS=Homo sapiens GN=H2AFV;>sp|Q71UI9-4|H2AV_HUMAN Isoform 4 of H	8	5	3	3	5	5	3	3	3	3	31.2	24.2	24.2	13.509	128	128;128;90;102;114;122;76;66	3.6		1	14	11	4						16	14	2.054e-19	16.77	1.2826	176.76	22	33.534	0.55666	161.3	22	1.651	0.97617	107.18	22
E7EVZ1;Q86UP3-2;G3V138;Q86UP3;J3QQ66;Q86UP3-4;Q86UP3-3;H0YC81;H0YBV0;E5RI93;E5RGK3;E5RHS1;E5RG79;Q9C0A1	E7EVZ1;Q86UP3-2;G3V138;Q86UP3;J3QQ66;Q86UP3-4	44;44;44;42;42;42;9;3;1;1;1;1;1;1	44;44;44;42;42;42;9;3;1;1;1;1;1;1	33;33;33;31;31;31;7;3;1;1;1;1;1;0	Zinc finger homeobox protein 4	ZFHX4	>tr|E7EVZ1|E7EVZ1_HUMAN Zinc finger homeobox protein 4 OS=Homo sapiens GN=ZFHX4 PE=2 SV=1;>sp|Q86UP3-2|ZFHX4_HUMAN Isoform 2 of Zinc finger homeobox protein 4 OS=Homo sapiens GN=ZFHX4;>tr|G3V138|G3V138_HUMAN Zinc finger homeobox protein 4 OS=Homo sapiens G	14	44	44	33	21	39	21	39	13	30	13.7	13.7	11.3	396.21	3590	3590;3599;3616;3567;3567;3571;1049;82;86;101;140;155;155;2572	10										81	26	55	6.0944e-176	3.3358	0.079008	206.45	44	6.2571	0.12825	134.07	44	3.4368	2.0446	208.96	44
Q14683;G8JLG1;H0Y7K8	Q14683;G8JLG1	22;11;8	22;11;8	22;11;8	Structural maintenance of chromosomes protein 1A	SMC1A	>sp|Q14683|SMC1A_HUMAN Structural maintenance of chromosomes protein 1A OS=Homo sapiens GN=SMC1A PE=1 SV=2;>tr|G8JLG1|G8JLG1_HUMAN Structural maintenance of chromosomes protein 1A OS=Homo sapiens GN=SMC1A PE=2 SV=1	3	22	22	22	15	19	15	19	15	19	20.4	20.4	20.4	143.23	1233	1233;516;289	7.96						1		47			23	25	1.2016e-55	4.5602	0.19646	212.33	30	8.8349	0.26487	172.21	30	2.3721	1.3632	126.01	30
P39880-3;P39880;P39880-2;P39880-4;P39880-5;P39880-6;Q13948;Q13948-10;H0YMA9;P39880-9;H0YL76;O14529	P39880-3;P39880;P39880-2;P39880-4;P39880-5;P39880-6;Q13948;Q13948-10;H0YMA9	49;47;45;43;43;39;27;25;25;24;24;4	49;47;45;43;43;39;27;25;25;24;24;4	23;23;21;19;19;15;1;1;1;1;1;4	Homeobox protein cut-like 1;Protein CASP	CUX1	>sp|P39880-3|CUX1_HUMAN Isoform 3 of Homeobox protein cut-like 1 OS=Homo sapiens GN=CUX1;>sp|P39880|CUX1_HUMAN Homeobox protein cut-like 1 OS=Homo sapiens GN=CUX1 PE=1 SV=3;>sp|P39880-2|CUX1_HUMAN Isoform 2 of Homeobox protein cut-like 1 OS=Homo sapiens GN	12	49	49	23	36	40	36	40	16	21	36.2	36.2	18	165.69	1516	1516;1505;1483;1403;1449;1347;678;662;692;632;633;1486	8.9								15	129		74	70	2.3942e-226	5.9495	0.17006	204.76	94	7.9216	0.17232	195.37	94	1.1517	1.8785	108.77	94
Q93077;Q7L7L0;P04908	Q93077;Q7L7L0;P04908	7;7;7	2;2;2	2;2;2	Histone H2A type 1-C;Histone H2A type 3;Histone H2A type 1-B/E	HIST1H2AC;HIST3H2A;HIST1H2AB	>sp|Q93077|H2A1C_HUMAN Histone H2A type 1-C OS=Homo sapiens GN=HIST1H2AC PE=1 SV=3;>sp|Q7L7L0|H2A3_HUMAN Histone H2A type 3 OS=Homo sapiens GN=HIST3H2A PE=1 SV=3;>sp|P04908|H2A1B_HUMAN Histone H2A type 1-B/E OS=Homo sapiens GN=HIST1H2AB PE=1 SV=2	3	7	2	2	6	7	1	2	1	2	35.4	13.8	13.8	14.105	130	130;130;130	4.29			15	14	6	2	3	2			17	25	8.9687e-79	6.551	2.4155	145.42	34	18.272	3.302	168.97	34	3.6874	2.1413	89.712	34
P24844;P24844-2	P24844;P24844-2	10;8	4;4	4;4	Myosin regulatory light polypeptide 9	MYL9	>sp|P24844|MYL9_HUMAN Myosin regulatory light polypeptide 9 OS=Homo sapiens GN=MYL9 PE=1 SV=4;>sp|P24844-2|MYL9_HUMAN Isoform 2 of Myosin regulatory light polypeptide 9 OS=Homo sapiens GN=MYL9	2	10	4	4	10	10	4	4	4	4	51.2	18	18	19.827	172	172;118	4.47			20	18	9	5	3	1	2	1	29	30	1.2452e-262	13.654	1.1652	190.81	35	12.694	0.90395	189.98	35	0.28945	0.21426	165.89	35
Q14694;Q14694-3;Q14694-2;H3BQP1;J3KT19;H3BNS8;H3BNA1;H3BQC6	Q14694;Q14694-3;Q14694-2	14;14;14;4;3;2;2;1	14;14;14;4;3;2;2;1	14;14;14;4;3;2;2;1	Ubiquitin carboxyl-terminal hydrolase 10	USP10	>sp|Q14694|UBP10_HUMAN Ubiquitin carboxyl-terminal hydrolase 10 OS=Homo sapiens GN=USP10 PE=1 SV=2;>sp|Q14694-3|UBP10_HUMAN Isoform 3 of Ubiquitin carboxyl-terminal hydrolase 10 OS=Homo sapiens GN=USP10;>sp|Q14694-2|UBP10_HUMAN Isoform 2 of Ubiquitin carbo	8	14	14	14	10	11	10	11	10	11	24.2	24.2	24.2	87.133	798	798;802;846;110;208;76;150;141	7.49							22	21			21	22	1.3745e-40	2.2865	0.10983	179.17	31	8.2839	0.23987	205.85	31	3.3018	2.2052	83.794	31
Q8IYB3-2;Q8IYB3;A9Z1X7;E9PCT1;M0R088;M0R1E7;M0QXG5;B4DED5	Q8IYB3-2;Q8IYB3;A9Z1X7;E9PCT1;M0R088	8;8;8;8;5;3;2;1	8;8;8;8;5;3;2;1	8;8;8;8;5;3;2;1	Serine/arginine repetitive matrix protein 1	SRRM1	>sp|Q8IYB3-2|SRRM1_HUMAN Isoform 2 of Serine/arginine repetitive matrix protein 1 OS=Homo sapiens GN=SRRM1;>sp|Q8IYB3|SRRM1_HUMAN Serine/arginine repetitive matrix protein 1 OS=Homo sapiens GN=SRRM1 PE=1 SV=2;>tr|A9Z1X7|A9Z1X7_HUMAN Serine/arginine repetit	8	8	8	8	8	5	8	5	8	5	13.3	13.3	13.3	102.12	902	902;904;913;916;681;79;102;318	7.65							26	15	5	2	27	21	1.5046e-26	4.2036	1.0022	212.08	31	9.9496	0.53206	195.93	31	2.1454	1.3179	73.858	31
Q8WWQ0	Q8WWQ0	3	3	3	PH-interacting protein	PHIP	>sp|Q8WWQ0|PHIP_HUMAN PH-interacting protein OS=Homo sapiens GN=PHIP PE=1 SV=2	1	3	3	3	0	3	0	3	0	3	2.2	2.2	2.2	206.69	1821	1821	9									3			3	4.1363e-07	1.0095	0.014595	112.45	3	2.6567	0.039752	85.506	3	3.9158	2.0374	83.18	3
F6TQG2;P28370-2;P28370	F6TQG2;P28370-2;P28370	24;24;24	12;12;12	12;12;12	Probable global transcription activator SNF2L1	SMARCA1	>tr|F6TQG2|F6TQG2_HUMAN Probable global transcription activator SNF2L1 (Fragment) OS=Homo sapiens GN=SMARCA1 PE=2 SV=1;>sp|P28370-2|SMCA1_HUMAN Isoform 2 of Probable global transcription activator SNF2L1 OS=Homo sapiens GN=SMARCA1;>sp|P28370|SMCA1_HUMAN Pr	3	24	12	12	12	23	2	12	2	12	24.2	15.2	15.2	117.26	1005	1005;1042;1054	8								18			2	16	5.4357e-71	1.0464	0.053213	80.895	11	3.5279	0.1251	97.012	11	3.8014	2.0176	66.485	11
O75367-2;O75367-3;O75367;B4DJC3;D6RCF2;Q5SQT3	O75367-2;O75367-3;O75367;B4DJC3	8;8;8;4;3;1	8;8;8;4;3;1	6;6;6;3;1;0	Core histone macro-H2A.1;Histone H2A	H2AFY	>sp|O75367-2|H2AY_HUMAN Isoform 1 of Core histone macro-H2A.1 OS=Homo sapiens GN=H2AFY;>sp|O75367-3|H2AY_HUMAN Isoform 3 of Core histone macro-H2A.1 OS=Homo sapiens GN=H2AFY;>sp|O75367|H2AY_HUMAN Core histone macro-H2A.1 OS=Homo sapiens GN=H2AFY PE=1 SV=4;	6	8	8	6	7	7	7	7	5	5	31.4	31.4	24.4	39.183	369	369;371;372;200;165;243	5.21				4	24	8	2				13	25	1.114e-74	5.3462	0.14008	144.79	23	16.496	0.24071	127.52	23	3.3467	2.2567	87.798	23
P02545-3;P02545;P02545-2;Q6UYC3;D6RAQ3;P02545-4;Q5TCI8;H0YAB0	P02545-3;P02545;P02545-2;Q6UYC3;D6RAQ3;P02545-4;Q5TCI8	11;11;10;10;8;8;7;2	11;11;10;10;8;8;7;2	10;10;9;9;7;7;6;2	Prelamin-A/C;Lamin-A/C	LMNA	>sp|P02545-3|LMNA_HUMAN Isoform ADelta10 of Prelamin-A/C OS=Homo sapiens GN=LMNA;>sp|P02545|LMNA_HUMAN Prelamin-A/C OS=Homo sapiens GN=LMNA PE=1 SV=1;>sp|P02545-2|LMNA_HUMAN Isoform C of Prelamin-A/C OS=Homo sapiens GN=LMNA;>tr|Q6UYC3|Q6UYC3_HUMAN Prelamin	8	11	11	10	8	11	8	11	7	10	21.1	21.1	19.9	70.66	634	634;664;572;614;565;574;491;182	6.74						9	25				13	21	4.8289e-31	2.8595	0.18674	215.48	24	5.0808	0.35649	215.71	24	3.2493	2.2604	83.37	24
P26599;P26599-2;P26599-3;A6NLN1;K7ES59;K7ELW5;K7EKJ7;K7EK45	P26599;P26599-2;P26599-3;A6NLN1	16;16;16;9;6;6;6;3	16;16;16;9;6;6;6;3	14;14;14;8;5;5;5;3	Polypyrimidine tract-binding protein 1	PTBP1	>sp|P26599|PTBP1_HUMAN Polypyrimidine tract-binding protein 1 OS=Homo sapiens GN=PTBP1 PE=1 SV=1;>sp|P26599-2|PTBP1_HUMAN Isoform 2 of Polypyrimidine tract-binding protein 1 OS=Homo sapiens GN=PTBP1;>sp|P26599-3|PTBP1_HUMAN Isoform 3 of Polypyrimidine trac	8	16	16	14	15	14	15	14	13	12	43.5	43.5	42	57.221	531	531;550;557;197;209;233;236;256	6.09					2	66	7	1			36	40	3.5316e-132	3.6887	0.2563	199.99	64	10.22	0.31316	191.26	64	2.8844	1.8868	88.986	64
G3V4W0;B4DY08;P07910-2;G3V4C1;P07910;P07910-4;G3V2Q1;G3V576;P07910-3;G3V2D6;G3V555;G3V5V7;G3V575;G3V5X6;G3V3K6;G3V251;B4DSU6;G3V4M8;G3V2H6	G3V4W0;B4DY08;P07910-2;G3V4C1;P07910;P07910-4;G3V2Q1;G3V576;P07910-3;G3V2D6;G3V555;G3V5V7;G3V575	19;19;19;18;18;17;17;16;13;11;10;10;10;9;9;9;8;6;5	19;19;19;18;18;17;17;16;13;11;10;10;10;9;9;9;8;6;5	8;8;8;7;7;7;6;5;5;6;4;5;4;3;3;3;2;1;0	Heterogeneous nuclear ribonucleoproteins C1/C2	HNRNPC	>tr|G3V4W0|G3V4W0_HUMAN Heterogeneous nuclear ribonucleoproteins C1/C2 (Fragment) OS=Homo sapiens GN=HNRNPC PE=2 SV=1;>tr|B4DY08|B4DY08_HUMAN Heterogeneous nuclear ribonucleoproteins C1/C2 OS=Homo sapiens GN=HNRNPC PE=2 SV=1;>sp|P07910-2|HNRPC_HUMAN Isofor	19	19	19	8	16	18	16	18	7	8	55.3	55.3	35.1	28.916	262	262;288;293;292;306;250;305;231;226;214;175;180;187;117;121;126;147;66;54	5.6				2	119	46	23	5	1	2	88	110	3.6721e-128	10.942	0.68173	247.04	126	26.417	0.60041	249.24	126	3.1844	2.128	89.392	126
Q13111;Q13111-2;Q13111-3;K7EPA1;K7EJF1	Q13111;Q13111-2;Q13111-3	16;13;13;6;4	16;13;13;6;4	16;13;13;6;4	Chromatin assembly factor 1 subunit A	CHAF1A	>sp|Q13111|CAF1A_HUMAN Chromatin assembly factor 1 subunit A OS=Homo sapiens GN=CHAF1A PE=1 SV=2;>sp|Q13111-2|CAF1A_HUMAN Isoform 2 of Chromatin assembly factor 1 subunit A OS=Homo sapiens GN=CHAF1A;>sp|Q13111-3|CAF1A_HUMAN Isoform 3 of Chromatin assembly	5	16	16	16	13	10	13	10	13	10	19.2	19.2	19.2	106.92	956	956;749;783;292;151	7.94							2	32			20	14	8.9187e-57	5.5997	0.77795	218.48	25	5.7974	0.20647	183.33	25	0.5347	0.57941	121.46	25
Q09028-3;Q09028;Q09028-4;E9PC52;Q09028-2;Q16576;Q16576-2;H0YF10;Q5JP02;H0YCT5;H0YDK2;Q5JP01;H0YEU5;B4DRT0;E9PNS2;E9PIC4;E9PNS6	Q09028-3;Q09028;Q09028-4;E9PC52;Q09028-2;Q16576;Q16576-2;H0YF10;Q5JP02;H0YCT5;H0YDK2;Q5JP01	6;6;5;5;5;5;5;4;3;3;3;3;2;2;1;1;1	6;6;5;5;5;5;5;4;3;3;3;3;2;2;1;1;1	6;6;5;5;5;5;5;4;3;3;3;3;2;2;1;1;1	Histone-binding protein RBBP4;Histone-binding protein RBBP7	RBBP4;RBBP7	>sp|Q09028-3|RBBP4_HUMAN Isoform 3 of Histone-binding protein RBBP4 OS=Homo sapiens GN=RBBP4;>sp|Q09028|RBBP4_HUMAN Histone-binding protein RBBP4 OS=Homo sapiens GN=RBBP4 PE=1 SV=3;>sp|Q09028-4|RBBP4_HUMAN Isoform 4 of Histone-binding protein RBBP4 OS=Homo	17	6	6	6	3	5	3	5	3	5	14.6	14.6	14.6	46.158	410	410;425;390;416;424;425;469;207;175;180;262;285;167;173;62;87;104	6						14					6	8	4.0734e-18	6.6797	0.29726	213.95	9	13.345	0.40521	145.12	9	3.0314	2.0314	117.15	9
P45973	P45973	4	4	4	Chromobox protein homolog 5	CBX5	>sp|P45973|CBX5_HUMAN Chromobox protein homolog 5 OS=Homo sapiens GN=CBX5 PE=1 SV=1	1	4	4	4	3	4	3	4	3	4	20.9	20.9	20.9	22.225	191	191	4.5			1	16	10	3					14	16	4.6214e-26	7.0954	2.6876	151.2	18	10.303	2.3244	181.64	18	1.2179	0.75121	125.77	18
Q5QPL9;Q9UKM9-2;Q9UKM9;Q5QPM0;Q5QPM1;Q5QPM2	Q5QPL9;Q9UKM9-2;Q9UKM9;Q5QPM0;Q5QPM1	14;14;14;10;7;6	14;14;14;10;7;6	14;14;14;10;7;6	RNA-binding protein Raly	RALY	>tr|Q5QPL9|Q5QPL9_HUMAN RNA-binding protein Raly (Fragment) OS=Homo sapiens GN=RALY PE=2 SV=1;>sp|Q9UKM9-2|RALY_HUMAN Isoform 1 of RNA-binding protein Raly OS=Homo sapiens GN=RALY;>sp|Q9UKM9|RALY_HUMAN RNA-binding protein Raly OS=Homo sapiens GN=RALY PE=1	6	14	14	14	9	11	9	11	9	11	46.8	46.8	46.8	24.665	237	237;290;306;172;181;89	5.09					42	4					22	24	3.1174e-59	11.41	0.40843	125.48	29	13.185	0.56251	121.99	29	1.159	0.73661	75.958	29
I3L3U9;J3QSV6;O76021;I3L234;I3L3C4;B4DJ58	I3L3U9;J3QSV6;O76021;I3L234;I3L3C4;B4DJ58	2;2;2;1;1;1	2;2;2;1;1;1	2;2;2;1;1;1	Ribosomal L1 domain-containing protein 1	RSL1D1	>tr|I3L3U9|I3L3U9_HUMAN Ribosomal L1 domain-containing protein 1 (Fragment) OS=Homo sapiens GN=RSL1D1 PE=2 SV=1;>tr|J3QSV6|J3QSV6_HUMAN Ribosomal L1 domain-containing protein 1 (Fragment) OS=Homo sapiens GN=RSL1D1 PE=4 SV=1;>sp|O76021|RL1D1_HUMAN Ribosomal	6	2	2	2	0	2	0	2	0	2	11.1	11.1	11.1	33.9	296	296;430;490;98;158;270	6						2						2	0.00026755	4.0978	0.72546	250.5	2	14.84	2.1085	225.96	2	3.6215	3.1249	11.311	2
P98179	P98179	5	5	5	Putative RNA-binding protein 3	RBM3	>sp|P98179|RBM3_HUMAN Putative RNA-binding protein 3 OS=Homo sapiens GN=RBM3 PE=1 SV=1	1	5	5	5	5	5	5	5	5	5	35	35	35	17.17	157	157	3.72		2	23	18	8	2					29	24	3.4509e-50	10.539	0.59157	181.06	39	36.306	0.97767	204.64	39	3.4267	1.5958	56.28	39
P52926;F5H2U8;F5H2A4;Q1M185;Q1M188;Q1M186;Q1M187;P52926-2;F5H6H0	P52926;F5H2U8;F5H2A4;Q1M185;Q1M188;Q1M186;Q1M187;P52926-2;F5H6H0	5;4;4;3;3;3;3;3;3	5;4;4;3;3;3;3;3;3	5;4;4;3;3;3;3;3;3	High mobility group protein HMGI-C	HMGA2	>sp|P52926|HMGA2_HUMAN High mobility group protein HMGI-C OS=Homo sapiens GN=HMGA2 PE=1 SV=1;>tr|F5H2U8|F5H2U8_HUMAN High mobility group protein HMGI-C OS=Homo sapiens GN=HMGA2 PE=2 SV=1;>tr|F5H2A4|F5H2A4_HUMAN High mobility group protein HMGI-C OS=Homo sa	9	5	5	5	5	4	5	4	5	4	58.7	58.7	58.7	11.832	109	109;99;118;86;90;92;103;106;147	4.17			22	27	14	4	4				28	43	2.5202e-24	20.687	5.1078	191.89	48	28.246	6.6926	199.76	48	3.4416	1.9647	89.04	48
Q9UQE7	Q9UQE7	24	24	24	Structural maintenance of chromosomes protein 3	SMC3	>sp|Q9UQE7|SMC3_HUMAN Structural maintenance of chromosomes protein 3 OS=Homo sapiens GN=SMC3 PE=1 SV=2	1	24	24	24	12	20	12	20	12	20	24	24	24	141.54	1217	1217	7.94						1		35			12	24	4.4529e-67	3.038	0.16005	160.29	24	6.0204	0.13011	164.01	24	3.0954	1.4651	124.56	24
P16104;Q96QV6	P16104;Q96QV6	7;5	3;1	2;0	Histone H2A.x;Histone H2A type 1-A	H2AFX;HIST1H2AA	>sp|P16104|H2AX_HUMAN Histone H2A.x OS=Homo sapiens GN=H2AFX PE=1 SV=2;>sp|Q96QV6|H2A1A_HUMAN Histone H2A type 1-A OS=Homo sapiens GN=HIST1H2AA PE=1 SV=3	2	7	3	2	7	7	3	3	2	2	38.5	22.4	6.3	15.144	143	143;131	3.67			6		3						4	5	6.716e-58	5.6263	0.20156	249.14	3	10.51	0.14784	178.87	3	3.3119	1.8433	111.78	3
Q15233;Q15233-2;H7C367;C9JYS8;C9IZL7;C9J4X2	Q15233;Q15233-2;H7C367;C9JYS8	37;35;23;20;13;5	35;33;21;20;11;5	34;32;21;19;10;4	Non-POU domain-containing octamer-binding protein	NONO	>sp|Q15233|NONO_HUMAN Non-POU domain-containing octamer-binding protein OS=Homo sapiens GN=NONO PE=1 SV=4;>sp|Q15233-2|NONO_HUMAN Isoform 2 of Non-POU domain-containing octamer-binding protein OS=Homo sapiens GN=NONO;>tr|H7C367|H7C367_HUMAN Non-POU domain-	6	37	35	34	32	33	30	31	29	31	57.1	55	55	54.231	471	471;382;235;248;207;124	6.24				5	8	309	70	16	2	2	185	227	2.419e-289	7.057	0.58083	197.46	275	24.744	0.96758	209.53	275	3.21	2.0419	59.634	275
Q04637-6;Q04637-7;Q04637-5;E7EX73;Q04637-4;E9PGM1;Q04637-3;E7EUU4;Q04637;Q04637-8;Q04637-9;C9J6B6;C9JF13;C9K073;C9J2Z7;H7C044;H7C0V6;REV__Q8NEG2-2;REV__Q8NEG2;REV__F5H7J8;REV__C9JQZ6;REV__J3KQX6;F5H8J4;F5H564;Q504Z1;O43432;O43432-3	Q04637-6;Q04637-7;Q04637-5;E7EX73;Q04637-4;E9PGM1;Q04637-3;E7EUU4;Q04637;Q04637-8;Q04637-9;C9J6B6;C9JF13	19;19;19;19;19;19;19;19;19;19;19;10;10;8;7;4;3;1;1;1;1;1;1;1;1;1;1	19;19;19;19;19;19;19;19;19;19;19;10;10;8;7;4;3;1;1;1;1;1;1;1;1;1;1	19;19;19;19;19;19;19;19;19;19;19;10;10;8;7;4;3;1;1;1;1;1;1;1;1;1;1	Eukaryotic translation initiation factor 4 gamma 1	EIF4G1	>sp|Q04637-6|IF4G1_HUMAN Isoform E of Eukaryotic translation initiation factor 4 gamma 1 OS=Homo sapiens GN=EIF4G1;>sp|Q04637-7|IF4G1_HUMAN Isoform 7 of Eukaryotic translation initiation factor 4 gamma 1 OS=Homo sapiens GN=EIF4G1;>sp|Q04637-5|IF4G1_HUMAN I	27	19	19	19	12	14	12	14	12	14	15.8	15.8	15.8	154.8	1403	1403;1404;1435;1436;1512;1513;1559;1560;1599;1600;1606;757;903;869;834;226;180;153;295;295;324;340;1075;1189;1305;1585;1591	9.03									37	1	17	21	2.4575e-56	2.9072	0.085466	197.19	24	9.1862	0.23907	170.4	24	3.364	1.9945	100.03	24
J3QSU6;P24821-4;P24821;E9PC84;P24821-5;P24821-2;P24821-3;F5H7V9;P24821-6;H0YGZ3	J3QSU6;P24821-4;P24821;E9PC84;P24821-5;P24821-2;P24821-3;F5H7V9;P24821-6	10;10;10;9;8;8;8;8;7;2	10;10;10;9;8;8;8;8;7;2	10;10;10;9;8;8;8;8;7;2	Tenascin	TNC	>tr|J3QSU6|J3QSU6_HUMAN Tenascin OS=Homo sapiens GN=TNC PE=4 SV=1;>sp|P24821-4|TENA_HUMAN Isoform 4 of Tenascin OS=Homo sapiens GN=TNC;>sp|P24821|TENA_HUMAN Tenascin OS=Homo sapiens GN=TNC PE=1 SV=3;>tr|E9PC84|E9PC84_HUMAN Tenascin OS=Homo sapiens GN=TNC P	10	10	10	10	7	7	7	7	7	7	6.6	6.6	6.6	220.85	2019	2019;2110;2201;1928;1655;1746;1837;1838;1564;615	9.55									9	11	9	11	4.4468e-24	1.8681	0.057906	182.87	17	5.7033	0.094132	121.4	17	2.5701	1.0973	135.83	17
Q13112	Q13112	6	6	6	Chromatin assembly factor 1 subunit B	CHAF1B	>sp|Q13112|CAF1B_HUMAN Chromatin assembly factor 1 subunit B OS=Homo sapiens GN=CHAF1B PE=1 SV=1	1	6	6	6	3	5	3	5	3	5	12.5	12.5	12.5	61.492	559	559	6.38						8	5				7	6	2.1851e-18	5.0977	0.59318	136.4	9	3.6124	0.087026	97.847	9	0.48774	0.28753	131.07	9
Q13185;C9JMM0;B8ZZ43;K7ELA4	Q13185	3;1;1;1	3;1;1;1	2;1;1;0	Chromobox protein homolog 3	CBX3	>sp|Q13185|CBX3_HUMAN Chromobox protein homolog 3 OS=Homo sapiens GN=CBX3 PE=1 SV=4	4	3	3	2	3	3	3	3	2	2	23.5	23.5	14.8	20.811	183	183;62;101;138	3.72			11	19	2						18	14	5.9247e-12	5.0759	0.33051	243.96	20	5.0767	0.43807	232.85	20	0.6975	0.33753	98.057	20
Q7Z417;A1L3A6	Q7Z417	21;3	21;3	21;3	Nuclear fragile X mental retardation-interacting protein 2	NUFIP2	>sp|Q7Z417|NUFP2_HUMAN Nuclear fragile X mental retardation-interacting protein 2 OS=Homo sapiens GN=NUFIP2 PE=1 SV=1	2	21	21	21	19	20	19	20	19	20	43.9	43.9	43.9	76.12	695	695;120	7.03							67	2			35	34	3.9606e-147	3.8746	0.11984	210.34	45	14.009	0.224	201.63	45	3.4342	2.218	22.112	45
Q96T23-2;Q96T23;Q96T23-3;H0YCN2;H0YER1;H7C306;H0YEX0;H0YDG9	Q96T23-2;Q96T23;Q96T23-3;H0YCN2;H0YER1	20;20;16;13;12;4;3;1	20;20;16;13;12;4;3;1	20;20;16;13;12;4;3;1	Remodeling and spacing factor 1	RSF1	>sp|Q96T23-2|RSF1_HUMAN Isoform 2 of Remodeling and spacing factor 1 OS=Homo sapiens GN=RSF1;>sp|Q96T23|RSF1_HUMAN Remodeling and spacing factor 1 OS=Homo sapiens GN=RSF1 PE=1 SV=2;>sp|Q96T23-3|RSF1_HUMAN Isoform 3 of Remodeling and spacing factor 1 OS=Hom	8	20	20	20	13	17	13	17	13	17	17.9	17.9	17.9	160.13	1410	1410;1441;1189;803;702;202;165;276	8.82								9	41		19	31	9.7351e-75	2.5734	0.065008	185.89	28	4.7836	0.11595	141.55	28	3.2272	1.7659	85.219	28
Q15061	Q15061	2	2	2	WD repeat-containing protein 43	WDR43	>sp|Q15061|WDR43_HUMAN WD repeat-containing protein 43 OS=Homo sapiens GN=WDR43 PE=1 SV=3	1	2	2	2	1	2	1	2	1	2	3	3	3	74.89	677	677	7							4				1	3	6.0828e-06	7.6304	0.36943	135.88	3	11.606	0.1513	111.96	3	3.2968	2.2698	99.253	3
P23246;P23246-2;H0Y9K7;H0Y9U2	P23246;P23246-2	51;45;20;5	51;45;20;5	49;43;20;5	Splicing factor, proline- and glutamine-rich	SFPQ	>sp|P23246|SFPQ_HUMAN Splicing factor, proline- and glutamine-rich OS=Homo sapiens GN=SFPQ PE=1 SV=2;>sp|P23246-2|SFPQ_HUMAN Isoform Short of Splicing factor, proline- and glutamine-rich OS=Homo sapiens GN=SFPQ	4	51	51	49	39	50	39	50	37	48	58.8	58.8	57.4	76.149	707	707;669;223;88	7.41			1	2	3	16	331	115	34	22	215	309	0	12.82	0.83165	190.48	383	38.857	1.4671	191.1	383	3.2635	2.0279	58.028	383
P07900;P07900-2;Q86U12;G3V2J8;Q14568;Q58FF6;Q58FG0;Q58FG1	P07900;P07900-2;Q86U12	21;21;14;5;4;3;1;1	9;9;6;0;0;0;1;0	9;9;6;0;0;0;1;0	Heat shock protein HSP 90-alpha	HSP90AA1	>sp|P07900|HS90A_HUMAN Heat shock protein HSP 90-alpha OS=Homo sapiens GN=HSP90AA1 PE=1 SV=5;>sp|P07900-2|HS90A_HUMAN Isoform 2 of Heat shock protein HSP 90-alpha OS=Homo sapiens GN=HSP90AA1;>tr|Q86U12|Q86U12_HUMAN Full-length cDNA clone CS0CAP007YF18 of T	8	21	9	9	12	18	5	7	5	7	27.9	11.9	11.9	84.659	732	732;854;413;174;343;505;334;418	7							18				7	11	4.8713e-115	4.6512	0.17918	121.18	12	11.512	0.20588	66.517	12	2.0192	1.4156	81.571	12
Q96I24;Q96I24-2	Q96I24;Q96I24-2	8;4	8;4	7;3	Far upstream element-binding protein 3	FUBP3	>sp|Q96I24|FUBP3_HUMAN Far upstream element-binding protein 3 OS=Homo sapiens GN=FUBP3 PE=1 SV=2;>sp|Q96I24-2|FUBP3_HUMAN Isoform 2 of Far upstream element-binding protein 3 OS=Homo sapiens GN=FUBP3	2	8	8	7	7	2	7	2	6	2	17.3	17.3	15.7	61.64	572	572;261	6						13					10	3	3.7759e-22	3.9847	0.45248	229.83	9	15.979	0.40831	246.51	9	4.0101	1.7293	57.827	9
Q3MHD2;Q3MHD2-2;K7ELG9	Q3MHD2;Q3MHD2-2;K7ELG9	3;3;2	3;3;2	3;3;2	Protein LSM12 homolog	LSM12	>sp|Q3MHD2|LSM12_HUMAN Protein LSM12 homolog OS=Homo sapiens GN=LSM12 PE=1 SV=2;>sp|Q3MHD2-2|LSM12_HUMAN Isoform 2 of Protein LSM12 homolog OS=Homo sapiens GN=LSM12;>tr|K7ELG9|K7ELG9_HUMAN Protein LSM12 homolog OS=Homo sapiens GN=LSM12 PE=4 SV=1	3	3	3	3	3	3	3	3	3	3	15.9	15.9	15.9	21.701	195	195;198;230	4.18				9	2						6	5	1.1911e-08	7.3151	0.17185	159.5	8	22.486	0.33848	98.948	8	3.3925	1.7198	105.11	8
P53814-5;P53814;P53814-6;P53814-2;H7C372;C9JQZ8;C9JGQ0;C9JV14;C9JYU8;H7BZZ8;B5MCI0;C9JBH9;C9JP19	P53814-5;P53814;P53814-6	30;30;30;12;6;5;4;4;4;4;4;2;2	30;30;30;12;6;5;4;4;4;4;4;2;2	30;30;30;12;6;5;4;4;4;4;4;2;2	Smoothelin	SMTN	>sp|P53814-5|SMTN_HUMAN Isoform B2 of Smoothelin OS=Homo sapiens GN=SMTN;>sp|P53814|SMTN_HUMAN Smoothelin OS=Homo sapiens GN=SMTN PE=1 SV=7;>sp|P53814-6|SMTN_HUMAN Isoform B3 of Smoothelin OS=Homo sapiens GN=SMTN	13	30	30	30	25	30	25	30	25	30	40	40	40	98.918	915	915;917;940;461;182;158;37;141;152;216;438;91;98	7.36							114	64			65	113	1.0872e-257	7.4826	0.32007	178.77	140	9.2702	0.23091	214.49	140	3.1147	1.846	139.18	140
Q5T6W5;P61978-3;P61978;P61978-2;Q5T6W2;Q5T6W1	Q5T6W5;P61978-3;P61978;P61978-2;Q5T6W2;Q5T6W1	18;18;18;18;13;9	18;18;18;18;13;9	18;18;18;18;13;9	Heterogeneous nuclear ribonucleoprotein K	HNRNPK	>tr|Q5T6W5|Q5T6W5_HUMAN Heterogeneous nuclear ribonucleoprotein K OS=Homo sapiens GN=HNRNPK PE=2 SV=1;>sp|P61978-3|HNRPK_HUMAN Isoform 3 of Heterogeneous nuclear ribonucleoprotein K OS=Homo sapiens GN=HNRNPK;>sp|P61978|HNRPK_HUMAN Heterogeneous nuclear rib	6	18	18	18	14	18	14	18	14	18	47.2	47.2	47.2	47.557	428	428;440;463;464;379;306	6.19					1	85	22				58	50	3.5984e-160	4.9566	0.54128	204.11	61	11.543	0.46437	203.1	61	1.774	1.0982	69.964	61
K7EJM5;K7EN94;B1AKP7;G3V162;Q13148;Q13148-2;B4DJ45	K7EJM5;K7EN94;B1AKP7;G3V162;Q13148;Q13148-2	3;3;3;3;3;3;1	3;3;3;3;3;3;1	3;3;3;3;3;3;1	TAR DNA-binding protein 43	TARDBP	>tr|K7EJM5|K7EJM5_HUMAN TAR DNA-binding protein 43 (Fragment) OS=Homo sapiens GN=TARDBP PE=4 SV=1;>tr|K7EN94|K7EN94_HUMAN TAR DNA-binding protein 43 (Fragment) OS=Homo sapiens GN=TARDBP PE=4 SV=1;>tr|B1AKP7|B1AKP7_HUMAN TAR DNA-binding protein 43 OS=Homo s	7	3	3	3	1	3	1	3	1	3	15.9	15.9	15.9	22.844	201	201;222;295;298;414;416;298	5					6						2	4	1.8142e-15	1.4213	0.031045	203.94	4	4.0375	0.059299	188.03	4	3.3064	2.4382	21.925	4
J3QRJ3;E9PIM6;P04216;E9PNQ8	J3QRJ3;E9PIM6;P04216;E9PNQ8	2;2;2;2	2;2;2;2	2;2;2;2	Thy-1 membrane glycoprotein	THY1	>tr|J3QRJ3|J3QRJ3_HUMAN Thy-1 membrane glycoprotein OS=Homo sapiens GN=THY1 PE=4 SV=1;>tr|E9PIM6|E9PIM6_HUMAN Thy-1 membrane glycoprotein (Fragment) OS=Homo sapiens GN=THY1 PE=2 SV=1;>sp|P04216|THY1_HUMAN Thy-1 membrane glycoprotein OS=Homo sapiens GN=THY1	4	2	2	2	2	1	2	1	2	1	17.4	17.4	17.4	16.149	144	144;153;161;165	5					5						3	2	1.6975e-08	0.85306	0.027822	123.97	4	2.4245	0.052305	100.73	4	2.8421	1.9675	25.98	4
Q8WWM7;Q8WWM7-6;Q8WWM7-8;Q8WWM7-5;Q8WWM7-4;Q8WWM7-9;Q8WWM7-2;Q8WWM7-3;H3BUF6;Q8WWM7-7;H3BSK9;H3BUE3;H3BSQ5;H3BRB0	Q8WWM7;Q8WWM7-6;Q8WWM7-8;Q8WWM7-5;Q8WWM7-4;Q8WWM7-9;Q8WWM7-2;Q8WWM7-3;H3BUF6	30;29;29;29;29;29;29;29;28;14;12;6;5;2	30;29;29;29;29;29;29;29;28;14;12;6;5;2	30;29;29;29;29;29;29;29;28;14;12;6;5;2	Ataxin-2-like protein	ATXN2L	>sp|Q8WWM7|ATX2L_HUMAN Ataxin-2-like protein OS=Homo sapiens GN=ATXN2L PE=1 SV=2;>sp|Q8WWM7-6|ATX2L_HUMAN Isoform 6 of Ataxin-2-like protein OS=Homo sapiens GN=ATXN2L;>sp|Q8WWM7-8|ATX2L_HUMAN Isoform 8 of Ataxin-2-like protein OS=Homo sapiens GN=ATXN2L;>sp	14	30	30	30	28	27	28	27	28	27	32.3	32.3	32.3	113.37	1075	1075;968;1044;1044;1044;1062;1062;1097;1068;399;336;217;91;401	8								115			63	52	1.866e-100	5.7466	0.40034	188.81	89	19.395	0.45262	198.22	89	3.1741	1.694	108.42	89
O60264	O60264	38	38	26	SWI/SNF-related matrix-associated actin-dependent regulator of chromatin subfamily A member 5	SMARCA5	>sp|O60264|SMCA5_HUMAN SWI/SNF-related matrix-associated actin-dependent regulator of chromatin subfamily A member 5 OS=Homo sapiens GN=SMARCA5 PE=1 SV=1	1	38	38	26	29	34	29	34	19	23	32.4	32.4	23.9	121.9	1052	1052	7.91							14	137	1		84	68	1.7103e-132	7.5988	0.51217	188.12	107	12.254	0.40277	174.23	107	0.97828	1.4827	114.59	107
Q01081;Q01081-2;K7EPL9;K7EJH3;K7EJM7;M0QYK5;Q01081-3;K7ERY8;M0R2N4;Q01081-4;Q8WU68-3;Q8WU68-2;Q8WU68	Q01081;Q01081-2	3;2;1;1;1;1;1;1;1;1;1;1;1	3;2;1;1;1;1;1;1;1;1;1;1;1	3;2;1;1;1;1;1;1;1;1;1;1;1	Splicing factor U2AF 35 kDa subunit	U2AF1	>sp|Q01081|U2AF1_HUMAN Splicing factor U2AF 35 kDa subunit OS=Homo sapiens GN=U2AF1 PE=1 SV=3;>sp|Q01081-2|U2AF1_HUMAN Isoform 2 of Splicing factor U2AF 35 kDa subunit OS=Homo sapiens GN=U2AF1	13	3	3	3	3	2	3	2	3	2	13.8	13.8	13.8	27.872	240	240;240;18;39;51;66;75;95;97;167;181;202;220	4.71				4	10						9	5	5.7772e-14	1.4386	0.082139	66.684	8	3.4709	0.081716	93.667	8	1.8614	1.2113	53.485	8
O15234;J3KSY7	O15234	5;2	5;2	5;2	Protein CASC3	CASC3	>sp|O15234|CASC3_HUMAN Protein CASC3 OS=Homo sapiens GN=CASC3 PE=1 SV=2	2	5	5	5	2	3	2	3	2	3	9	9	9	76.277	703	703;223	7							7				2	5	6.8806e-14	2.1115	0.32247	158.58	6	6.495	0.74649	178.91	6	3.076	2.0014	24.145	6
Q13283;F5H4D6;E5RIZ6;E5RI46;E5RIF8;E5RH42;Q5HYE9;E5RJU8;E5RH00	Q13283;F5H4D6	16;9;6;4;4;4;4;4;3	14;9;4;2;2;2;2;2;1	14;9;4;2;2;2;2;2;1	Ras GTPase-activating protein-binding protein 1	G3BP1	>sp|Q13283|G3BP1_HUMAN Ras GTPase-activating protein-binding protein 1 OS=Homo sapiens GN=G3BP1 PE=1 SV=1;>tr|F5H4D6|F5H4D6_HUMAN Ras GTPase-activating protein-binding protein 1 OS=Homo sapiens GN=G3BP1 PE=2 SV=1	9	16	14	14	15	10	13	9	13	9	39.1	36.3	36.3	52.164	466	466;284;148;105;106;117;122;153;37	6.85				1	1	39	48	15	6		62	48	2.304e-109	3.1472	0.13734	137.36	91	15.291	0.21809	143.05	91	4.8585	2.2122	65.958	91
P62979;J3QS39;J3QTR3;F5H6Q2;P62987;F5GYU3;F5H2Z3;F5H265;F5H7Y5;B4DV12;F5H388;F5H747;F5GXK7;J3QKN0;P0CG47;Q96C32;F5H7K6;F5H041;P0CG48;M0R1V7;F5H4D8;M0R1M6;M0R2S1;J3QLP7;J3QRK5;J3QSA3;K7EMA8;F5GZ39;J3KSM4	P62979;J3QS39;J3QTR3;F5H6Q2;P62987;F5GYU3;F5H2Z3;F5H265;F5H7Y5;B4DV12;F5H388;F5H747;F5GXK7;J3QKN0;P0CG47;Q96C32;F5H7K6;F5H041;P0CG48;M0R1V7;F5H4D8;M0R1M6;M0R2S1;J3QLP7;J3QRK5	5;4;4;4;4;4;4;4;4;4;4;4;4;4;4;4;4;4;4;3;3;3;3;3;3;2;2;2;1	5;4;4;4;4;4;4;4;4;4;4;4;4;4;4;4;4;4;4;3;3;3;3;3;3;2;2;2;1	5;4;4;4;4;4;4;4;4;4;4;4;4;4;4;4;4;4;4;3;3;3;3;3;3;2;2;2;1	Ubiquitin-40S ribosomal protein S27a;Ubiquitin;40S ribosomal protein S27a;Ubiquitin-60S ribosomal protein L40;Ubiquitin;60S ribosomal protein L40;Polyubiquitin-B;Ubiquitin;Polyubiquitin-C;Ubiquitin	RPS27A;UBB;UBC;UBA52;UBBP4	>sp|P62979|RS27A_HUMAN Ubiquitin-40S ribosomal protein S27a OS=Homo sapiens GN=RPS27A PE=1 SV=2;>tr|J3QS39|J3QS39_HUMAN Ubiquitin (Fragment) OS=Homo sapiens GN=UBB PE=4 SV=1;>tr|J3QTR3|J3QTR3_HUMAN Ubiquitin (Fragment) OS=Homo sapiens GN=RPS27A PE=1 SV=1;>	29	5	5	5	5	5	5	5	5	5	35.9	35.9	35.9	17.965	156	156;93;106;123;128;134;136;149;153;153;155;161;169;206;229;305;533;609;685;63;88;114;138;224;229;43;53;61;98	6.09			18	21	12	12	16	12	14	9	56	58	4.3748e-47	10.479	0.33124	152.3	100	16.827	0.24914	142.33	100	2.0365	1.2338	120.72	100
Q96Q25;Q14137;E9PIF8;E9PRN9	Q96Q25;Q14137;E9PIF8	4;4;2;1	4;4;2;1	4;4;2;1	Ribosome biogenesis protein BOP1	KM-PA-2;BOP1	>tr|Q96Q25|Q96Q25_HUMAN KM-PA-2 protein OS=Homo sapiens GN=KM-PA-2 PE=2 SV=1;>sp|Q14137|BOP1_HUMAN Ribosome biogenesis protein BOP1 OS=Homo sapiens GN=BOP1 PE=1 SV=2;>tr|E9PIF8|E9PIF8_HUMAN Ribosome biogenesis protein BOP1 (Fragment) OS=Homo sapiens GN=BOP	4	4	4	4	2	3	2	3	2	3	8.8	8.8	8.8	71.929	634	634;746;312;92	7							5				2	3	5.5108e-13	3.5454	1.0028	196.21	3	9.8569	0.23603	246.15	3	3.1165	2.1393	112.21	3
Q08211;Q08211-2	Q08211	52;10	52;10	52;10	ATP-dependent RNA helicase A	DHX9	>sp|Q08211|DHX9_HUMAN ATP-dependent RNA helicase A OS=Homo sapiens GN=DHX9 PE=1 SV=4	2	52	52	52	47	44	47	44	47	44	45.1	45.1	45.1	140.96	1270	1270;235	8							9	214	10		130	103	1.1636e-279	11.124	0.63624	178.46	193	24.251	0.67645	151.38	193	1.9783	1.5496	118.25	193
Q9NR12;Q9NR12-5;Q9NR12-6;Q9NR12-4;D6RH06;Q9NR12-2;Q9NR12-3;D6RF83;H7BYK4;D6RAN1	Q9NR12;Q9NR12-5;Q9NR12-6;Q9NR12-4;D6RH06;Q9NR12-2;Q9NR12-3;D6RF83;H7BYK4	8;6;6;6;6;6;5;5;4;3	8;6;6;6;6;6;5;5;4;3	8;6;6;6;6;6;5;5;4;3	PDZ and LIM domain protein 7	PDLIM7	>sp|Q9NR12|PDLI7_HUMAN PDZ and LIM domain protein 7 OS=Homo sapiens GN=PDLIM7 PE=1 SV=1;>sp|Q9NR12-5|PDLI7_HUMAN Isoform 5 of PDZ and LIM domain protein 7 OS=Homo sapiens GN=PDLIM7;>sp|Q9NR12-6|PDLI7_HUMAN Isoform 6 of PDZ and LIM domain protein 7 OS=Homo	10	8	8	8	7	7	7	7	7	7	20.1	20.1	20.1	49.844	457	457;191;222;287;287;423;153;173;195;90	5.96					1	27					19	9	1.7963e-21	7.4876	0.68012	229.65	22	10.064	0.32187	189.8	22	1.4883	0.89081	117.18	22
O94776;Q68DB1	O94776;Q68DB1	4;2	4;2	4;2	Metastasis-associated protein MTA2	MTA2;DKFZp686F2281	>sp|O94776|MTA2_HUMAN Metastasis-associated protein MTA2 OS=Homo sapiens GN=MTA2 PE=1 SV=1;>tr|Q68DB1|Q68DB1_HUMAN Metastasis-associated protein MTA2 OS=Homo sapiens GN=DKFZp686F2281 PE=2 SV=1	2	4	4	4	0	4	0	4	0	4	7	7	7	75.022	668	668;495	7							5					5	6.1537e-07	0.40726	0.010018	53.436	3	1.2498	0.029577	37.751	3	3.1532	2.0099	33.368	3
Q15717;B4DVB8;M0QZR9;M0R055;P26378-4;P26378-2;P26378-5;B1APY9;P26378;P26378-3;B1APY8	Q15717;B4DVB8	17;17;8;3;1;1;1;1;1;1;1	17;17;8;3;1;1;1;1;1;1;1	16;16;7;3;0;0;0;0;0;0;0	ELAV-like protein 1	ELAVL1	>sp|Q15717|ELAV1_HUMAN ELAV-like protein 1 OS=Homo sapiens GN=ELAVL1 PE=1 SV=2;>tr|B4DVB8|B4DVB8_HUMAN ELAV-like protein 1 OS=Homo sapiens GN=ELAVL1 PE=2 SV=1	11	17	17	16	15	17	15	17	14	16	50.6	50.6	47.9	36.091	326	326;353;153;133;366;366;369;371;380;383;385	4.45				48	39						42	45	5.1884e-128	7.1788	0.2805	133.58	64	22.215	0.51981	136.92	64	2.6872	1.5091	37.949	64
Q8NI36;D6R922	Q8NI36	6;2	6;2	6;2	WD repeat-containing protein 36	WDR36	>sp|Q8NI36|WDR36_HUMAN WD repeat-containing protein 36 OS=Homo sapiens GN=WDR36 PE=1 SV=1	2	6	6	6	2	6	2	6	2	6	7.3	7.3	7.3	105.32	951	951;581	7							9				2	7	2.6861e-14	1.6174	0.034457	178.13	6	4.1048	0.060196	135.28	6	2.8755	1.9641	80.547	6
P46777;Q5T7N0	P46777	4;1	4;1	4;1	60S ribosomal protein L5	RPL5	>sp|P46777|RL5_HUMAN 60S ribosomal protein L5 OS=Homo sapiens GN=RPL5 PE=1 SV=3	2	4	4	4	4	2	4	2	4	2	16.2	16.2	16.2	34.362	297	297;130	4.82				3	7	1					6	5	9.8544e-09	2.957	0.15336	162.28	6	10.032	0.18964	178.92	6	2.5413	1.4921	40.663	6
P38159;P38159-2;H3BT71;H0Y6E7;Q96E39;B3KRG5;H3BUY5;H3BR27;P38159-3;H3BNC1;O75526;Q8IZ40;Q8N7X1	P38159;P38159-2;H3BT71;H0Y6E7;Q96E39;B3KRG5;H3BUY5	19;18;15;14;14;11;11;5;5;3;3;1;1	19;18;15;14;14;11;11;5;5;3;3;1;1	19;18;15;14;14;11;11;5;5;3;3;1;1	RNA-binding motif protein, X chromosome;RNA-binding motif protein, X chromosome, N-terminally processed;RNA binding motif protein, X-linked-like-1	RBMX;RBMXL1	>sp|P38159|RBMX_HUMAN RNA-binding motif protein, X chromosome OS=Homo sapiens GN=RBMX PE=1 SV=3;>sp|P38159-2|RBMX_HUMAN Isoform 2 of RNA-binding motif protein, X chromosome OS=Homo sapiens GN=RBMX;>tr|H3BT71|H3BT71_HUMAN RNA-binding motif protein, X chromo	13	19	19	19	16	17	16	17	16	17	47.3	47.3	47.3	42.331	391	391;378;296;292;390;256;263;78;196;37;392;523;1067	5.3				1	73	29	2				47	58	1.0014e-77	13.41	0.61779	229.46	65	26.148	0.74238	214.66	65	2.8279	1.8285	84.145	65
P55769;B1AHD1	P55769;B1AHD1	3;2	3;2	3;2	NHP2-like protein 1	NHP2L1	>sp|P55769|NH2L1_HUMAN NHP2-like protein 1 OS=Homo sapiens GN=NHP2L1 PE=1 SV=3;>tr|B1AHD1|B1AHD1_HUMAN NHP2-like protein 1 OS=Homo sapiens GN=NHP2L1 PE=2 SV=1	2	3	3	3	2	2	2	2	2	2	25	25	25	14.173	128	128;132	2.78		2	7								5	4	5.2843e-10	6.2564	0.20452	189.64	7	6.0027	0.08436	145.01	7	0.76425	0.8187	82.38	7
P62826;B5MDF5;J3KQE5;F5H018;H0YFC6;B4DV51	P62826;B5MDF5;J3KQE5;F5H018;H0YFC6	8;8;7;6;5;2	8;8;7;6;5;2	8;8;7;6;5;2	GTP-binding nuclear protein Ran	RAN	>sp|P62826|RAN_HUMAN GTP-binding nuclear protein Ran OS=Homo sapiens GN=RAN PE=1 SV=3;>tr|B5MDF5|B5MDF5_HUMAN GTP-binding nuclear protein Ran OS=Homo sapiens GN=RAN PE=2 SV=1;>tr|J3KQE5|J3KQE5_HUMAN GTP-binding nuclear protein Ran (Fragment) OS=Homo sapien	6	8	8	8	7	7	7	7	7	7	26.9	26.9	26.9	24.423	216	216;233;234;199;103;128	4				21							11	10	4.5387e-28	2.1941	0.047353	127.05	20	4.2396	0.061309	149.77	20	1.6272	0.85445	59.304	20
Q14444-2;Q14444;G3V153;E9PLA9;E9PP31	Q14444-2;Q14444;G3V153;E9PLA9;E9PP31	22;22;16;15;11	22;22;16;15;11	22;22;16;15;11	Caprin-1	CAPRIN1	>sp|Q14444-2|CAPR1_HUMAN Isoform 2 of Caprin-1 OS=Homo sapiens GN=CAPRIN1;>sp|Q14444|CAPR1_HUMAN Caprin-1 OS=Homo sapiens GN=CAPRIN1 PE=1 SV=2;>tr|G3V153|G3V153_HUMAN Caprin-1 OS=Homo sapiens GN=CAPRIN1 PE=2 SV=1;>tr|E9PLA9|E9PLA9_HUMAN Caprin-1 (Fragment)	5	22	22	22	20	21	20	21	20	21	33.6	33.6	33.6	76.861	694	694;709;628;186;178	7.28			1	4	1		106	50	5	2	77	92	2.9656e-145	9.5922	0.39346	192.65	124	41.603	1.0801	207.51	124	3.8034	2.1689	54.922	124
Q14011;K7EMY9;K7EPM4;K7EQR7;B4E2X2;D6W5Y5;K7ELV6;K7ENX8;K7EJV5;K7ELT6;K7ER40;K7ELL4;B3KT17	Q14011;K7EMY9;K7EPM4;K7EQR7;B4E2X2;D6W5Y5;K7ELV6;K7ENX8;K7EJV5;K7ELT6;K7ER40	8;6;6;6;6;6;4;4;4;4;4;2;2	8;6;6;6;6;6;4;4;4;4;4;2;2	8;6;6;6;6;6;4;4;4;4;4;2;2	Cold-inducible RNA-binding protein	CIRBP	>sp|Q14011|CIRBP_HUMAN Cold-inducible RNA-binding protein OS=Homo sapiens GN=CIRBP PE=1 SV=1;>tr|K7EMY9|K7EMY9_HUMAN Cold-inducible RNA-binding protein (Fragment) OS=Homo sapiens GN=CIRBP PE=4 SV=1;>tr|K7EPM4|K7EPM4_HUMAN Cold-inducible RNA-binding protein	13	8	8	8	7	5	7	5	7	5	45.3	45.3	45.3	18.648	172	172;159;168;202;263;297;70;89;105;135;174;85;244	3.69			22	19	7						26	22	1.0749e-52	6.9124	0.61639	283.37	19	21.709	0.72837	314.32	19	3.3379	1.6111	30.905	19
P31942-2;P31942;P31942-3;B4DHY1;P31942-4;P31942-6;P31942-5	P31942-2;P31942;P31942-3;B4DHY1;P31942-4	7;7;6;5;4;3;3	7;7;6;5;4;3;3	7;7;6;5;4;3;3	Heterogeneous nuclear ribonucleoprotein H3	HNRNPH3	>sp|P31942-2|HNRH3_HUMAN Isoform 2 of Heterogeneous nuclear ribonucleoprotein H3 OS=Homo sapiens GN=HNRNPH3;>sp|P31942|HNRH3_HUMAN Heterogeneous nuclear ribonucleoprotein H3 OS=Homo sapiens GN=HNRNPH3 PE=1 SV=2;>sp|P31942-3|HNRH3_HUMAN Isoform 3 of Heterog	7	7	7	7	6	7	6	7	6	7	29	29	29	35.238	331	331;346;297;238;215;139;145	4.6				20	30						24	26	5.727e-68	4.7425	0.15762	116.54	33	12.042	0.25978	116.4	33	2.8025	1.4851	37.721	33
Q1KMD3;H3BQZ7	Q1KMD3;H3BQZ7	5;4	5;4	5;4	Heterogeneous nuclear ribonucleoprotein U-like protein 2	HNRNPUL2;hCG_2044799	>sp|Q1KMD3|HNRL2_HUMAN Heterogeneous nuclear ribonucleoprotein U-like protein 2 OS=Homo sapiens GN=HNRNPUL2 PE=1 SV=1;>tr|H3BQZ7|H3BQZ7_HUMAN HCG2044799 OS=Homo sapiens GN=hCG_2044799 PE=4 SV=1	2	5	5	5	5	4	5	4	5	4	8	8	8	85.104	747	747;746	7.3							14	6			9	11	1.4877e-32	5.1542	0.29122	143.44	18	8.8577	0.2331	128.93	18	2.3453	1.285	78.292	18
P22626;P22626-2	P22626;P22626-2	23;22	23;22	23;22	Heterogeneous nuclear ribonucleoproteins A2/B1	HNRNPA2B1	>sp|P22626|ROA2_HUMAN Heterogeneous nuclear ribonucleoproteins A2/B1 OS=Homo sapiens GN=HNRNPA2B1 PE=1 SV=2;>sp|P22626-2|ROA2_HUMAN Isoform A2 of Heterogeneous nuclear ribonucleoproteins A2/B1 OS=Homo sapiens GN=HNRNPA2B1	2	23	23	23	18	20	18	20	18	20	61.5	61.5	61.5	37.429	353	353;341	5.11			1	35	97	26	12	2			81	92	5.7479e-180	13.93	0.85791	173.54	120	30.152	0.92029	161.94	120	2.5139	1.3793	66.931	120
Q5TCU6;Q9Y490;H0YMT1;Q9Y4G6	Q5TCU6;Q9Y490	10;10;1;1	10;10;1;1	10;10;1;1	Talin-1	TLN1	>tr|Q5TCU6|Q5TCU6_HUMAN Talin-1 OS=Homo sapiens GN=TLN1 PE=2 SV=1;>sp|Q9Y490|TLN1_HUMAN Talin-1 OS=Homo sapiens GN=TLN1 PE=1 SV=3	4	10	10	10	5	6	5	6	5	6	6.1	6.1	6.1	258.08	2429	2429;2541;1471;2542	9									12		5	7	9.6261e-40	2.0009	0.19589	157.59	8	3.4608	0.097072	116.8	8	2.0218	1.5129	129.96	8
P11388;P11388-2;P11388-3;P11388-4;J3KTB7	P11388;P11388-2;P11388-3;P11388-4	68;68;68;68;6	68;68;68;68;6	56;56;56;56;3	DNA topoisomerase 2-alpha	TOP2A	>sp|P11388|TOP2A_HUMAN DNA topoisomerase 2-alpha OS=Homo sapiens GN=TOP2A PE=1 SV=3;>sp|P11388-2|TOP2A_HUMAN Isoform 2 of DNA topoisomerase 2-alpha OS=Homo sapiens GN=TOP2A;>sp|P11388-3|TOP2A_HUMAN Isoform 3 of DNA topoisomerase 2-alpha OS=Homo sapiens GN=	5	68	68	56	60	53	60	53	50	45	43	43	36.5	174.38	1531	1531;1557;1567;1612;147	8.16								230	43		156	117	0	10.083	0.44492	189.35	202	8.4023	0.25649	159.55	202	0.34682	0.50731	143.39	202
Q96A72;F5H6N1;F5H6P7;A6NEC0;F5H3U9;F5H124	Q96A72;F5H6N1;F5H6P7;A6NEC0	3;2;2;2;1;1	3;2;2;2;1;1	1;1;0;1;0;1	Protein mago nashi homolog 2	MAGOHB	>sp|Q96A72|MGN2_HUMAN Protein mago nashi homolog 2 OS=Homo sapiens GN=MAGOHB PE=1 SV=1;>tr|F5H6N1|F5H6N1_HUMAN Protein mago nashi homolog 2 OS=Homo sapiens GN=MAGOHB PE=2 SV=1;>tr|F5H6P7|F5H6P7_HUMAN Protein mago nashi homolog 2 OS=Homo sapiens GN=MAGOHB P	6	3	3	1	1	3	1	3	1	1	18.9	18.9	6.1	17.276	148	148;90;102;111;44;81	3			8								3	5	9.9188e-08	1.4295	0.093266	133.54	4	2.2763	0.047689	176.18	4	2.1187	1.0097	83.298	4
P46087;P46087-4;P46087-2;P46087-3;F5GYR3;F5GWB7;F5H709;F5H5X6	P46087;P46087-4;P46087-2;P46087-3	9;9;8;6;3;1;1;1	9;9;8;6;3;1;1;1	9;9;8;6;3;1;1;1	Putative ribosomal RNA methyltransferase NOP2	NOP2	>sp|P46087|NOP2_HUMAN Putative ribosomal RNA methyltransferase NOP2 OS=Homo sapiens GN=NOP2 PE=1 SV=2;>sp|P46087-4|NOP2_HUMAN Isoform 4 of Putative ribosomal RNA methyltransferase NOP2 OS=Homo sapiens GN=NOP2;>sp|P46087-2|NOP2_HUMAN Isoform 2 of Putative r	8	9	9	9	2	8	2	8	2	8	13.8	13.8	13.8	89.301	812	812;845;808;628;275;159;177;250	7							14				2	12	3.7982e-47	2.4553	0.053979	157.85	9	5.0838	0.057192	136.64	9	2.9714	1.9843	52.332	9
P67809;H0Y449;C9J5V9;Q9Y2T7	P67809;H0Y449	15;12;6;4	15;12;6;4	10;10;5;0	Nuclease-sensitive element-binding protein 1	YBX1	>sp|P67809|YBOX1_HUMAN Nuclease-sensitive element-binding protein 1 OS=Homo sapiens GN=YBX1 PE=1 SV=3;>tr|H0Y449|H0Y449_HUMAN Nuclease-sensitive element-binding protein 1 (Fragment) OS=Homo sapiens GN=YBX1 PE=4 SV=1	4	15	15	10	15	13	15	13	10	9	53.1	53.1	45.7	35.924	324	324;374;216;364	5.71					34	57	6				54	43	6.8816e-195	4.6915	0.30632	239.44	53	18.031	0.57446	267.29	53	3.7277	2.2746	47.134	53
P39019;M0R2L9;M0QXK4;M0QYF7;M0R140	P39019;M0R2L9;M0QXK4;M0QYF7;M0R140	15;8;8;8;8	15;8;8;8;8	15;8;8;8;8	40S ribosomal protein S19	RPS19	>sp|P39019|RS19_HUMAN 40S ribosomal protein S19 OS=Homo sapiens GN=RPS19 PE=1 SV=2;>tr|M0R2L9|M0R2L9_HUMAN 40S ribosomal protein S19 (Fragment) OS=Homo sapiens GN=RPS19 PE=4 SV=1;>tr|M0QXK4|M0QXK4_HUMAN 40S ribosomal protein S19 (Fragment) OS=Homo sapiens	5	15	15	15	14	11	14	11	14	11	64.8	64.8	64.8	16.06	145	145;71;76;100;102	3.25		6	49	15	5						42	33	6.5882e-77	9.1833	0.85349	161.84	59	33.733	1.2971	169.53	59	3.5717	1.6172	39.676	59
Q9UN86;Q9UN86-2;D6RAC7;D6RB17;D6RGJ4;D6RBM9;D6REX8;D6RBR0;D6RE13;D6RBW8;D6R9X5;D6R9A4	Q9UN86;Q9UN86-2;D6RAC7;D6RB17	17;16;9;9;8;6;6;6;6;6;5;5	17;16;9;9;8;6;6;6;6;6;5;5	15;14;7;7;6;4;4;4;4;4;3;3	Ras GTPase-activating protein-binding protein 2	G3BP2	>sp|Q9UN86|G3BP2_HUMAN Ras GTPase-activating protein-binding protein 2 OS=Homo sapiens GN=G3BP2 PE=1 SV=2;>sp|Q9UN86-2|G3BP2_HUMAN Isoform B of Ras GTPase-activating protein-binding protein 2 OS=Homo sapiens GN=G3BP2;>tr|D6RAC7|D6RAC7_HUMAN Ras GTPase-acti	12	17	17	15	17	12	17	12	15	11	35.7	35.7	33	54.12	482	482;449;141;198;125;78;99;102;111;116;56;59	6.47						85	50	9			86	58	1.7373e-61	4.2436	0.32806	193.13	104	17.745	0.57798	217.32	104	4.581	2.6009	51.09	104
A6NHR9-2;A6NHR9;J3KTL8;A6NHR9-3;J3KRK8	A6NHR9-2;A6NHR9;J3KTL8;A6NHR9-3	7;7;6;4;1	7;7;6;4;1	7;7;6;4;1	Structural maintenance of chromosomes flexible hinge domain-containing protein 1	SMCHD1	>sp|A6NHR9-2|SMHD1_HUMAN Isoform 2 of Structural maintenance of chromosomes flexible hinge domain-containing protein 1 OS=Homo sapiens GN=SMCHD1;>sp|A6NHR9|SMHD1_HUMAN Structural maintenance of chromosomes flexible hinge domain-containing protein 1 OS=Homo	5	7	7	7	6	3	6	3	6	3	4.2	4.2	4.2	215.74	1917	1917;2005;1388;762;49	9									11		7	4	5.7738e-29	1.7782	0.048828	158.32	6	2.5968	0.05483	74.117	6	1.2551	1.2525	148.2	6
Q9NZB2;Q9NZB2-6;Q9NZB2-4;Q9NZB2-5;H7C0T0;Q9NZB2-2;Q5T035	Q9NZB2;Q9NZB2-6;Q9NZB2-4	15;15;14;7;6;6;1	15;15;14;7;6;6;1	15;15;14;7;6;6;1	Constitutive coactivator of PPAR-gamma-like protein 1	FAM120A	>sp|Q9NZB2|F120A_HUMAN Constitutive coactivator of PPAR-gamma-like protein 1 OS=Homo sapiens GN=FAM120A PE=1 SV=2;>sp|Q9NZB2-6|F120A_HUMAN Isoform F of Constitutive coactivator of PPAR-gamma-like protein 1 OS=Homo sapiens GN=FAM120A;>sp|Q9NZB2-4|F120A_HUMA	7	15	15	15	11	13	11	13	11	13	18.3	18.3	18.3	121.89	1118	1118;1146;1072;651;494;628;196	8								35			17	18	5.7032e-55	2.8003	0.11562	155.83	22	8.3371	0.2508	140.49	22	2.8235	1.5157	86.354	22
P38919;I3L3H2;J3QQP0;E9PBH4;F8WE11	P38919	9;3;1;1;1	8;2;0;0;0	8;2;0;0;0	Eukaryotic initiation factor 4A-III	EIF4A3	>sp|P38919|IF4A3_HUMAN Eukaryotic initiation factor 4A-III OS=Homo sapiens GN=EIF4A3 PE=1 SV=4	5	9	8	8	7	8	6	7	6	7	30.2	26.3	26.3	46.871	411	411;125;95;96;97	5.18					36	8					21	23	2.8025e-40	4.1919	0.30169	220.3	25	13.12	0.45399	202.11	25	1.8939	1.3852	55.462	25
Q13573;G3V3A4;G3V4X8	Q13573;G3V3A4;G3V4X8	3;3;2	3;3;2	3;3;2	SNW domain-containing protein 1	SNW1	>sp|Q13573|SNW1_HUMAN SNW domain-containing protein 1 OS=Homo sapiens GN=SNW1 PE=1 SV=1;>tr|G3V3A4|G3V3A4_HUMAN SNW domain-containing protein 1 OS=Homo sapiens GN=SNW1 PE=2 SV=1;>tr|G3V4X8|G3V4X8_HUMAN SNW domain-containing protein 1 OS=Homo sapiens GN=SNW	3	3	3	3	0	3	0	3	0	3	6.2	6.2	6.2	61.494	536	536;571;374	6						4						4	5.5681e-11	4.9888	0.14988	87.534	2	14.814	0.33377	82.452	2	2.9695	1.9728	10.585	2
P14866;M0QXS5;P14866-2;M0QYT0;M0R076;M0QYL7;M0R1W6;B4DVF8	P14866;M0QXS5;P14866-2	9;8;7;4;2;2;2;1	9;8;7;4;2;2;2;1	9;8;7;4;2;2;2;1	Heterogeneous nuclear ribonucleoprotein L	HNRNPL	>sp|P14866|HNRPL_HUMAN Heterogeneous nuclear ribonucleoprotein L OS=Homo sapiens GN=HNRNPL PE=1 SV=2;>tr|M0QXS5|M0QXS5_HUMAN Heterogeneous nuclear ribonucleoprotein L (Fragment) OS=Homo sapiens GN=HNRNPL PE=4 SV=1;>sp|P14866-2|HNRPL_HUMAN Isoform 2 of Hete	8	9	9	9	5	7	5	7	5	7	21.6	21.6	21.6	64.132	589	589;530;456;321;114;198;220;179	6.12						14	2				8	8	4.3975e-31	9.7651	0.49873	190.43	10	13.221	0.13512	100.49	10	1.5976	1.0702	76.27	10
O75643;B4E0P5;O75643-2;C9JAQ9	O75643	31;7;7;7	31;7;7;7	31;7;7;7	U5 small nuclear ribonucleoprotein 200 kDa helicase	SNRNP200	>sp|O75643|U520_HUMAN U5 small nuclear ribonucleoprotein 200 kDa helicase OS=Homo sapiens GN=SNRNP200 PE=1 SV=2	4	31	31	31	22	28	22	28	22	28	17.7	17.7	17.7	244.5	2136	2136;595;625;625	9.03									89	3	43	49	1.6117e-143	3.8183	0.14724	202.24	57	7.8363	0.19707	125.46	57	1.6872	1.4783	142.39	57
Q02880-2;Q02880;E9PCY5;B4DLV2	Q02880-2;Q02880;E9PCY5	32;32;28;4	20;20;17;3	20;20;17;3	DNA topoisomerase 2-beta;DNA topoisomerase 2	TOP2B	>sp|Q02880-2|TOP2B_HUMAN Isoform Beta-1 of DNA topoisomerase 2-beta OS=Homo sapiens GN=TOP2B;>sp|Q02880|TOP2B_HUMAN DNA topoisomerase 2-beta OS=Homo sapiens GN=TOP2B PE=1 SV=3;>tr|E9PCY5|E9PCY5_HUMAN DNA topoisomerase 2 (Fragment) OS=Homo sapiens GN=TOP2B	4	32	20	20	29	19	19	11	19	11	20.8	14.6	14.6	182.66	1621	1621;1626;1150;478	8.06								60	4		43	21	1.2689e-127	3.1463	0.15314	165.03	43	2.5355	0.090365	115.69	43	0.405	0.6957	149.52	43
Q14978;Q14978-3;Q14978-2	Q14978;Q14978-3;Q14978-2	3;3;3	3;3;3	3;3;3	Nucleolar and coiled-body phosphoprotein 1	NOLC1	>sp|Q14978|NOLC1_HUMAN Nucleolar and coiled-body phosphoprotein 1 OS=Homo sapiens GN=NOLC1 PE=1 SV=2;>sp|Q14978-3|NOLC1_HUMAN Isoform 3 of Nucleolar and coiled-body phosphoprotein 1 OS=Homo sapiens GN=NOLC1;>sp|Q14978-2|NOLC1_HUMAN Isoform Beta of Nucleola	3	3	3	3	1	3	1	3	1	3	4.1	4.1	4.1	73.602	699	699;700;709	7.17							5	1			2	4	4.4736e-08	1.1519	0.025324	178.38	3	4.4467	0.069267	119.22	3	2.2356	1.3162	61.054	3
Q86U42-2;Q86U42;Q92843-2;H0YJH9;B4DEH8;G3V4T2	Q86U42-2;Q86U42;Q92843-2	3;3;2;1;1;1	3;3;2;1;1;1	3;3;2;1;1;1	Polyadenylate-binding protein 2	PABPN1	>sp|Q86U42-2|PABP2_HUMAN Isoform 2 of Polyadenylate-binding protein 2 OS=Homo sapiens GN=PABPN1;>sp|Q86U42|PABP2_HUMAN Polyadenylate-binding protein 2 OS=Homo sapiens GN=PABPN1 PE=1 SV=3;>sp|Q92843-2|B2CL2_HUMAN Isoform 3 of Bcl-2-like protein 2 OS=Homo sa	6	3	3	3	3	2	3	2	3	2	12.5	12.5	12.5	31.496	296	296;306;333;96;168;178	5.8				1		9					6	4	1.5602e-17	3.8987	0.41549	107.34	6	10.211	0.23613	102.98	6	1.9888	0.93023	80.595	6
Q15029-2;K7EJ81;Q15029;K7EP67;K7EJ74	Q15029-2;K7EJ81;Q15029	18;18;18;7;4	18;18;18;7;4	17;17;17;6;3	116 kDa U5 small nuclear ribonucleoprotein component	EFTUD2	>sp|Q15029-2|U5S1_HUMAN Isoform 2 of 116 kDa U5 small nuclear ribonucleoprotein component OS=Homo sapiens GN=EFTUD2;>tr|K7EJ81|K7EJ81_HUMAN 116 kDa U5 small nuclear ribonucleoprotein component OS=Homo sapiens GN=EFTUD2 PE=4 SV=1;>sp|Q15029|U5S1_HUMAN 116 k	5	18	18	17	12	15	12	15	11	14	25.2	25.2	24.1	105.38	937	937;962;972;223;134	7.43							26	20			17	29	8.0224e-44	3.5968	0.15773	136.75	31	4.9574	0.11859	141.9	31	1.9377	1.369	81.639	31
P35680-3;E0YMJ9;P35680-2;H0YL84;P35680	P35680-3;E0YMJ9;P35680-2;H0YL84;P35680	3;3;3;3;3	3;3;3;3;3	3;3;3;3;3	Hepatocyte nuclear factor 1-beta	HNF1B	>sp|P35680-3|HNF1B_HUMAN Isoform C of Hepatocyte nuclear factor 1-beta OS=Homo sapiens GN=HNF1B;>tr|E0YMJ9|E0YMJ9_HUMAN HNF1 beta A splice variant 4 OS=Homo sapiens GN=HNF1B PE=2 SV=1;>sp|P35680-2|HNF1B_HUMAN Isoform B of Hepatocyte nuclear factor 1-beta O	5	3	3	3	2	3	2	3	2	3	13	13	13	44.764	399	399;457;531;548;557	6.12						7	1				3	5	4.718e-26	7.1482	0.3421	89.513	3	12.087	0.18125	93.632	3	2.608	1.6904	66.565	3
P46783;F6U211;Q9NQ39	P46783;F6U211;Q9NQ39	7;5;5	7;5;5	7;5;5	40S ribosomal protein S10;Putative 40S ribosomal protein S10-like	RPS10;RPS10P5	>sp|P46783|RS10_HUMAN 40S ribosomal protein S10 OS=Homo sapiens GN=RPS10 PE=1 SV=1;>tr|F6U211|F6U211_HUMAN 40S ribosomal protein S10 OS=Homo sapiens GN=RPS10 PE=2 SV=1;>sp|Q9NQ39|RS10L_HUMAN Putative 40S ribosomal protein S10-like OS=Homo sapiens GN=RPS10P	3	7	7	7	6	6	6	6	6	6	33.3	33.3	33.3	18.898	165	165;172;176	3.58			25	18	5						28	20	1.8472e-27	10.352	0.78407	213.27	32	39.594	1.4681	232.16	32	3.6755	1.7515	25.077	32
Q6P2Q9;I3L0J9;I3L3Z8;I3L1T8	Q6P2Q9	37;12;5;1	37;12;5;1	37;12;5;1	Pre-mRNA-processing-splicing factor 8	PRPF8	>sp|Q6P2Q9|PRP8_HUMAN Pre-mRNA-processing-splicing factor 8 OS=Homo sapiens GN=PRPF8 PE=1 SV=2	4	37	37	37	21	26	21	26	21	26	19.4	19.4	19.4	273.6	2335	2335;1013;250;116	9									70		37	33	2.7397e-124	4.9099	0.13987	199.08	41	6.7633	0.19903	130.5	41	0.98972	1.2271	142.15	41
O43390;O43390-2;O43390-3;E7ETM7	O43390;O43390-2;O43390-3;E7ETM7	10;10;8;6	6;6;6;3	6;6;6;3	Heterogeneous nuclear ribonucleoprotein R	HNRNPR	>sp|O43390|HNRPR_HUMAN Heterogeneous nuclear ribonucleoprotein R OS=Homo sapiens GN=HNRNPR PE=1 SV=1;>sp|O43390-2|HNRPR_HUMAN Isoform 2 of Heterogeneous nuclear ribonucleoprotein R OS=Homo sapiens GN=HNRNPR;>sp|O43390-3|HNRPR_HUMAN Isoform 3 of Heterogeneo	4	10	6	6	9	8	6	4	6	4	15.6	11.1	11.1	70.942	633	633;636;595;473	6.92						1	12				7	6	4.6001e-52	4.714	0.057983	212.69	9	10.833	0.057729	186.99	9	2.298	1.3402	29.614	9
Q9Y3Y2-4;Q9Y3Y2;Q9Y3Y2-3	Q9Y3Y2-4;Q9Y3Y2;Q9Y3Y2-3	3;3;3	3;3;3	3;3;3	Chromatin target of PRMT1 protein	CHTOP	>sp|Q9Y3Y2-4|CHTOP_HUMAN Isoform 3 of Chromatin target of PRMT1 protein OS=Homo sapiens GN=CHTOP;>sp|Q9Y3Y2|CHTOP_HUMAN Chromatin target of PRMT1 protein OS=Homo sapiens GN=CHTOP PE=1 SV=2;>sp|Q9Y3Y2-3|CHTOP_HUMAN Isoform 2 of Chromatin target of PRMT1 pro	3	3	3	3	3	3	3	3	3	3	23.8	23.8	23.8	21.918	202	202;248;249	4				9							3	6	2.003e-17	1.912	0.056556	211.18	5	5.9252	0.10188	250.8	5	2.7273	1.2577	48.737	5
P02452;CON__Q862S4;I3L3H7;P02458-1;P02458	P02452	24;2;1;1;1	24;2;1;1;1	24;2;1;1;1	Collagen alpha-1(I) chain	COL1A1	>sp|P02452|CO1A1_HUMAN Collagen alpha-1(I) chain OS=Homo sapiens GN=COL1A1 PE=1 SV=5	5	24	24	24	22	19	22	19	22	19	25.8	25.8	25.8	138.94	1464	1464;114;154;1418;1487	8.36				2			1	70	56		78	51	8.7947e-154	6.7053	0.36731	192.58	84	8.1099	0.23412	161.45	84	0.97151	1.1265	138.6	84
P26196	P26196	9	9	9	Probable ATP-dependent RNA helicase DDX6	DDX6	>sp|P26196|DDX6_HUMAN Probable ATP-dependent RNA helicase DDX6 OS=Homo sapiens GN=DDX6 PE=1 SV=2	1	9	9	9	8	7	8	7	8	7	27.3	27.3	27.3	54.416	483	483	6						23					13	10	2.5924e-29	5.5912	0.1379	96.951	11	17.338	0.26897	118.76	11	3.5207	1.8413	40.03	11
P62081;B5MCP9	P62081;B5MCP9	11;7	11;7	11;7	40S ribosomal protein S7	RPS7	>sp|P62081|RS7_HUMAN 40S ribosomal protein S7 OS=Homo sapiens GN=RPS7 PE=1 SV=1;>tr|B5MCP9|B5MCP9_HUMAN 40S ribosomal protein S7 OS=Homo sapiens GN=RPS7 PE=2 SV=1	2	11	11	11	9	8	9	8	9	8	44.3	44.3	44.3	22.127	194	194;187	4.35			8	19	14	5					27	19	3.68e-31	10.657	0.65444	144.11	16	38.765	1.046	151.75	16	3.5206	1.6139	21.001	16
P32969;D6RAN4;H0Y9V9;E7ESE0;H0Y9R4	P32969;D6RAN4;H0Y9V9;E7ESE0	7;6;6;4;3	7;6;6;4;3	7;6;6;4;3	60S ribosomal protein L9	RPL9	>sp|P32969|RL9_HUMAN 60S ribosomal protein L9 OS=Homo sapiens GN=RPL9 PE=1 SV=1;>tr|D6RAN4|D6RAN4_HUMAN 60S ribosomal protein L9 (Fragment) OS=Homo sapiens GN=RPL9 PE=2 SV=1;>tr|H0Y9V9|H0Y9V9_HUMAN 60S ribosomal protein L9 (Fragment) OS=Homo sapiens GN=RPL	5	7	7	7	5	6	5	6	5	6	28.1	28.1	28.1	21.863	192	192;182;189;166;91	4.36			3	21	13	2					19	20	8.2361e-44	3.4585	0.18701	162.69	30	9.6083	0.24474	153.8	30	3.1649	1.8029	30.599	30
P09651-3;P09651-2;F8W6I7;P09651;F8VZ49;F8VTQ5;Q32P51;F8W646;H0YH80;F8VYN5	P09651-3;P09651-2;F8W6I7;P09651;F8VZ49;F8VTQ5;Q32P51	17;17;17;17;13;11;10;8;8;6	17;17;17;17;13;11;10;8;8;6	17;17;17;17;13;11;10;8;8;6	Heterogeneous nuclear ribonucleoprotein A1;Heterogeneous nuclear ribonucleoprotein A1-like 2	HNRNPA1;HNRNPA1L2	>sp|P09651-3|ROA1_HUMAN Isoform 2 of Heterogeneous nuclear ribonucleoprotein A1 OS=Homo sapiens GN=HNRNPA1;>sp|P09651-2|ROA1_HUMAN Isoform A1-A of Heterogeneous nuclear ribonucleoprotein A1 OS=Homo sapiens GN=HNRNPA1;>tr|F8W6I7|F8W6I7_HUMAN Heterogeneous n	10	17	17	17	16	15	16	15	16	15	56.2	56.2	56.2	29.386	267	267;320;320;372;231;145;320;156;191;113	4.84			5	58	109	20	5	2			92	107	5.0492e-141	12.184	1.6867	235.69	130	28.486	2.4855	231.99	130	2.6814	1.5513	41.854	130
P53621;P53621-2	P53621;P53621-2	44;44	44;44	44;44	Coatomer subunit alpha;Xenin;Proxenin	COPA	>sp|P53621|COPA_HUMAN Coatomer subunit alpha OS=Homo sapiens GN=COPA PE=1 SV=2;>sp|P53621-2|COPA_HUMAN Isoform 2 of Coatomer subunit alpha OS=Homo sapiens GN=COPA	2	44	44	44	41	38	41	38	41	38	38.6	38.6	38.6	138.34	1224	1224;1233	8								171			102	69	8.8096e-190	11.059	0.51372	119.88	118	17.613	0.54691	108.99	118	1.2167	1.3518	110.57	118
F5H658;Q14562	F5H658;Q14562	1;1	1;1	1;1	ATP-dependent RNA helicase DHX8	DHX8	>tr|F5H658|F5H658_HUMAN ATP-dependent RNA helicase DHX8 OS=Homo sapiens GN=DHX8 PE=2 SV=1;>sp|Q14562|DHX8_HUMAN ATP-dependent RNA helicase DHX8 OS=Homo sapiens GN=DHX8 PE=1 SV=1	2	1	1	1	0	1	0	1	0	1	1	1	1	134	1181	1181;1220	8								2				2	0.00062985	0.91964	0.024803	112.14	2	2.5838	0.042831	154.45	2	2.8096	1.308	27.847	2
P08579	P08579	4	2	2	U2 small nuclear ribonucleoprotein B	SNRPB2	>sp|P08579|RU2B_HUMAN U2 small nuclear ribonucleoprotein B OS=Homo sapiens GN=SNRPB2 PE=1 SV=1	1	4	2	2	2	3	0	2	0	2	15.1	8.4	8.4	25.486	225	225	4				4								4	2.8499e-08	0.42659	0.012119	233.33	3	1.083	0.015489	220	3	2.8084	1.2347	36.254	3
Q92900-2;Q92900	Q92900-2;Q92900	40;40	40;40	40;40	Regulator of nonsense transcripts 1	UPF1	>sp|Q92900-2|RENT1_HUMAN Isoform 2 of Regulator of nonsense transcripts 1 OS=Homo sapiens GN=UPF1;>sp|Q92900|RENT1_HUMAN Regulator of nonsense transcripts 1 OS=Homo sapiens GN=UPF1 PE=1 SV=2	2	40	40	40	37	36	37	36	37	36	41.3	41.3	41.3	123.03	1118	1118;1129	7.86							25	153			105	73	5.4578e-197	4.2869	0.25008	159.81	121	15.806	0.49426	167.51	122	3.9102	1.4691	97.814	122
Q8NC51-4;Q8NC51-3;Q8NC51-2;Q8NC51	Q8NC51-4;Q8NC51-3;Q8NC51-2;Q8NC51	8;8;8;8	8;8;8;8	8;8;8;8	Plasminogen activator inhibitor 1 RNA-binding protein	SERBP1	>sp|Q8NC51-4|PAIRB_HUMAN Isoform 4 of Plasminogen activator inhibitor 1 RNA-binding protein OS=Homo sapiens GN=SERBP1;>sp|Q8NC51-3|PAIRB_HUMAN Isoform 3 of Plasminogen activator inhibitor 1 RNA-binding protein OS=Homo sapiens GN=SERBP1;>sp|Q8NC51-2|PAIRB_H	4	8	8	8	6	6	6	6	6	6	19.9	19.9	19.9	42.426	387	387;393;402;408	6.03						28	1				13	16	4.5971e-120	26.034	4.8614	180.09	17	54.603	9.616	175.51	17	2.5933	1.7978	69.504	17
Q9Y3C6	Q9Y3C6	3	3	3	Peptidyl-prolyl cis-trans isomerase-like 1	PPIL1	>sp|Q9Y3C6|PPIL1_HUMAN Peptidyl-prolyl cis-trans isomerase-like 1 OS=Homo sapiens GN=PPIL1 PE=1 SV=1	1	3	3	3	3	2	3	2	3	2	27.1	27.1	27.1	18.237	166	166	3.12			7	1							4	4	3.7542e-06	15.53	2.7475	159.75	6	18.809	5.6653	206.27	6	1.9576	1.1752	56.482	6
O00422;H7BZW6	O00422;H7BZW6	3;3	3;3	3;3	Histone deacetylase complex subunit SAP18	SAP18	>sp|O00422|SAP18_HUMAN Histone deacetylase complex subunit SAP18 OS=Homo sapiens GN=SAP18 PE=1 SV=1;>tr|H7BZW6|H7BZW6_HUMAN Histone deacetylase complex subunit SAP18 (Fragment) OS=Homo sapiens GN=SAP18 PE=4 SV=1	2	3	3	3	2	3	2	3	2	3	14.4	14.4	14.4	17.561	153	153;160	3.18			9	2							6	5	2.1246e-08	8.3774	0.31923	79.192	5	18.066	0.31927	78.111	5	2.6647	1.2087	63.103	5
P11940;P11940-2;E7EQV3;E7ERJ7;H0YAR2;Q9H361;H0YBN4;H3BNY3;H0YAP2;H0YB86;H3BPI5;Q4VXU2;E5RGH3;E5RJB9;E5RH24;H0YAS6;H0YB75;Q4VY17;H0YAS7;H0YC10;E5RHG7;H0YAW6;Q96DU9-2;Q96DU9;E5RGC4;E5RFD8	P11940;P11940-2;E7EQV3;E7ERJ7;H0YAR2;Q9H361	36;35;35;33;20;19;12;10;9;9;8;8;7;7;6;6;6;5;4;3;3;2;2;2;1;1	36;35;35;33;20;19;12;10;9;9;8;8;7;7;6;6;6;5;4;3;3;2;2;2;1;1	23;22;23;21;13;14;5;9;9;5;7;4;3;2;2;5;5;4;3;3;0;2;2;2;0;0	Polyadenylate-binding protein 1;Polyadenylate-binding protein 3	PABPC1;PABPC3	>sp|P11940|PABP1_HUMAN Polyadenylate-binding protein 1 OS=Homo sapiens GN=PABPC1 PE=1 SV=2;>sp|P11940-2|PABP1_HUMAN Isoform 2 of Polyadenylate-binding protein 1 OS=Homo sapiens GN=PABPC1;>tr|E7EQV3|E7EQV3_HUMAN Polyadenylate-binding protein 1 OS=Homo sapie	26	36	36	23	36	30	36	30	23	21	56	56	36.3	70.67	636	636;547;591;604;284;631;175;347;131;165;255;614;108;129;118;169;183;330;136;42;75;187;350;382;43;61	6.79				4		112	172	29	3	7	163	164	4.3738e-265	8.6541	0.55758	212.11	226	29.417	0.96492	211.03	226	3.5789	2.0566	48.085	226
P51991-2;H7C1J8	P51991-2	14;1	14;1	2;0			>sp|P51991-2|ROA3_HUMAN Isoform 2 of Heterogeneous nuclear ribonucleoprotein A3 OS=Homo sapiens GN=HNRNPA3	2	14	14	2	12	12	12	12	1	2	35.4	35.4	3.9	37.029	356	356;115	5.03				2	58	4					35	29	4.2249e-82	8.8125	4.9811	216.23	37	21.303	3.9192	224.65	37	1.924	1.4357	39.476	37
B1ANR0;Q13310-2;Q13310;Q13310-3;H0Y5F5;H0YEU6;H0YEQ8;H0YCC8;B1ANR1;H0Y6X6;H0YER0;P0CB38;J3KTH5	B1ANR0;Q13310-2;Q13310;Q13310-3;H0Y5F5	32;32;32;32;26;14;8;8;7;3;2;2;2	20;20;20;20;17;10;4;5;3;2;1;2;2	18;18;18;18;17;10;2;5;1;2;1;2;2	Polyadenylate-binding protein 4	PABPC4	>tr|B1ANR0|B1ANR0_HUMAN Poly(A) binding protein, cytoplasmic 4 (Inducible form), isoform CRA_e OS=Homo sapiens GN=PABPC4 PE=2 SV=1;>sp|Q13310-2|PABP4_HUMAN Isoform 2 of Polyadenylate-binding protein 4 OS=Homo sapiens GN=PABPC4;>sp|Q13310|PABP4_HUMAN Polyad	13	32	20	18	29	27	17	19	16	17	48	29.4	27.8	67.97	615	615;631;644;660;550;249;112;197;129;195;68;370;428	6.71						33	62	4			51	48	9.8898e-216	4.931	0.35551	224.95	63	16.301	0.9422	228.72	63	4.134	2.1235	41.119	63
O95239;O95239-2;Q2VIQ3	O95239;O95239-2	13;12;6	13;12;6	13;12;6	Chromosome-associated kinesin KIF4A	KIF4A	>sp|O95239|KIF4A_HUMAN Chromosome-associated kinesin KIF4A OS=Homo sapiens GN=KIF4A PE=1 SV=3;>sp|O95239-2|KIF4A_HUMAN Isoform 2 of Chromosome-associated kinesin KIF4A OS=Homo sapiens GN=KIF4A	3	13	13	13	8	8	8	8	8	8	13	13	13	139.88	1232	1232;1127;1234	8								21			11	10	6.8543e-31	3.0128	0.1174	119.25	14	6.2448	0.1626	86.919	14	1.6199	1.3972	83.356	14
Q8WWK9-4;E9PD90;Q8WWK9-5;Q8WWK9;C9J7Y4	Q8WWK9-4;E9PD90;Q8WWK9-5;Q8WWK9	3;3;3;3;1	3;3;3;3;1	3;3;3;3;1	Cytoskeleton-associated protein 2	CKAP2	>sp|Q8WWK9-4|CKAP2_HUMAN Isoform 2 of Cytoskeleton-associated protein 2 OS=Homo sapiens GN=CKAP2;>tr|E9PD90|E9PD90_HUMAN Cytoskeleton-associated protein 2 OS=Homo sapiens GN=CKAP2 PE=2 SV=1;>sp|Q8WWK9-5|CKAP2_HUMAN Isoform 3 of Cytoskeleton-associated prot	5	3	3	3	0	3	0	3	0	3	7.5	7.5	7.5	55.307	494	494;634;682;683;97	7.33							2	1				3	2.318e-11	0.95283	0.18864	240.43	2	2.3676	0.3175	243	2	2.7171	1.4371	8.6963	2
Q99729-3;D6R9P3;D6RD18;D6RBZ0;Q99729-2;Q99729-4;Q99729	Q99729-3;D6R9P3;D6RD18;D6RBZ0;Q99729-2;Q99729-4;Q99729	10;9;9;9;9;8;7	10;9;9;9;9;8;7	10;9;9;9;9;8;7	Heterogeneous nuclear ribonucleoprotein A/B	HNRNPAB	>sp|Q99729-3|ROAA_HUMAN Isoform 3 of Heterogeneous nuclear ribonucleoprotein A/B OS=Homo sapiens GN=HNRNPAB;>tr|D6R9P3|D6R9P3_HUMAN Heterogeneous nuclear ribonucleoprotein A/B OS=Homo sapiens GN=HNRNPAB PE=2 SV=1;>tr|D6RD18|D6RD18_HUMAN Heterogeneous nucle	7	10	10	10	8	10	8	10	8	10	38.6	38.6	38.6	30.588	285	285;280;283;327;332;286;332	5			3		41	6					23	27	1.6826e-88	7.2101	0.49495	232.82	31	17.436	0.61217	217.63	31	2.5077	1.905	63.692	31
B4E241;P84103	B4E241;P84103	5;5	5;5	4;4	Serine/arginine-rich splicing factor 3	SRSF3	>tr|B4E241|B4E241_HUMAN Serine/arginine-rich-splicing factor 3 OS=Homo sapiens GN=SFRS3 PE=2 SV=1;>sp|P84103|SRSF3_HUMAN Serine/arginine-rich splicing factor 3 OS=Homo sapiens GN=SRSF3 PE=1 SV=1	2	5	5	4	5	3	5	3	4	3	37.9	37.9	37.9	14.203	124	124;164	4.85			6	5	7	3	5				16	10	3.6241e-11	3.6714	0.27092	139.83	17	10.439	0.29165	149.02	17	2.979	1.7469	66.733	17
O75494-5;Q5JRI1;O75494-4;O75494-6;O75494-3;O75494-2;O75494;Q6IQ42;Q8WXF0;R4GMP8	O75494-5;Q5JRI1;O75494-4;O75494-6;O75494-3;O75494-2;O75494;Q6IQ42;Q8WXF0	4;4;4;4;4;4;4;2;2;1	4;4;4;4;4;4;4;2;2;1	4;4;4;4;4;4;4;2;2;1	Serine/arginine-rich splicing factor 10;Serine/arginine-rich splicing factor 12	SRSF10;FUSIP1;SRSF12	>sp|O75494-5|SRS10_HUMAN Isoform 5 of Serine/arginine-rich splicing factor 10 OS=Homo sapiens GN=SRSF10;>tr|Q5JRI1|Q5JRI1_HUMAN Serine/arginine-rich-splicing factor 10 OS=Homo sapiens GN=SRSF10 PE=2 SV=1;>sp|O75494-4|SRS10_HUMAN Isoform 4 of Serine/arginin	10	4	4	4	3	3	3	3	3	3	24.2	24.2	24.2	20.117	165	165;172;173;182;183;261;262;69;261;40	4.15				11	2						6	7	2.3655e-12	3.8306	0.1515	220.11	9	3.6841	0.11054	193.85	9	0.97911	0.44893	79.313	9
Q9NYF8-2;Q9NYF8;E9PK09;E9PQN2;E9PKI6;Q9NYF8-3;E9PK91;Q9NYF8-4;E9PJA7;H0YF00;B0AZU3;H0YF14	Q9NYF8-2;Q9NYF8;E9PK09;E9PQN2;E9PKI6;Q9NYF8-3;E9PK91;Q9NYF8-4;E9PJA7	11;11;10;10;10;10;10;8;6;3;1;1	11;11;10;10;10;10;10;8;6;3;1;1	11;11;10;10;10;10;10;8;6;3;1;1	Bcl-2-associated transcription factor 1	BCLAF1	>sp|Q9NYF8-2|BCLF1_HUMAN Isoform 2 of Bcl-2-associated transcription factor 1 OS=Homo sapiens GN=BCLAF1;>sp|Q9NYF8|BCLF1_HUMAN Bcl-2-associated transcription factor 1 OS=Homo sapiens GN=BCLAF1 PE=1 SV=2;>tr|E9PK09|E9PK09_HUMAN Bcl-2-associated transcriptio	12	11	11	11	9	6	9	6	9	6	13.3	13.3	13.3	105.95	918	918;920;726;750;752;869;871;747;467;118;138;187	7.25							21	7			17	11	3.3509e-25	5.3276	0.36139	164.81	18	9.5571	0.31798	145.69	18	1.5781	0.86141	83.937	18
Q00610-2;Q00610;J3KS13;P53675-2;P53675;J3KR87;K7EJJ5;J3KSQ2;J3KRF5;J3QL20;F5H5N6	Q00610-2;Q00610	63;63;22;13;13;12;9;4;4;2;1	63;63;22;13;13;12;9;4;4;2;1	63;63;22;13;13;12;9;4;4;2;1	Clathrin heavy chain 1	CLTC	>sp|Q00610-2|CLH1_HUMAN Isoform 2 of Clathrin heavy chain 1 OS=Homo sapiens GN=CLTC;>sp|Q00610|CLH1_HUMAN Clathrin heavy chain 1 OS=Homo sapiens GN=CLTC PE=1 SV=5	11	63	63	63	62	33	62	33	62	33	43.4	43.4	43.4	187.89	1639	1639;1675;612;1583;1640;1260;222;122;131;97;169	8.14							1	194	32	1	151	77	0	3.954	0.19612	167.53	197	11.187	0.31562	146.19	197	3.0584	1.2732	112.29	197
Q13151	Q13151	7	7	7	Heterogeneous nuclear ribonucleoprotein A0	HNRNPA0	>sp|Q13151|ROA0_HUMAN Heterogeneous nuclear ribonucleoprotein A0 OS=Homo sapiens GN=HNRNPA0 PE=1 SV=1	1	7	7	7	6	7	6	7	6	7	30.8	30.8	30.8	30.84	305	305	4.58				16	22						22	16	2.699e-73	3.8851	0.22707	167.95	23	8.1824	0.44248	168.22	23	2.5517	1.5752	27.803	23
Q9H0H5;F8VRD2;H0YIK5;F8VWX0;F8W0L1;F8VZ66;F8VV47;F8VWY4;F8VVE5;F8VUW9;F8VV39;F8VS54;F8VVY0;F8VXH1;F8VYH6;F8VZ41;F8VQZ5;F8VV37;F8W1E5;F8VRL2;F8VQF5;F8W1T4	Q9H0H5;F8VRD2	16;8;7;5;5;5;5;5;5;4;4;4;2;2;2;2;2;2;2;1;1;1	16;8;7;5;5;5;5;5;5;4;4;4;2;2;2;2;2;2;2;1;1;1	16;8;7;5;5;5;5;5;5;4;4;4;2;2;2;2;2;2;2;1;1;1	Rac GTPase-activating protein 1	RACGAP1	>sp|Q9H0H5|RGAP1_HUMAN Rac GTPase-activating protein 1 OS=Homo sapiens GN=RACGAP1 PE=1 SV=1;>tr|F8VRD2|F8VRD2_HUMAN Rac GTPase-activating protein 1 (Fragment) OS=Homo sapiens GN=RACGAP1 PE=2 SV=1	22	16	16	16	15	12	15	12	15	12	30.2	30.2	30.2	71.026	632	632;294;280;130;139;151;155;174;177;107;111;129;49;56;83;117;124;152;155;34;67;136	6.83						12	59				37	34	4.2068e-66	7.3587	0.47971	161.02	59	13.512	0.30661	173.99	59	1.0936	0.80431	69.312	59
O60506-3;O60506-4;O60506;O60506-2;O60506-5;F6UXX1;H0YAA0	O60506-3;O60506-4;O60506;O60506-2;O60506-5	19;18;18;17;13;7;1	19;18;18;17;13;7;1	15;14;14;13;11;5;1	Heterogeneous nuclear ribonucleoprotein Q	SYNCRIP	>sp|O60506-3|HNRPQ_HUMAN Isoform 3 of Heterogeneous nuclear ribonucleoprotein Q OS=Homo sapiens GN=SYNCRIP;>sp|O60506-4|HNRPQ_HUMAN Isoform 4 of Heterogeneous nuclear ribonucleoprotein Q OS=Homo sapiens GN=SYNCRIP;>sp|O60506|HNRPQ_HUMAN Heterogeneous nucle	7	19	19	15	17	16	17	16	14	12	41.3	41.3	36.3	62.656	562	562;527;623;588;410;185;97	6.37				2	4	52	34	5			52	45	8.1993e-143	3.2133	0.27309	189.49	71	9.748	0.40231	183.42	71	2.5282	1.6486	42.594	71
P43243;A8MXP9;D6REM6;D6R991;B3KM87;P43243-2;H0Y8T4;D6R8Z5;D6RBI2;D6RBK5;D6RE02;D6RIA2;D6RB45;D6R9F3;D6RAM9;D6RAY2;D6RBS2;D6RCM3;D6REK4	P43243;A8MXP9;D6REM6;D6R991	23;23;22;17;9;9;8;3;3;3;3;3;2;2;2;2;2;2;2	23;23;22;17;9;9;8;3;3;3;3;3;2;2;2;2;2;2;2	23;23;22;17;9;9;8;3;3;3;3;3;2;2;2;2;2;2;2	Matrin-3	MATR3	>sp|P43243|MATR3_HUMAN Matrin-3 OS=Homo sapiens GN=MATR3 PE=1 SV=2;>tr|A8MXP9|A8MXP9_HUMAN Matrin-3 OS=Homo sapiens GN=MATR3 PE=2 SV=1;>tr|D6REM6|D6REM6_HUMAN Matrin-3 OS=Homo sapiens GN=MATR3 PE=2 SV=1;>tr|D6R991|D6R991_HUMAN Matrin-3 (Fragment) OS=Homo s	19	23	23	23	20	20	20	20	20	20	33.2	33.2	33.2	94.622	847	847;895;794;433;509;559;334;107;109;121;125;172;47;78;81;86;87;99;100	7.53							69	75	1		75	70	1.5463e-137	10.237	0.47136	174.09	90	17.322	0.50591	165.6	90	2.2084	1.3041	84.721	90
P42166;A2T926	P42166	32;13	32;13	19;0	Lamina-associated polypeptide 2, isoform alpha;Thymopoietin;Thymopentin	TMPO	>sp|P42166|LAP2A_HUMAN Lamina-associated polypeptide 2, isoform alpha OS=Homo sapiens GN=TMPO PE=1 SV=2	2	32	32	19	29	27	29	27	17	15	59.1	59.1	38.3	75.491	694	694;248	6.92						17	108	7			68	64	3.2322e-194	5.412	0.2721	175.85	94	12.84	0.36257	177.87	94	2.6317	1.7535	40.701	94
Q14126;J3KSI6	Q14126	18;4	18;4	18;4	Desmoglein-2	DSG2	>sp|Q14126|DSG2_HUMAN Desmoglein-2 OS=Homo sapiens GN=DSG2 PE=1 SV=2	2	18	18	18	14	11	14	11	14	11	26.1	26.1	26.1	122.29	1118	1118;232	8								32			19	13	4.26e-61	2.8839	0.13637	93.017	21	8.0361	0.17065	84.515	21	2.7044	0.9761	121.16	21
B1AKQ8;F6X3N5;F6UT28;P62873;E7EP32;F5H100;F5H8J8;F5H0S8;E9PCP0;P16520	B1AKQ8;F6X3N5;F6UT28;P62873;E7EP32	4;4;4;4;2;1;1;1;1;1	4;4;4;4;2;1;1;1;1;1	2;2;2;2;0;0;0;0;0;0	Guanine nucleotide-binding protein G(I)/G(S)/G(T) subunit beta-1	GNB1;GNB2	>tr|B1AKQ8|B1AKQ8_HUMAN Guanine nucleotide-binding protein G(I)/G(S)/G(T) subunit beta-1 (Fragment) OS=Homo sapiens GN=GNB1 PE=2 SV=1;>tr|F6X3N5|F6X3N5_HUMAN Guanine nucleotide-binding protein G(I)/G(S)/G(T) subunit beta-1 (Fragment) OS=Homo sapiens GN=GNB	10	4	4	2	3	2	3	2	1	1	36.1	36.1	16.7	12.285	108	108;163;165;340;296;196;232;265;339;340	4.67				3	6						5	4	1.8031e-12	3.6345	0.087414	121.91	6	12.232	0.17331	105.47	6	3.4484	2.2266	41.181	6
I3L3P7;P62244;I3L246;H3BN98;H3BV27;H3BT37;I3L303;H3BVC7	I3L3P7;P62244;I3L246;H3BN98	6;6;4;4;2;2;2;2	6;6;4;4;2;2;2;2	6;6;4;4;2;2;2;2	40S ribosomal protein S15a	RPS15A	>tr|I3L3P7|I3L3P7_HUMAN 40S ribosomal protein S15a OS=Homo sapiens GN=RPS15A PE=2 SV=1;>sp|P62244|RS15A_HUMAN 40S ribosomal protein S15a OS=Homo sapiens GN=RPS15A PE=1 SV=2;>tr|I3L246|I3L246_HUMAN 40S ribosomal protein S15a OS=Homo sapiens GN=RPS15A PE=2 S	8	6	6	6	6	6	6	6	6	6	57	57	57	11.477	100	100;130;111;237;49;50;52;58	4.19		2	24	15	21	9	1				44	28	5.0832e-24	9.4203	0.48448	211.07	56	28.374	0.71989	229.78	56	2.9681	1.5028	37.921	56
Q14103-3;Q14103;H0Y8G5;H0YA96;D6RAF8;D6RF44;D6RD83;F5H6R6	Q14103-3;Q14103;H0Y8G5;H0YA96;D6RAF8;D6RF44	14;14;13;12;11;7;6;6	14;14;13;12;11;7;6;6	2;2;1;0;2;0;2;0	Heterogeneous nuclear ribonucleoprotein D0	HNRNPD	>sp|Q14103-3|HNRPD_HUMAN Isoform 3 of Heterogeneous nuclear ribonucleoprotein D0 OS=Homo sapiens GN=HNRNPD;>sp|Q14103|HNRPD_HUMAN Heterogeneous nuclear ribonucleoprotein D0 OS=Homo sapiens GN=HNRNPD PE=1 SV=1;>tr|H0Y8G5|H0Y8G5_HUMAN Heterogeneous nuclear r	8	14	14	2	12	11	12	11	2	2	46.1	46.1	10.1	32.834	306	306;355;261;210;221;112;92;201	5.44			1	2	57	27	8	1			53	43	3.7243e-81	3.2552	0.4014	248.6	68	7.8141	0.27138	250.29	68	2.5445	1.7286	49.185	68
Q9NZI8;Q9NZI8-2	Q9NZI8;Q9NZI8-2	14;11	14;11	12;9	Insulin-like growth factor 2 mRNA-binding protein 1	IGF2BP1	>sp|Q9NZI8|IF2B1_HUMAN Insulin-like growth factor 2 mRNA-binding protein 1 OS=Homo sapiens GN=IGF2BP1 PE=1 SV=2;>sp|Q9NZI8-2|IF2B1_HUMAN Isoform 2 of Insulin-like growth factor 2 mRNA-binding protein 1 OS=Homo sapiens GN=IGF2BP1	2	14	14	12	13	12	13	12	11	10	28.4	28.4	24.4	63.48	577	577;438	6.44						37	29				37	29	3.2732e-67	2.9057	0.16512	167.65	42	9.67	0.16476	160.08	42	3.3559	1.6949	44.963	42
Q9UMS4;H0YGF3;F5H2I0;F5GY56	Q9UMS4	5;2;2;2	5;2;2;2	5;2;2;2	Pre-mRNA-processing factor 19	PRPF19	>sp|Q9UMS4|PRP19_HUMAN Pre-mRNA-processing factor 19 OS=Homo sapiens GN=PRPF19 PE=1 SV=1	4	5	5	5	1	4	1	4	1	4	9.1	9.1	9.1	55.18	504	504;45;104;252	6						5					1	4	1.0437e-10	1.828	0.1305	100.07	3	5.8841	0.43145	143.23	3	2.6223	1.6997	60.573	3
P22087;M0R0P1;M0R299;M0QXL5;M0R2Q4;M0R2U2;M0R1H0;M0R2B0	P22087;M0R0P1;M0R299;M0QXL5;M0R2Q4;M0R2U2;M0R1H0;M0R2B0	7;6;6;6;6;4;4;4	7;6;6;6;6;4;4;4	6;5;5;5;5;4;4;4	rRNA 2-O-methyltransferase fibrillarin	FBL	>sp|P22087|FBRL_HUMAN rRNA 2-O-methyltransferase fibrillarin OS=Homo sapiens GN=FBL PE=1 SV=2;>tr|M0R0P1|M0R0P1_HUMAN rRNA 2-O-methyltransferase fibrillarin (Fragment) OS=Homo sapiens GN=FBL PE=4 SV=1;>tr|M0R299|M0R299_HUMAN rRNA 2-O-methyltransferase f	8	7	7	6	6	7	6	7	5	6	27.7	27.7	24.3	33.784	321	321;228;229;244;273;157;178;182	4.91				3	29						13	19	2.0535e-21	6.6426	4.3716	205.98	20	13.991	2.7303	192.96	20	2.44	1.8096	50.811	20
Q12905	Q12905	12	12	12	Interleukin enhancer-binding factor 2	ILF2	>sp|Q12905|ILF2_HUMAN Interleukin enhancer-binding factor 2 OS=Homo sapiens GN=ILF2 PE=1 SV=2	1	12	12	12	9	12	9	12	9	12	45.9	45.9	45.9	43.062	390	390	5.1					48	3	1				24	28	1.2077e-106	8.8553	0.38103	213.98	37	16.865	0.56179	234	37	2.3525	1.6805	32.177	37
P62861;E9PR30	P62861;E9PR30	2;2	2;2	2;2	40S ribosomal protein S30	FAU	>sp|P62861|RS30_HUMAN 40S ribosomal protein S30 OS=Homo sapiens GN=FAU PE=1 SV=1;>tr|E9PR30|E9PR30_HUMAN 40S ribosomal protein S30 OS=Homo sapiens GN=FAU PE=2 SV=1	2	2	2	2	2	2	2	2	2	2	18.6	18.6	18.6	6.6478	59	59;98	3.09			10	1							6	5	1.0513e-05	8.1534	1.4732	171.61	9	22.607	1.6373	192.16	9	2.8935	1.351	9.5556	9
R4GN55;Q7Z739;R4GMX0;R4GMS0;R4GN20	R4GN55;Q7Z739;R4GMX0	10;10;8;1;1	10;10;8;1;1	4;4;2;1;1	YTH domain family protein 3	YTHDF3	>tr|R4GN55|R4GN55_HUMAN YTH domain family protein 3 OS=Homo sapiens GN=YTHDF3 PE=4 SV=1;>sp|Q7Z739|YTHD3_HUMAN YTH domain family protein 3 OS=Homo sapiens GN=YTHDF3 PE=1 SV=1;>tr|R4GMX0|R4GMX0_HUMAN YTH domain family protein 3 OS=Homo sapiens GN=YTHDF3 PE=	5	10	10	4	10	3	10	3	4	0	18.2	18.2	9.1	63.696	584	584;585;395;41;86	6.45						17	14				24	7	8.5038e-41	1.3774	0.062283	248.32	18	10	0.12933	233.23	18	8.9941	5.7515	88.814	18
Q12906;Q12906-7;Q12906-5;Q12906-4;Q12906-2;Q12906-6;Q12906-3;K7EKJ9;Q96SI9-2;Q96SI9;K7ERM6;K7ENK6;K7EM82;K7EJ09;K7ER69;K7EQR9;K7EQ75;K7EPG3;K7ELV3;K7EKY0	Q12906;Q12906-7;Q12906-5;Q12906-4;Q12906-2;Q12906-6;Q12906-3	27;27;25;25;25;25;25;4;4;4;2;2;2;2;2;2;1;1;1;1	27;27;25;25;25;25;25;4;4;4;2;2;2;2;2;2;1;1;1;1	27;27;25;25;25;25;25;4;4;4;2;2;2;2;2;2;1;1;1;1	Interleukin enhancer-binding factor 3	ILF3	>sp|Q12906|ILF3_HUMAN Interleukin enhancer-binding factor 3 OS=Homo sapiens GN=ILF3 PE=1 SV=3;>sp|Q12906-7|ILF3_HUMAN Isoform 7 of Interleukin enhancer-binding factor 3 OS=Homo sapiens GN=ILF3;>sp|Q12906-5|ILF3_HUMAN Isoform 5 of Interleukin enhancer-bindi	20	27	27	27	21	25	21	25	21	25	36.2	36.2	36.2	95.337	894	894;898;690;698;702;706;764;254;658;672;78;79;99;122;161;180;55;73;116;158	7.12							101	14			50	65	1.6782e-103	6.2229	0.34963	212.41	73	14.349	0.50922	217.75	73	2.3467	1.4767	37.309	73
Q9HCE1;Q5JR04;Q9HCE1-2	Q9HCE1;Q5JR04;Q9HCE1-2	30;29;24	30;29;24	30;29;24	Putative helicase MOV-10	MOV10	>sp|Q9HCE1|MOV10_HUMAN Putative helicase MOV-10 OS=Homo sapiens GN=MOV10 PE=1 SV=2;>tr|Q5JR04|Q5JR04_HUMAN Mov10, Moloney leukemia virus 10, homolog (Mouse), isoform CRA_a OS=Homo sapiens GN=MOV10 PE=2 SV=1;>sp|Q9HCE1-2|MOV10_HUMAN Isoform 2 of Putative he	3	30	30	30	28	23	28	23	28	23	35.9	35.9	35.9	113.67	1003	1003;947;900	7.26							70	24			45	49	9.9699e-129	4.2194	0.18146	179.72	65	11.895	0.27374	173.23	65	2.9775	1.7808	42.697	65
E5RFF3;Q9UHF7;Q9UHF7-3;Q9UHF7-2;H0YC29;E5RJ97;H0YAV4	E5RFF3;Q9UHF7;Q9UHF7-3;Q9UHF7-2;H0YC29;E5RJ97	3;3;3;3;2;2;1	3;3;3;3;2;2;1	3;3;3;3;2;2;1	Zinc finger transcription factor Trps1	TRPS1	>tr|E5RFF3|E5RFF3_HUMAN Zinc finger transcription factor Trps1 OS=Homo sapiens GN=TRPS1 PE=2 SV=1;>sp|Q9UHF7|TRPS1_HUMAN Zinc finger transcription factor Trps1 OS=Homo sapiens GN=TRPS1 PE=1 SV=2;>sp|Q9UHF7-3|TRPS1_HUMAN Isoform 3 of Zinc finger transcripti	7	3	3	3	0	3	0	3	0	3	4	4	4	114.54	1035	1035;1281;1285;1294;691;902;271	8								3				3	1.4909e-05	0.83486	0.18278	202.3	2	2.1495	0.37514	248.83	2	2.5747	1.1984	24.196	2
Q9P2E9-3;Q9P2E9-2;Q9P2E9;F8W7S5;A2A2S5;REV__Q9P2M7;Q8N4C6-6;F8W6D3;Q8N4C6-11;H0YDJ4;H9KV85;E9PN67;Q8N4C6-4;C9J066;Q8N4C6-9;Q8N4C6-2;Q8N4C6;Q8N4C6-5;Q8N4C6-10;Q8N4C6-7	Q9P2E9-3;Q9P2E9-2;Q9P2E9;F8W7S5	28;28;28;24;2;1;1;1;1;1;1;1;1;1;1;1;1;1;1;1	28;28;28;24;2;1;1;1;1;1;1;1;1;1;1;1;1;1;1;1	28;28;28;24;2;1;1;1;1;1;1;1;1;1;1;1;1;1;1;1	Ribosome-binding protein 1	RRBP1	>sp|Q9P2E9-3|RRBP1_HUMAN Isoform 2 of Ribosome-binding protein 1 OS=Homo sapiens GN=RRBP1;>sp|Q9P2E9-2|RRBP1_HUMAN Isoform 1 of Ribosome-binding protein 1 OS=Homo sapiens GN=RRBP1;>sp|Q9P2E9|RRBP1_HUMAN Ribosome-binding protein 1 OS=Homo sapiens GN=RRBP1 P	20	28	28	28	21	24	21	24	21	24	33.8	33.8	33.8	108.63	977	977;1407;1410;751;300;1197;1275;1276;1377;1537;1581;1989;2029;2046;2052;2073;2090;2096;2116;2133	8.5								54	54		52	56	4.8862e-205	2.3839	0.094914	216.48	83	5.3603	0.13139	188.7	83	1.9998	1.2988	112.97	83
K7EIN2;Q9BRJ7;Q96DE0-3;K7ENA3;Q96DE0	K7EIN2;Q9BRJ7	3;3;1;1;1	3;3;1;1;1	3;3;1;1;1	Protein syndesmos	NUDT16L1	>tr|K7EIN2|K7EIN2_HUMAN Protein syndesmos (Fragment) OS=Homo sapiens GN=NUDT16L1 PE=4 SV=1;>sp|Q9BRJ7|SDOS_HUMAN Protein syndesmos OS=Homo sapiens GN=NUDT16L1 PE=1 SV=1	5	3	3	3	2	3	2	3	2	3	15.7	15.7	15.7	21.809	198	198;211;159;171;195	4				7							3	4	7.9362e-09	5.5573	0.075886	61.313	5	9.5823	0.088916	41.376	5	1.8961	1.0818	26.883	5
H0YH87;Q99700-2;Q99700-4;Q99700;F8VQP2;Q24JQ7;F8VQS0;F8VRK6;F8VVY6;F8W0B5;F8VZQ7	H0YH87;Q99700-2;Q99700-4;Q99700;F8VQP2;Q24JQ7	14;14;14;14;13;11;4;3;3;3;1	14;14;14;14;13;11;4;3;3;3;1	1;1;1;1;0;0;0;0;0;0;0	Ataxin-2	ATXN2	>tr|H0YH87|H0YH87_HUMAN Ataxin-2 (Fragment) OS=Homo sapiens GN=ATXN2 PE=4 SV=1;>sp|Q99700-2|ATX2_HUMAN Isoform 2 of Ataxin-2 OS=Homo sapiens GN=ATXN2;>sp|Q99700-4|ATX2_HUMAN Isoform 4 of Ataxin-2 OS=Homo sapiens GN=ATXN2;>sp|Q99700|ATX2_HUMAN Ataxin-2 OS=H	11	14	14	1	13	5	13	5	1	0	21.9	21.9	1.9	98.004	916	916;995;1243;1313;1073;1006;153;121;184;231;149	8								32			22	10	1.7654e-59	3.3385	0.15071	125.86	22	11.545	0.3646	150.83	22	3.91	1.2525	89.16	22
O60306;H0YH15	O60306	7;1	7;1	7;1	Intron-binding protein aquarius	AQR	>sp|O60306|AQR_HUMAN Intron-binding protein aquarius OS=Homo sapiens GN=AQR PE=1 SV=4	2	7	7	7	1	6	1	6	1	6	5.4	5.4	5.4	171.29	1485	1485;646	8								9			2	7	2.9554e-13	2.1688	0.15936	142.28	6	4.0789	0.080197	76.808	6	2.2057	1.2337	168.73	6
Q9Y3F4;B4DNJ6;B0AZV0;H0YH33	Q9Y3F4;B4DNJ6;B0AZV0	7;7;5;3	7;7;5;3	7;7;5;3	Serine-threonine kinase receptor-associated protein	STRAP	>sp|Q9Y3F4|STRAP_HUMAN Serine-threonine kinase receptor-associated protein OS=Homo sapiens GN=STRAP PE=1 SV=1;>tr|B4DNJ6|B4DNJ6_HUMAN Serine-threonine kinase receptor-associated protein OS=Homo sapiens GN=STRAP PE=2 SV=1;>tr|B0AZV0|B0AZV0_HUMAN Serine-thre	4	7	7	7	5	3	5	3	5	3	27.7	27.7	27.7	38.438	350	350;363;256;95	5					11						7	4	1.2873e-23	2.4091	0.068087	43.261	6	6.8072	0.097003	38.69	6	2.8256	1.8653	18.068	6
P84090;G3V279	P84090;G3V279	3;2	3;2	3;2	Enhancer of rudimentary homolog	ERH	>sp|P84090|ERH_HUMAN Enhancer of rudimentary homolog OS=Homo sapiens GN=ERH PE=1 SV=1;>tr|G3V279|G3V279_HUMAN Enhancer of rudimentary homolog OS=Homo sapiens GN=ERH PE=2 SV=1	2	3	3	3	2	3	2	3	2	3	28.8	28.8	28.8	12.259	104	104;71	3.09		10	7	2	2	2					8	15	1.1164e-10	24.792	0.65326	108.47	9	52.704	0.84551	78.938	9	1.6928	1.4585	52.376	9
Q9Y520-4;E7EPN9;Q9Y520-5;Q9Y520;Q9Y520-7;Q9Y520-6;Q9Y520-3;Q9Y520-2;H7C5N8	Q9Y520-4;E7EPN9;Q9Y520-5;Q9Y520;Q9Y520-7;Q9Y520-6;Q9Y520-3;Q9Y520-2	41;41;41;41;41;39;37;36;13	41;41;41;41;41;39;37;36;13	40;40;40;40;40;38;36;36;13	Protein PRRC2C	PRRC2C	>sp|Q9Y520-4|PRC2C_HUMAN Isoform 4 of Protein PRRC2C OS=Homo sapiens GN=PRRC2C;>tr|E7EPN9|E7EPN9_HUMAN Protein PRRC2C OS=Homo sapiens GN=PRRC2C PE=2 SV=1;>sp|Q9Y520-5|PRC2C_HUMAN Isoform 5 of Protein PRRC2C OS=Homo sapiens GN=PRRC2C;>sp|Q9Y520|PRC2C_HUMAN	9	41	41	40	33	24	33	24	32	23	18.9	18.9	18.6	308.6	2817	2817;2819;2849;2896;2898;2752;2700;2653;1300	9.91									8	77	52	33	1.4215e-98	3.9572	0.22911	188.69	50	13.121	0.23789	168.34	50	3.723	0.60922	129.35	50
P36956;P36956-4;B5MD58;P36956-3;P36956-2;P36956-6;P36956-5;K7EIW8;F6V242;K7EMT8;K7EMD1;G3V0I8	P36956;P36956-4;B5MD58;P36956-3;P36956-2	8;8;7;6;6;3;3;2;2;1;1;1	8;8;7;6;6;3;3;2;2;1;1;1	7;7;6;5;5;2;2;2;1;1;1;0	Sterol regulatory element-binding protein 1;Processed sterol regulatory element-binding protein 1	SREBF1	>sp|P36956|SRBP1_HUMAN Sterol regulatory element-binding protein 1 OS=Homo sapiens GN=SREBF1 PE=1 SV=2;>sp|P36956-4|SRBP1_HUMAN Isoform 4 of Sterol regulatory element-binding protein 1 OS=Homo sapiens GN=SREBF1;>tr|B5MD58|B5MD58_HUMAN Sterol regulatory ele	12	8	8	7	1	8	1	8	1	7	7.8	7.8	6.8	121.67	1147	1147;1177;893;1047;1071;446;470;163;325;110;157;684	7.93							1	13			2	12	1.1693e-18	7.6189	0.31717	198.57	12	13.548	0.57949	204.54	12	2.4731	1.2724	31.176	12
O14979-3;O14979-2;O14979	O14979-3;O14979-2;O14979	10;10;10	9;9;9	9;9;9	Heterogeneous nuclear ribonucleoprotein D-like	HNRPDL	>sp|O14979-3|HNRDL_HUMAN Isoform 3 of Heterogeneous nuclear ribonucleoprotein D-like OS=Homo sapiens GN=HNRPDL;>sp|O14979-2|HNRDL_HUMAN Isoform 2 of Heterogeneous nuclear ribonucleoprotein D-like OS=Homo sapiens GN=HNRPDL;>sp|O14979|HNRDL_HUMAN Heterogeneo	3	10	9	9	5	9	4	8	4	8	33.2	29.9	29.9	27.191	244	244;301;420	5.04					22	1					10	13	1.673e-24	4.5218	1.1592	167.46	17	6.861	1.79	184.82	17	2.3003	1.3279	55.605	17
Q9NTJ3-2;E9PD53;Q9NTJ3;C9JR83	Q9NTJ3-2;E9PD53;Q9NTJ3	3;3;3;1	3;3;3;1	3;3;3;1	Structural maintenance of chromosomes protein;Structural maintenance of chromosomes protein 4	SMC4	>sp|Q9NTJ3-2|SMC4_HUMAN Isoform 2 of Structural maintenance of chromosomes protein 4 OS=Homo sapiens GN=SMC4;>tr|E9PD53|E9PD53_HUMAN Structural maintenance of chromosomes protein OS=Homo sapiens GN=SMC4 PE=2 SV=1;>sp|Q9NTJ3|SMC4_HUMAN Structural maintenanc	4	3	3	3	2	3	2	3	2	3	2.7	2.7	2.7	140.28	1230	1230;1263;1288;423	8								5			2	3	9.3422e-08	3.8099	0.080119	97.547	3	5.9425	0.23873	93.728	3	1.9378	1.5116	57.837	3
H7BYN4;Q02241;Q02241-2;H0YKQ5;H0YMJ4	H7BYN4;Q02241;Q02241-2	26;26;25;7;2	26;26;25;7;2	1;1;0;0;0	Kinesin-like protein KIF23	KIF23	>tr|H7BYN4|H7BYN4_HUMAN Kinesin-like protein KIF23 OS=Homo sapiens GN=KIF23 PE=2 SV=1;>sp|Q02241|KIF23_HUMAN Kinesin-like protein KIF23 OS=Homo sapiens GN=KIF23 PE=1 SV=3;>sp|Q02241-2|KIF23_HUMAN Isoform 2 of Kinesin-like protein KIF23 OS=Homo sapiens GN=K	5	26	26	1	16	25	16	25	0	1	32.7	32.7	0.8	109.13	952	952;960;856;267;109	7.25							85	29			49	65	5.8785e-194	8.6591	0.50097	186.17	89	15.477	0.33131	195.75	89	2.1181	1.2835	61.456	89
P46821;D6RA32;D6RA40;D6RGJ3;D6RCL2;P78559;P78559-2;J3KPX8;E9PGC8	P46821	51;20;15;3;2;1;1;1;1	51;20;15;3;2;1;1;1;1	51;20;15;3;2;1;1;1;1	Microtubule-associated protein 1B;MAP1B heavy chain;MAP1 light chain LC1	MAP1B	>sp|P46821|MAP1B_HUMAN Microtubule-associated protein 1B OS=Homo sapiens GN=MAP1B PE=1 SV=2	9	51	51	51	49	28	49	28	49	28	28.6	28.6	28.6	270.63	2468	2468;670;569;122;103;2803;2805;2805;3041	9.58				6	4					122	88	44	2.9491e-277	2.9457	0.18941	144.46	73	13.542	0.22067	166.8	73	5.1898	0.584	138.07	73
Q14151;K7EQU4;K7ERX3;B4DKG3	Q14151	25;3;3;1	12;3;3;1	12;3;3;1	Scaffold attachment factor B2	SAFB2	>sp|Q14151|SAFB2_HUMAN Scaffold attachment factor B2 OS=Homo sapiens GN=SAFB2 PE=1 SV=1	4	25	12	12	22	18	11	8	11	8	28.2	15.2	15.2	107.47	953	953;87;124;115	8								33			19	14	1.059e-84	7.3268	0.3562	236.55	24	5.718	0.1743	239.7	24	0.6825	0.94959	138.09	24
P06748-2;P06748;P06748-3;E5RI98;E5RGW4	P06748-2;P06748;P06748-3	13;13;11;3;1	13;13;11;3;1	13;13;11;3;1	Nucleophosmin	NPM1	>sp|P06748-2|NPM_HUMAN Isoform 2 of Nucleophosmin OS=Homo sapiens GN=NPM1;>sp|P06748|NPM_HUMAN Nucleophosmin OS=Homo sapiens GN=NPM1 PE=1 SV=2;>sp|P06748-3|NPM_HUMAN Isoform 3 of Nucleophosmin OS=Homo sapiens GN=NPM1	5	13	13	13	11	12	11	12	11	12	58.5	58.5	58.5	29.464	265	265;294;259;111;59	5.23		1	6	21	70	19	13	6		1	55	82	4.7511e-126	10.603	0.50668	184.78	79	28.64	0.57512	187.63	79	2.1477	1.293	39.006	79
E7EV56;Q15154-2;E7ETA6;Q15154;A6NNN6;H0YBA1;E5RGQ4;Q15154-3;E9PGW9;E7EV93	E7EV56;Q15154-2;E7ETA6;Q15154	13;13;13;13;5;5;4;4;4;4	13;13;13;13;5;5;4;4;4;4	13;13;13;13;5;5;4;4;4;4	Pericentriolar material 1 protein	PCM1	>tr|E7EV56|E7EV56_HUMAN Methyl-CpG-binding domain protein 1 OS=Homo sapiens GN=PCM1 PE=2 SV=1;>sp|Q15154-2|PCM1_HUMAN Isoform 2 of Pericentriolar material 1 protein OS=Homo sapiens GN=PCM1;>tr|E7ETA6|E7ETA6_HUMAN Methyl-CpG-binding domain protein 1 OS=Homo	10	13	13	13	12	5	12	5	12	5	7.8	7.8	7.8	210.13	1860	1860;1969;2016;2024;723;764;408;530;530;749	9.27								1	17	8	21	5	2.0557e-30	1.3353	0.041514	197.27	13	4.2456	0.15374	145.61	13	3.5615	1.2673	151.41	13
P50914;E7EPB3	P50914;E7EPB3	6;5	6;5	6;5	60S ribosomal protein L14	RPL14	>sp|P50914|RL14_HUMAN 60S ribosomal protein L14 OS=Homo sapiens GN=RPL14 PE=1 SV=4;>tr|E7EPB3|E7EPB3_HUMAN 60S ribosomal protein L14 OS=Homo sapiens GN=RPL14 PE=2 SV=1	2	6	6	6	6	5	6	5	6	5	27.9	27.9	27.9	23.432	215	215;124	4.14			1	30	6						19	18	4.1625e-41	18.06	0.73103	203.9	26	41.067	0.85128	209.98	26	2.3578	1.0876	24.073	26
P30050;P30050-2	P30050;P30050-2	7;4	7;4	7;4	60S ribosomal protein L12	RPL12	>sp|P30050|RL12_HUMAN 60S ribosomal protein L12 OS=Homo sapiens GN=RPL12 PE=1 SV=1;>sp|P30050-2|RL12_HUMAN Isoform 2 of 60S ribosomal protein L12 OS=Homo sapiens GN=RPL12	2	7	7	7	7	6	7	6	7	6	55.8	55.8	55.8	17.818	165	165;132	3.41			20	14							20	14	7.6047e-37	22.51	0.52767	160.32	19	68.11	0.58377	180.44	19	2.2796	1.0397	28.665	19
P83881;J3KQN4;H7BZ11;H0Y5B4;H7BY91;H0Y3V9	P83881;J3KQN4;H7BZ11;H0Y5B4;H7BY91;H0Y3V9	6;6;5;5;4;4	6;6;5;5;4;4	3;3;3;3;3;3	60S ribosomal protein L36a	RPL36A	>sp|P83881|RL36A_HUMAN 60S ribosomal protein L36a OS=Homo sapiens GN=RPL36A PE=1 SV=2;>tr|J3KQN4|J3KQN4_HUMAN 60S ribosomal protein L36a OS=Homo sapiens GN=RPL36A PE=3 SV=1;>tr|H7BZ11|H7BZ11_HUMAN Uncharacterized protein (Fragment) OS=Homo sapiens PE=3 SV=	6	6	6	3	5	2	5	2	3	1	37.7	37.7	10.4	12.441	106	106;142;129;131;80;88	3			10								7	3	1.7896e-14	8.9419	0.2081	179.88	6	33.508	0.36483	125.12	6	2.9698	1.2911	65.695	6
Q6P2E9;Q6P2E9-2;I3L2F4;I3L0V0;I3L3M2	Q6P2E9;Q6P2E9-2	27;20;7;3;3	27;20;7;3;3	27;20;7;3;3	Enhancer of mRNA-decapping protein 4	EDC4	>sp|Q6P2E9|EDC4_HUMAN Enhancer of mRNA-decapping protein 4 OS=Homo sapiens GN=EDC4 PE=1 SV=1;>sp|Q6P2E9-2|EDC4_HUMAN Isoform 2 of Enhancer of mRNA-decapping protein 4 OS=Homo sapiens GN=EDC4	5	27	27	27	26	14	26	14	26	14	28.3	28.3	28.3	151.66	1401	1401;1020;135;154;177	8								64			40	24	6.6283e-104	4.6892	0.27409	126.86	45	11.663	0.27269	105.08	45	2.449	0.71278	113.83	45
Q8N884-2;A6PW79;Q8N884	Q8N884-2;A6PW79;Q8N884	3;3;3	3;3;3	3;3;3	Cyclic GMP-AMP synthase	MB21D1	>sp|Q8N884-2|CGAS_HUMAN Isoform 2 of Cyclic GMP-AMP synthase OS=Homo sapiens GN=MB21D1;>tr|A6PW79|A6PW79_HUMAN Cyclic GMP-AMP synthase OS=Homo sapiens GN=MB21D1 PE=2 SV=1;>sp|Q8N884|CGAS_HUMAN Cyclic GMP-AMP synthase OS=Homo sapiens GN=MB21D1 PE=1 SV=2	3	3	3	3	2	3	2	3	2	3	7.6	7.6	7.6	49.762	447	447;505;522	6						7					3	4	2.2977e-11	2.7009	0.052681	199.22	4	7.6458	0.074868	116.97	4	2.1686	1.4057	76.191	4
O00567;H0Y653;H0YDU4;Q5JXT2	O00567;H0Y653;H0YDU4	9;6;6;2	9;6;6;2	9;6;6;2	Nucleolar protein 56	NOP56	>sp|O00567|NOP56_HUMAN Nucleolar protein 56 OS=Homo sapiens GN=NOP56 PE=1 SV=4;>tr|H0Y653|H0Y653_HUMAN Nucleolar protein 56 (Fragment) OS=Homo sapiens GN=NOP56 PE=4 SV=1;>tr|H0YDU4|H0YDU4_HUMAN Nucleolar protein 56 (Fragment) OS=Homo sapiens GN=NOP56 PE=4	4	9	9	9	2	9	2	9	2	9	18.4	18.4	18.4	66.049	594	594;219;252;281	6.27						16	6				5	17	3.5581e-19	4.4085	0.19619	133.72	13	6.2971	0.19785	135.26	13	2.4385	1.6728	50.888	13
Q04837;E7EUY5;C9K0U8	Q04837;E7EUY5;C9K0U8	5;4;3	5;4;3	5;4;3	Single-stranded DNA-binding protein, mitochondrial	SSBP1	>sp|Q04837|SSBP_HUMAN Single-stranded DNA-binding protein, mitochondrial OS=Homo sapiens GN=SSBP1 PE=1 SV=1;>tr|E7EUY5|E7EUY5_HUMAN Single-stranded DNA-binding protein, mitochondrial (Fragment) OS=Homo sapiens GN=SSBP1 PE=2 SV=1;>tr|C9K0U8|C9K0U8_HUMAN Sin	3	5	5	5	5	2	5	2	5	2	39.2	39.2	39.2	17.259	148	148;135;121	2.9		3	16	1							15	5	2.8358e-29	13.08	0.41188	99.281	12	35.085	0.59711	98.011	12	2.8203	1.1823	37.515	12
P48047;H7C086;H7C068;H7C0C1	P48047	6;2;2;2	6;2;2;2	6;2;2;2	ATP synthase subunit O, mitochondrial	ATP5O	>sp|P48047|ATPO_HUMAN ATP synthase subunit O, mitochondrial OS=Homo sapiens GN=ATP5O PE=1 SV=1	4	6	6	6	5	5	5	5	5	5	36.2	36.2	36.2	23.277	213	213;74;86;191	3.73			8	22							20	10	4.7087e-23	4.2356	0.17464	211.81	27	6.3766	0.148	207.61	27	1.5212	0.64735	42.013	27
Q13242;H0YIB4	Q13242;H0YIB4	5;3	5;3	5;3	Serine/arginine-rich splicing factor 9	SRSF9	>sp|Q13242|SRSF9_HUMAN Serine/arginine-rich splicing factor 9 OS=Homo sapiens GN=SRSF9 PE=1 SV=1;>tr|H0YIB4|H0YIB4_HUMAN Serine/arginine-rich-splicing factor 9 (Fragment) OS=Homo sapiens GN=SRSF9 PE=4 SV=1	2	5	5	5	4	5	4	5	4	5	23.5	23.5	23.5	25.542	221	221;110	4.12				15	2						9	8	8.397e-16	15.973	0.98104	163.78	12	31.247	0.96717	126.85	12	1.3641	0.68984	52.729	12
Q07955;J3KTL2;Q07955-3;Q07955-2;J3QQV5;J3KSW7;J3KSR8	Q07955;J3KTL2;Q07955-3;Q07955-2	10;10;9;9;4;4;4	10;10;9;9;4;4;4	10;10;9;9;4;4;4	Serine/arginine-rich splicing factor 1	SRSF1	>sp|Q07955|SRSF1_HUMAN Serine/arginine-rich splicing factor 1 OS=Homo sapiens GN=SRSF1 PE=1 SV=2;>tr|J3KTL2|J3KTL2_HUMAN Serine/arginine-rich-splicing factor 1 OS=Homo sapiens GN=SRSF1 PE=4 SV=1;>sp|Q07955-3|SRSF1_HUMAN Isoform ASF-3 of Serine/arginine-ric	7	10	10	10	10	4	10	4	10	4	41.9	41.9	41.9	27.744	248	248;253;201;292;65;73;143	4.32				29	9	2					27	13	2.6858e-26	2.974	0.27472	182.45	32	7.7118	0.32298	179.69	32	2.8139	1.5833	36.137	32
P21980;B4DIT7;F5H6P0;P21980-2;A2A299;P21980-3;A2A2A0;P49221	P21980;B4DIT7;F5H6P0;P21980-2	17;16;13;10;6;6;4;1	17;16;13;10;6;6;4;1	17;16;13;10;6;6;4;1	Protein-glutamine gamma-glutamyltransferase 2	TGM2	>sp|P21980|TGM2_HUMAN Protein-glutamine gamma-glutamyltransferase 2 OS=Homo sapiens GN=TGM2 PE=1 SV=2;>tr|B4DIT7|B4DIT7_HUMAN Protein-glutamine gamma-glutamyltransferase 2 OS=Homo sapiens GN=TGM2 PE=2 SV=1;>tr|F5H6P0|F5H6P0_HUMAN Protein-glutamine gamma-gl	8	17	17	17	15	13	15	13	15	13	29.5	29.5	29.5	77.328	687	687;606;627;548;281;349;160;684	7.04							78	3			44	37	2.0476e-136	7.6774	0.3168	205.12	63	14.5	0.28626	214.72	63	1.3762	1.2566	58.116	63
O75569;G5E9Q4;O75569-3;O75569-2;F8WEG8;C9JMM3;B4DJC7	O75569;G5E9Q4;O75569-3;O75569-2;F8WEG8;C9JMM3	5;4;4;4;3;3;1	5;4;4;4;3;3;1	5;4;4;4;3;3;1	Interferon-inducible double stranded RNA-dependent protein kinase activator A	PRKRA	>sp|O75569|PRKRA_HUMAN Interferon-inducible double stranded RNA-dependent protein kinase activator A OS=Homo sapiens GN=PRKRA PE=1 SV=1;>tr|G5E9Q4|G5E9Q4_HUMAN Interferon-inducible double stranded RNA-dependent protein kinase activator A OS=Homo sapiens GN	7	5	5	5	3	4	3	4	3	4	23.3	23.3	23.3	34.404	313	313;105;288;302;95;109;200	4.36				9	5						6	8	5.4114e-11	3.793	0.11009	115.16	8	9.0878	0.12876	110.11	8	2.396	1.0647	54.076	8
Q9UKD2	Q9UKD2	4	4	4	mRNA turnover protein 4 homolog	MRTO4	>sp|Q9UKD2|MRT4_HUMAN mRNA turnover protein 4 homolog OS=Homo sapiens GN=MRTO4 PE=1 SV=2	1	4	4	4	3	3	3	3	3	3	16.3	16.3	16.3	27.56	239	239	4.14				6	1						4	3	1.1716e-09	3.1604	0.35087	183.14	4	6.6386	0.33009	194.17	4	2.1006	0.97393	30.304	4
Q9H307;Q9H307-2;G3V5F0;G3V579	Q9H307;Q9H307-2	17;11;5;5	17;11;5;5	17;11;5;5	Pinin	PNN	>sp|Q9H307|PININ_HUMAN Pinin OS=Homo sapiens GN=PNN PE=1 SV=4;>sp|Q9H307-2|PININ_HUMAN Isoform 2 of Pinin OS=Homo sapiens GN=PNN	4	17	17	17	14	15	14	15	14	15	24.8	24.8	24.8	81.613	717	717;584;117;124	7.74							32	53	1	4	48	42	3.0194e-54	9.1237	0.4955	171.97	61	9.161	0.33329	176.07	61	0.9147	1.1184	70.744	61
Q9Y3U8;J3KTD3;J3QSB5	Q9Y3U8;J3KTD3;J3QSB5	4;2;2	4;2;2	4;2;2	60S ribosomal protein L36	RPL36	>sp|Q9Y3U8|RL36_HUMAN 60S ribosomal protein L36 OS=Homo sapiens GN=RPL36 PE=1 SV=3;>tr|J3KTD3|J3KTD3_HUMAN 60S ribosomal protein L36 (Fragment) OS=Homo sapiens GN=RPL36 PE=4 SV=1;>tr|J3QSB5|J3QSB5_HUMAN 60S ribosomal protein L36 OS=Homo sapiens GN=RPL36 PE	3	4	4	4	4	4	4	4	4	4	23.8	23.8	23.8	12.254	105	105;68;94	3.12		2	25	6							19	14	1.0739e-14	11.607	0.69147	195.72	28	23.258	0.68531	217.07	28	2.3142	1.1871	37.886	28
F8WBJ6;Q9NRX1	F8WBJ6;Q9NRX1	3;3	3;3	3;3	RNA-binding protein PNO1	PNO1	>tr|F8WBJ6|F8WBJ6_HUMAN RNA-binding protein PNO1 OS=Homo sapiens GN=PNO1 PE=2 SV=1;>sp|Q9NRX1|PNO1_HUMAN RNA-binding protein PNO1 OS=Homo sapiens GN=PNO1 PE=1 SV=1	2	3	3	3	3	3	3	3	3	3	27.2	27.2	27.2	15.175	136	136;252	4				10							4	6	3.7084e-12	6.9313	0.4257	96.397	3	17.264	0.51798	78.235	3	2.4129	1.1127	28.503	3
Q9H583;Q5T3Q7;Q6P664	Q9H583;Q5T3Q7	10;9;3	10;9;3	10;9;3	HEAT repeat-containing protein 1	HEATR1	>sp|Q9H583|HEAT1_HUMAN HEAT repeat-containing protein 1 OS=Homo sapiens GN=HEATR1 PE=1 SV=3;>tr|Q5T3Q7|Q5T3Q7_HUMAN HEAT repeat-containing protein 1 OS=Homo sapiens GN=HEATR1 PE=2 SV=1	3	10	10	10	2	9	2	9	2	9	5.4	5.4	5.4	242.37	2144	2144;2063;120	9									15		2	13	5.6217e-30	2.419	0.054243	60.893	8	4.4937	0.078267	95.511	8	2.1363	1.1971	32.255	8
P21333-2;P21333;Q5HY54;E9PHF0;F8WE98;H0Y5C6;H0Y5F3	P21333-2;P21333;Q5HY54	77;77;76;21;18;7;4	77;77;76;21;18;7;4	68;68;67;19;13;5;4	Filamin-A	FLNA	>sp|P21333-2|FLNA_HUMAN Isoform 2 of Filamin-A OS=Homo sapiens GN=FLNA;>sp|P21333|FLNA_HUMAN Filamin-A OS=Homo sapiens GN=FLNA PE=1 SV=4;>tr|Q5HY54|Q5HY54_HUMAN Filamin-A OS=Homo sapiens GN=FLNA PE=2 SV=1	7	77	77	68	62	69	62	69	55	60	38.7	38.7	35.4	280.01	2639	2639;2647;2607;780;604;281;232	9.35			1					24	204	172	202	199	0	6.5637	0.1861	158.09	267	10.377	0.18993	119.46	267	1.7624	1.3252	133.66	267
E5RI99;P62888;E5RJH3	E5RI99;P62888;E5RJH3	6;6;3	6;6;3	6;6;3	60S ribosomal protein L30	RPL30	>tr|E5RI99|E5RI99_HUMAN 60S ribosomal protein L30 (Fragment) OS=Homo sapiens GN=RPL30 PE=2 SV=1;>sp|P62888|RL30_HUMAN 60S ribosomal protein L30 OS=Homo sapiens GN=RPL30 PE=1 SV=2;>tr|E5RJH3|E5RJH3_HUMAN 60S ribosomal protein L30 OS=Homo sapiens GN=RPL30 PE	3	6	6	6	6	6	6	6	6	6	43	43	43	12.656	114	114;115;56	3.06			29	2							18	13	7.3386e-23	3.7992	0.23185	152.48	22	7.9797	0.23253	177.92	22	2.3216	1.0624	26.449	22
Q9Y6M1-1;Q9Y6M1;F8W930;Q9Y6M1-5;Q9Y6M1-6;Q9Y6M1-3;Q9Y6M1-4	Q9Y6M1-1;Q9Y6M1;F8W930;Q9Y6M1-5;Q9Y6M1-6;Q9Y6M1-3;Q9Y6M1-4	11;11;11;10;10;10;10	10;10;10;9;9;9;9	10;10;10;9;9;9;9	Insulin-like growth factor 2 mRNA-binding protein 2	IGF2BP2	>sp|Q9Y6M1-1|IF2B2_HUMAN Isoform 2 of Insulin-like growth factor 2 mRNA-binding protein 2 OS=Homo sapiens GN=IGF2BP2;>sp|Q9Y6M1|IF2B2_HUMAN Insulin-like growth factor 2 mRNA-binding protein 2 OS=Homo sapiens GN=IGF2BP2 PE=1 SV=2;>tr|F8W930|F8W930_HUMAN Ins	7	11	10	10	9	8	8	7	8	7	28.6	26.3	26.3	61.842	556	556;599;605;493;531;536;542	6.31						20	9				17	12	6.2441e-41	4.2318	0.22444	92.94	17	12.092	0.28188	103.41	17	2.6185	1.5629	43.981	17
P51114;P51114-2;B4DXZ6;E9PFF5;P51114-3;E7EU85;C9JZE0;C9JY20;H7C4S4;C9JAJ4;C9JYQ6;C9IZ22	P51114;P51114-2;B4DXZ6;E9PFF5;P51114-3;E7EU85	19;18;18;16;16;15;4;4;3;2;1;1	19;18;18;16;16;15;4;4;3;2;1;1	16;15;15;13;13;12;4;4;3;2;1;1	Fragile X mental retardation syndrome-related protein 1	FXR1	>sp|P51114|FXR1_HUMAN Fragile X mental retardation syndrome-related protein 1 OS=Homo sapiens GN=FXR1 PE=1 SV=3;>sp|P51114-2|FXR1_HUMAN Isoform 2 of Fragile X mental retardation syndrome-related protein 1 OS=Homo sapiens GN=FXR1;>tr|B4DXZ6|B4DXZ6_HUMAN Fra	12	19	19	16	19	16	19	16	16	13	40.9	40.9	37.5	69.72	621	621;539;608;490;536;454;119;123;247;151;19;94	6.76						41	66	9	2		68	50	3.0098e-78	4.1991	0.40313	193.25	87	20.817	0.67283	196.49	87	4.537	2.1324	64.431	87
E7EQT4;Q9UKV3-5;Q9UKV3;G3V3B0;Q9UKV3-3;Q9UKV3-2;G3V3T3	E7EQT4;Q9UKV3-5;Q9UKV3	12;12;12;4;4;4;1	12;12;12;4;4;4;1	12;12;12;4;4;4;1	Apoptotic chromatin condensation inducer in the nucleus	ACIN1	>tr|E7EQT4|E7EQT4_HUMAN Apoptotic chromatin condensation inducer in the nucleus OS=Homo sapiens GN=ACIN1 PE=2 SV=2;>sp|Q9UKV3-5|ACINU_HUMAN Isoform 4 of Apoptotic chromatin condensation inducer in the nucleus OS=Homo sapiens GN=ACIN1;>sp|Q9UKV3|ACINU_HUMAN	7	12	12	12	6	10	6	10	6	10	12.7	12.7	12.7	147.36	1301	1301;1328;1341;582;583;614;194	8.12			1				1	14	9		11	14	3.9778e-29	4.1308	0.12639	144.24	17	4.064	0.092343	96.388	17	1.9801	1.0361	150.28	17
P62277;J3KMX5;E9PS50	P62277;J3KMX5	9;7;4	9;7;4	9;7;4	40S ribosomal protein S13	RPS13	>sp|P62277|RS13_HUMAN 40S ribosomal protein S13 OS=Homo sapiens GN=RPS13 PE=1 SV=2;>tr|J3KMX5|J3KMX5_HUMAN 40S ribosomal protein S13 OS=Homo sapiens GN=RPS13 PE=4 SV=1	3	9	9	9	9	9	9	9	9	9	52.3	52.3	52.3	17.222	151	151;148;116	3.97			45	40	27	7					55	64	7.2869e-36	14.198	2.1112	193.01	93	36.391	3.3634	199.44	93	2.5785	1.3462	31.111	93
Q58FF8	Q58FF8	7	2	2	Putative heat shock protein HSP 90-beta 2	HSP90AB2P	>sp|Q58FF8|H90B2_HUMAN Putative heat shock protein HSP 90-beta 2 OS=Homo sapiens GN=HSP90AB2P PE=1 SV=2	1	7	2	2	4	6	2	1	2	1	16.3	4.5	4.5	44.348	381	381	7							5				3	2	9.2053e-21	3.221	0.084779	191.25	4	5.937	0.081209	208.81	4	1.6856	1.1395	37.229	4
P19474;F5H012;P19474-2;H0YDP8	P19474;F5H012;P19474-2	12;12;7;1	12;12;7;1	12;12;7;1	E3 ubiquitin-protein ligase TRIM21	TRIM21	>sp|P19474|RO52_HUMAN E3 ubiquitin-protein ligase TRIM21 OS=Homo sapiens GN=TRIM21 PE=1 SV=1;>tr|F5H012|F5H012_HUMAN E3 ubiquitin-protein ligase TRIM21 OS=Homo sapiens GN=TRIM21 PE=2 SV=1;>sp|P19474-2|RO52_HUMAN Isoform 2 of E3 ubiquitin-protein ligase TRI	4	12	12	12	10	10	10	10	10	10	23.4	23.4	23.4	54.169	475	475;475;398;90	5.67					17	34					31	20	7.9137e-38	3.8225	0.50895	160.36	29	6.3678	0.34355	174.57	29	1.1568	0.74159	92.199	29
Q13823;H0YG10	Q13823;H0YG10	4;2	4;2	4;2	Nucleolar GTP-binding protein 2	GNL2	>sp|Q13823|NOG2_HUMAN Nucleolar GTP-binding protein 2 OS=Homo sapiens GN=GNL2 PE=1 SV=1;>tr|H0YG10|H0YG10_HUMAN Nucleolar GTP-binding protein 2 (Fragment) OS=Homo sapiens GN=GNL2 PE=4 SV=1	2	4	4	4	2	3	2	3	2	3	5.9	5.9	5.9	83.654	731	731;234	7							8				3	5	9.8234e-08	3.868	0.22891	37.808	4	8.7975	0.39894	46.229	4	2.2744	1.5659	31.904	4
Q5SSJ5;B0QZK4;Q5SSJ5-2;Q5SWC8;Q5SSJ5-3;B0QZK9;B0QZK8;Q5SSJ5-5	Q5SSJ5;B0QZK4;Q5SSJ5-2;Q5SWC8;Q5SSJ5-3	4;3;3;2;2;1;1;1	4;3;3;2;2;1;1;1	4;3;3;2;2;1;1;1	Heterochromatin protein 1-binding protein 3	HP1BP3	>sp|Q5SSJ5|HP1B3_HUMAN Heterochromatin protein 1-binding protein 3 OS=Homo sapiens GN=HP1BP3 PE=1 SV=1;>tr|B0QZK4|B0QZK4_HUMAN Heterochromatin protein 1-binding protein 3 (Fragment) OS=Homo sapiens GN=HP1BP3 PE=2 SV=1;>sp|Q5SSJ5-2|HP1B3_HUMAN Isoform 2 of	8	4	4	4	1	3	1	3	1	3	8.3	8.3	8.3	61.206	553	553;253;515;278;401;76;124;133	7							5				1	4	2.3145e-10	6.4478	0.14175	342.23	3	14.673	0.22856	352.98	3	2.2756	1.5064	23.855	3
P62424;Q5T8U3;Q5T8U2	P62424;Q5T8U3	12;9;5	12;9;5	12;9;5	60S ribosomal protein L7a	RPL7A	>sp|P62424|RL7A_HUMAN 60S ribosomal protein L7a OS=Homo sapiens GN=RPL7A PE=1 SV=2;>tr|Q5T8U3|Q5T8U3_HUMAN 60S ribosomal protein L7a (Fragment) OS=Homo sapiens GN=RPL7A PE=2 SV=1	3	12	12	12	11	12	11	12	11	12	34.2	34.2	34.2	29.995	266	266;191;151	4.6				48	32	6	3				40	49	3.2767e-63	9.9723	0.91033	196.77	70	23.136	0.95882	201.36	70	2.3186	1.4228	32.075	70
P08238;Q58FF7;Q5T9W8;F8W026;P14625	P08238	29;12;8;2;2	29;12;8;2;2	16;5;2;2;2	Heat shock protein HSP 90-beta	HSP90AB1	>sp|P08238|HS90B_HUMAN Heat shock protein HSP 90-beta OS=Homo sapiens GN=HSP90AB1 PE=1 SV=4	5	29	29	16	19	26	19	26	12	14	37.7	37.7	21.5	83.263	724	724;597;168;49;803	7.1						2	93	13			45	63	2.3519e-169	8.0527	0.36603	136.26	92	15.261	0.34896	147.9	92	2.1126	1.2386	66.216	92
P05387;H0YDD8;P05386-2	P05387;H0YDD8	6;3;1	6;3;1	5;2;0	60S acidic ribosomal protein P2	RPLP2	>sp|P05387|RLA2_HUMAN 60S acidic ribosomal protein P2 OS=Homo sapiens GN=RPLP2 PE=1 SV=1;>tr|H0YDD8|H0YDD8_HUMAN 60S acidic ribosomal protein P2 (Fragment) OS=Homo sapiens GN=RPLP2 PE=3 SV=1	3	6	6	5	6	5	6	5	5	4	85.2	85.2	70.4	11.665	115	115;92;89	3.9		1	26	17	7	6	1				33	25	3.7584e-39	6.1418	0.33549	176.23	30	14.755	0.36177	188.94	30	2.3647	1.3633	37.936	30
Q15424;Q15424-4;Q15424-3;Q15424-2;F5GZU3;B7Z2F6;K7EII0;K7ES42	Q15424;Q15424-4;Q15424-3;Q15424-2;F5GZU3;B7Z2F6	26;26;26;25;23;23;6;2	26;26;26;25;23;23;6;2	13;13;13;12;10;10;4;2	Scaffold attachment factor B1	SAFB	>sp|Q15424|SAFB1_HUMAN Scaffold attachment factor B1 OS=Homo sapiens GN=SAFB PE=1 SV=4;>sp|Q15424-4|SAFB1_HUMAN Isoform 4 of Scaffold attachment factor B1 OS=Homo sapiens GN=SAFB;>sp|Q15424-3|SAFB1_HUMAN Isoform 3 of Scaffold attachment factor B1 OS=Homo s	8	26	26	13	20	21	20	21	9	11	29.6	29.6	16.1	102.64	915	915;916;917;848;747;759;153;106	8.02								81	2		44	39	6.4008e-97	17.5	1.9028	194.36	53	19.763	1.0106	193.02	53	0.57605	0.86262	106.85	53
Q6PKG0;Q6PKG0-3;E5RH50;H0YC73;H0YBW1;H0YC33;Q659C4-7;Q659C4-6;Q659C4-5;Q659C4-9;Q659C4-2;Q659C4;H0YBR8;H0YAX9;E5RHK4;H0YAN4	Q6PKG0;Q6PKG0-3;E5RH50	31;30;16;9;9;4;2;2;2;2;2;2;1;1;1;1	31;30;16;9;9;4;2;2;2;2;2;2;1;1;1;1	31;30;16;9;9;4;2;2;2;2;2;2;1;1;1;1	La-related protein 1	LARP1	>sp|Q6PKG0|LARP1_HUMAN La-related protein 1 OS=Homo sapiens GN=LARP1 PE=1 SV=2;>sp|Q6PKG0-3|LARP1_HUMAN Isoform 2 of La-related protein 1 OS=Homo sapiens GN=LARP1;>tr|E5RH50|E5RH50_HUMAN La-related protein 1 (Fragment) OS=Homo sapiens GN=LARP1 PE=2 SV=1	16	31	31	31	29	19	29	19	29	19	35	35	35	123.51	1096	1096;1019;611;195;281;183;201;247;281;787;855;914;36;61;93;150	7.92							7	77			56	28	8.4736e-125	3.609	0.18112	125.86	69	15.455	0.36733	129.33	69	4.6017	1.3546	117.75	69
P05388;Q3B7A4;F8VWS0;F8VW21;F8VU65;F8VPE8;G3V210;F8VQY6;F8VRK7;Q8NHW5;F8VZS0;F8VWV4;F8VS58;F8W1K8	P05388;Q3B7A4;F8VWS0;F8VW21;F8VU65;F8VPE8;G3V210;F8VQY6;F8VRK7;Q8NHW5;F8VZS0	10;9;9;8;8;7;7;6;6;6;5;4;4;2	10;9;9;8;8;7;7;6;6;6;5;4;4;2	10;9;9;8;8;7;7;6;6;6;5;4;4;2	60S acidic ribosomal protein P0;60S acidic ribosomal protein P0-like	RPLP0;RPLP0P6	>sp|P05388|RLA0_HUMAN 60S acidic ribosomal protein P0 OS=Homo sapiens GN=RPLP0 PE=1 SV=1;>tr|Q3B7A4|Q3B7A4_HUMAN 60S acidic ribosomal protein P0 OS=Homo sapiens GN=RPLP0 PE=2 SV=1;>tr|F8VWS0|F8VWS0_HUMAN 60S acidic ribosomal protein P0 OS=Homo sapiens GN=R	14	10	10	10	10	8	10	8	10	8	45.7	45.7	45.7	34.273	317	317;255;281;244;247;153;166;142;156;317;246;111;121;107	5.06				16	35	7	5	1			31	33	1.5966e-88	8.0016	0.18925	128.08	41	19.343	0.31822	130.15	41	2.3594	1.5945	27.526	41
P61254;J3QRI7;J3QQQ9;J3QQV1;J3KTJ8;J3QRC4;J3KSS0;J3KS10	P61254;J3QRI7;J3QQQ9;J3QQV1;J3KTJ8;J3QRC4	15;11;11;11;10;10;5;3	15;11;11;11;10;10;5;3	5;1;1;1;1;1;1;0	60S ribosomal protein L26	RPL26;KRBA2	>sp|P61254|RL26_HUMAN 60S ribosomal protein L26 OS=Homo sapiens GN=RPL26 PE=1 SV=1;>tr|J3QRI7|J3QRI7_HUMAN 60S ribosomal protein L26 (Fragment) OS=Homo sapiens GN=RPL26 PE=4 SV=1;>tr|J3QQQ9|J3QQQ9_HUMAN KRAB-A domain-containing protein 2 OS=Homo sapiens GN	8	15	15	5	13	14	13	14	5	5	53.8	53.8	15.2	17.258	145	145;107;107;110;97;135;63;63	3.62		1	56	55	8	2					63	59	1.794e-54	16.881	1.1426	199.61	81	41.939	1.4974	222.92	81	2.5819	1.3359	48.471	81
P62847-2;E7ETK0;P62847-3;P62847;P62847-4	P62847-2;E7ETK0;P62847-3;P62847;P62847-4	6;6;6;6;6	6;6;6;6;6	6;6;6;6;6	40S ribosomal protein S24	RPS24	>sp|P62847-2|RS24_HUMAN Isoform 2 of 40S ribosomal protein S24 OS=Homo sapiens GN=RPS24;>tr|E7ETK0|E7ETK0_HUMAN 40S ribosomal protein S24 OS=Homo sapiens GN=RPS24 PE=2 SV=1;>sp|P62847-3|RS24_HUMAN Isoform 3 of 40S ribosomal protein S24 OS=Homo sapiens GN=R	5	6	6	6	6	5	6	5	6	5	36.9	36.9	36.9	15.069	130	130;131;132;133;289	3.42			32	18	2						30	22	1.0924e-22	18.615	0.95268	170.16	30	42.814	1.0572	193.29	30	2.814	1.2592	22.028	30
P62995;P62995-3;H7C2L4;H7BXF3;P62995-2	P62995;P62995-3;H7C2L4;H7BXF3	6;5;3;3;1	6;5;3;3;1	6;5;3;3;1	Transformer-2 protein homolog beta	TRA2B	>sp|P62995|TRA2B_HUMAN Transformer-2 protein homolog beta OS=Homo sapiens GN=TRA2B PE=1 SV=1;>sp|P62995-3|TRA2B_HUMAN Isoform 3 of Transformer-2 protein homolog beta OS=Homo sapiens GN=TRA2B;>tr|H7C2L4|H7C2L4_HUMAN Transformer-2 protein homolog beta (Fragm	5	6	6	6	6	5	6	5	6	5	24.3	24.3	24.3	33.665	288	288;188;107;127;38	5.06				13	28	8	4				29	24	4.318e-41	3.7088	1.4907	213.94	26	7.2435	1.5392	230.89	26	2.1082	1.3155	99.732	26
P62314;J3QLR7;J3QLI9	P62314	3;1;1	3;1;1	3;1;1	Small nuclear ribonucleoprotein Sm D1	SNRPD1	>sp|P62314|SMD1_HUMAN Small nuclear ribonucleoprotein Sm D1 OS=Homo sapiens GN=SNRPD1 PE=1 SV=1	3	3	3	3	3	2	3	2	3	2	37.8	37.8	37.8	13.281	119	119;44;75	3.18			14	3							11	6	5.8828e-12	4.4194	0.49485	203.86	12	13.512	0.88622	230.1	12	3.1041	1.1305	11.081	12
P05386	P05386	2	1	1	60S acidic ribosomal protein P1	RPLP1	>sp|P05386|RLA1_HUMAN 60S acidic ribosomal protein P1 OS=Homo sapiens GN=RPLP1 PE=1 SV=1	1	2	1	1	2	2	1	1	1	1	28.9	14	14	11.514	114	114	4.56			5	5	3	3	2				11	7	3.4243e-13	8.5132	0.17508	79.417	11	17.587	0.14054	81.522	11	2.2935	1.2977	28.916	11
Q00059;Q00059-2;H7BYN3	Q00059;Q00059-2;H7BYN3	8;6;6	8;6;6	8;6;6	Transcription factor A, mitochondrial	TFAM	>sp|Q00059|TFAM_HUMAN Transcription factor A, mitochondrial OS=Homo sapiens GN=TFAM PE=1 SV=1;>sp|Q00059-2|TFAM_HUMAN Isoform 2 of Transcription factor A, mitochondrial OS=Homo sapiens GN=TFAM;>tr|H7BYN3|H7BYN3_HUMAN Transcription factor A, mitochondrial (	3	8	8	8	8	6	8	6	8	6	36.6	36.6	36.6	29.096	246	246;214;219	3.89			3	25							18	10	3.2824e-29	7.3857	0.76957	287.6	21	21.117	1.0303	297.17	21	3.0575	1.5394	19.191	21
J3QS96;J3QQT2;J3KRX5;P18621;P18621-3;J3KRB3;P18621-2;J3QLC8;J3KSJ0	J3QS96;J3QQT2;J3KRX5;P18621;P18621-3;J3KRB3;P18621-2;J3QLC8	8;8;8;8;8;7;6;6;3	8;8;8;8;8;7;6;6;3	8;8;8;8;8;7;6;6;3	60S ribosomal protein L17	RPL17	>tr|J3QS96|J3QS96_HUMAN 60S ribosomal protein L17 (Fragment) OS=Homo sapiens GN=RPL17 PE=3 SV=1;>tr|J3QQT2|J3QQT2_HUMAN 60S ribosomal protein L17 (Fragment) OS=Homo sapiens GN=RPL17 PE=3 SV=1;>tr|J3KRX5|J3KRX5_HUMAN 60S ribosomal protein L17 (Fragment) OS=	9	8	8	8	8	7	8	7	8	7	47.1	47.1	47.1	15.959	138	138;171;174;184;228;106;146;174;56	4.37			9	41	28	6					45	39	4.1486e-31	8.7283	0.60287	209.31	60	28.883	1.0254	214.13	60	2.7423	1.6353	33.986	60
P09382	P09382	3	3	3	Galectin-1	LGALS1	>sp|P09382|LEG1_HUMAN Galectin-1 OS=Homo sapiens GN=LGALS1 PE=1 SV=2	1	3	3	3	3	2	3	2	3	2	30.4	30.4	30.4	14.716	135	135	2.77		3	10								8	5	3.7768e-09	13.017	0.43922	98.124	7	40.073	0.75329	104.79	7	3.4284	1.7824	75.371	7
Q9NR30;Q9NR30-2;Q9BQ39	Q9NR30;Q9NR30-2	28;23;2	28;23;2	28;23;2	Nucleolar RNA helicase 2	DDX21	>sp|Q9NR30|DDX21_HUMAN Nucleolar RNA helicase 2 OS=Homo sapiens GN=DDX21 PE=1 SV=5;>sp|Q9NR30-2|DDX21_HUMAN Isoform 2 of Nucleolar RNA helicase 2 OS=Homo sapiens GN=DDX21	3	28	28	28	20	26	20	26	20	26	38.2	38.2	38.2	87.343	783	783;715;737	7.06							88	6			39	55	1.3296e-109	8.4798	0.40569	196.35	73	13.049	0.20181	208.87	73	2.0716	1.3862	54.117	73
O95347-2;O95347;Q5T821	O95347-2;O95347	5;5;1	5;5;1	5;5;1	Structural maintenance of chromosomes protein 2	SMC2	>sp|O95347-2|SMC2_HUMAN Isoform 2 of Structural maintenance of chromosomes protein 2 OS=Homo sapiens GN=SMC2;>sp|O95347|SMC2_HUMAN Structural maintenance of chromosomes protein 2 OS=Homo sapiens GN=SMC2 PE=1 SV=2	3	5	5	5	2	4	2	4	2	4	5.6	5.6	5.6	124.92	1099	1099;1197;145	8								7			2	5	4.893e-11	1.8809	0.06793	77.389	5	2.4154	0.071354	131.52	5	2.3516	1.0837	85.59	5
P16401	P16401	10	9	9	Histone H1.5	HIST1H1B	>sp|P16401|H15_HUMAN Histone H1.5 OS=Homo sapiens GN=HIST1H1B PE=1 SV=3	1	10	9	9	7	10	7	9	7	9	29.6	24.3	24.3	22.58	226	226	4.45				41	28	2					30	41	1.3469e-59	9.9793	2.3342	174.56	48	14.01	1.7255	195.52	48	1.3073	0.77321	64.454	48
P18077;C9K025;F8WBS5;F8WB72	P18077;C9K025;F8WBS5;F8WB72	6;4;3;3	6;4;3;3	6;4;3;3	60S ribosomal protein L35a	RPL35A	>sp|P18077|RL35A_HUMAN 60S ribosomal protein L35a OS=Homo sapiens GN=RPL35A PE=1 SV=2;>tr|C9K025|C9K025_HUMAN 60S ribosomal protein L35a (Fragment) OS=Homo sapiens GN=RPL35A PE=2 SV=1;>tr|F8WBS5|F8WBS5_HUMAN 60S ribosomal protein L35a OS=Homo sapiens GN=RP	4	6	6	6	5	6	5	6	5	6	33.6	33.6	33.6	12.538	110	110;94;55;57	3		1	23	1							11	14	2.5808e-13	14.017	1.0777	169.98	17	31	1.2295	201.22	17	2.2665	1.1285	17.515	17
P61313;E7EQV9;E7ENU7;E7EX53;P61313-2;E7ERA2	P61313;E7EQV9;E7ENU7;E7EX53	9;7;6;5;4;1	9;7;6;5;4;1	9;7;6;5;4;1	60S ribosomal protein L15;Ribosomal protein L15	RPL15	>sp|P61313|RL15_HUMAN 60S ribosomal protein L15 OS=Homo sapiens GN=RPL15 PE=1 SV=2;>tr|E7EQV9|E7EQV9_HUMAN Ribosomal protein L15 (Fragment) OS=Homo sapiens GN=RPL15 PE=2 SV=1;>tr|E7ENU7|E7ENU7_HUMAN Ribosomal protein L15 (Fragment) OS=Homo sapiens GN=RPL15	6	9	9	9	9	6	9	6	9	6	42.2	42.2	42.2	24.146	204	204;174;175;133;145;59	4.06			4	26	6						20	16	4.3211e-32	15.964	0.97634	182.93	25	32.133	0.96412	197.7	25	2.2023	1.056	33.578	25
Q00839;Q00839-2;Q5RI18	Q00839;Q00839-2	26;25;6	26;25;6	26;25;6	Heterogeneous nuclear ribonucleoprotein U	HNRNPU	>sp|Q00839|HNRPU_HUMAN Heterogeneous nuclear ribonucleoprotein U OS=Homo sapiens GN=HNRNPU PE=1 SV=6;>sp|Q00839-2|HNRPU_HUMAN Isoform Short of Heterogeneous nuclear ribonucleoprotein U OS=Homo sapiens GN=HNRNPU	3	26	26	26	25	23	25	23	25	23	33.7	33.7	33.7	90.583	825	825;806;242	7.52							88	94			96	86	5.5391e-175	9.7108	0.6065	209.43	131	17.945	0.66583	219.19	131	1.9688	1.1896	85.007	131
Q13247-3;Q13247;B4DJK0;B4DUA4;F6T1J1;Q13243-3;Q13243	Q13247-3;Q13247	3;3;1;1;1;1;1	3;3;1;1;1;1;1	2;2;0;0;0;0;0	Serine/arginine-rich splicing factor 6	SRSF6	>sp|Q13247-3|SRSF6_HUMAN Isoform SRP55-3 of Serine/arginine-rich splicing factor 6 OS=Homo sapiens GN=SRSF6;>sp|Q13247|SRSF6_HUMAN Serine/arginine-rich splicing factor 6 OS=Homo sapiens GN=SRSF6 PE=1 SV=2	7	3	3	2	3	3	3	3	2	2	9.6	9.6	6.9	38.418	335	335;344;124;138;158;269;272	5.25				4	9	5	2				10	10	1.5298e-15	10.155	0.79724	225.8	14	22.732	0.68483	195.59	14	2.3456	1.6079	50.25	14
P51116;I3L1Z2	P51116	16;3	13;3	12;3	Fragile X mental retardation syndrome-related protein 2	FXR2	>sp|P51116|FXR2_HUMAN Fragile X mental retardation syndrome-related protein 2 OS=Homo sapiens GN=FXR2 PE=1 SV=2	2	16	13	12	14	13	11	10	10	9	35.8	32.7	29.9	74.222	673	673;118	7							39				24	15	1.3325e-55	2.7018	0.16471	151.85	30	8.4061	0.29537	171.42	30	4.5711	2.0863	39.51	30
Q9Y2W1	Q9Y2W1	15	15	15	Thyroid hormone receptor-associated protein 3	THRAP3	>sp|Q9Y2W1|TR150_HUMAN Thyroid hormone receptor-associated protein 3 OS=Homo sapiens GN=THRAP3 PE=1 SV=2	1	15	15	15	14	13	14	13	14	13	19	19	19	108.66	955	955	7.33							44	22			29	37	3.5985e-42	4.9648	0.28842	206.12	48	10.958	0.33122	211.95	48	1.9804	1.1597	44.859	48
P62701;A6NH36;C9JQ55	P62701	22;9;5	22;9;5	8;3;1	40S ribosomal protein S4, X isoform	RPS4X	>sp|P62701|RS4X_HUMAN 40S ribosomal protein S4, X isoform OS=Homo sapiens GN=RPS4X PE=1 SV=2	3	22	22	8	21	19	21	19	8	7	61.2	61.2	30.8	29.597	263	263;122;273	4.32				93	19	2	5				60	59	6.7546e-110	9.6349	0.9013	205.83	84	22.034	1.138	216.18	84	2.5023	1.3235	36.88	84
P40429;M0QYS1;Q6NVV1;M0QZU1	P40429;M0QYS1	11;9;4;2	11;9;4;2	11;9;4;2	60S ribosomal protein L13a	RPL13A	>sp|P40429|RL13A_HUMAN 60S ribosomal protein L13a OS=Homo sapiens GN=RPL13A PE=1 SV=2;>tr|M0QYS1|M0QYS1_HUMAN 60S ribosomal protein L13a (Fragment) OS=Homo sapiens GN=RPL13A PE=4 SV=1	4	11	11	11	9	10	9	10	9	10	42.9	42.9	42.9	23.577	203	203;207;102;46	4.24			2	36	8	3					21	28	6.5571e-30	11.692	0.4618	310.78	37	21.588	0.5718	315.04	37	2.332	1.1367	91.672	37
M0R3D6;M0R1A7;M0R117;Q02543;M0R0P7	M0R3D6;M0R1A7;M0R117;Q02543;M0R0P7	7;7;7;7;6	7;7;7;7;6	7;7;7;7;6	60S ribosomal protein L18a	RPL18A	>tr|M0R3D6|M0R3D6_HUMAN 60S ribosomal protein L18a (Fragment) OS=Homo sapiens GN=RPL18A PE=4 SV=1;>tr|M0R1A7|M0R1A7_HUMAN 60S ribosomal protein L18a OS=Homo sapiens GN=RPL18A PE=3 SV=1;>tr|M0R117|M0R117_HUMAN 60S ribosomal protein L18a OS=Homo sapiens GN=R	5	7	7	7	6	5	6	5	6	5	44	44	44	16.714	141	141;147;154;176;137	3.46			14	12							14	12	8.0359e-16	9.851	0.40881	143.85	20	20.973	0.45955	150.02	20	2.2626	0.95132	20.21	20
P16989;P16989-2;P16989-3;H0YG22	P16989;P16989-2;P16989-3	10;9;8;1	5;4;3;1	5;4;3;1	Y-box-binding protein 3	YBX3	>sp|P16989|YBOX3_HUMAN Y-box-binding protein 3 OS=Homo sapiens GN=YBX3 PE=1 SV=4;>sp|P16989-2|YBOX3_HUMAN Isoform 2 of Y-box-binding protein 3 OS=Homo sapiens GN=YBX3;>sp|P16989-3|YBOX3_HUMAN Isoform 3 of Y-box-binding protein 3 OS=Homo sapiens GN=YBX3	4	10	5	5	9	8	4	4	4	4	38.4	27.4	27.4	40.089	372	372;303;342;170	6						10					6	4	4.235e-61	3.0529	0.36126	144.07	3	7.244	0.23577	207.03	3	2.3538	1.4786	21.201	3
Q02878;F8W181;F8VZ45;F8VR69;F8VZA3;F8VWR1;F8VRY1	Q02878;F8W181	18;17;5;3;2;2;1	18;17;5;3;2;2;1	18;17;5;3;2;2;1	60S ribosomal protein L6	RPL6	>sp|Q02878|RL6_HUMAN 60S ribosomal protein L6 OS=Homo sapiens GN=RPL6 PE=1 SV=3;>tr|F8W181|F8W181_HUMAN 60S ribosomal protein L6 (Fragment) OS=Homo sapiens GN=RPL6 PE=2 SV=1	7	18	18	18	14	17	14	17	14	17	50.3	50.3	50.3	32.728	288	288;226;159;64;105;114;72	5.03				18	61	14	2	1			46	50	2.0993e-77	6.5741	0.51996	213.43	58	15.404	0.69174	228.51	58	2.3309	1.4332	53.673	58
P18124;A8MUD9;C9JIJ5;C9JZ88	P18124;A8MUD9	19;15;6;5	19;15;6;5	19;15;6;5	60S ribosomal protein L7	RPL7	>sp|P18124|RL7_HUMAN 60S ribosomal protein L7 OS=Homo sapiens GN=RPL7 PE=1 SV=1;>tr|A8MUD9|A8MUD9_HUMAN 60S ribosomal protein L7 OS=Homo sapiens GN=RPL7 PE=2 SV=1	4	19	19	19	12	18	12	18	12	18	50	50	50	29.225	248	248;208;99;88	4.51				42	26	4	1				31	42	1.7932e-66	6.277	0.28987	189.25	58	15.216	0.46364	186.3	58	2.284	1.3087	41.055	58
P36578;H3BM89;H3BTP7;H3BU31	P36578;H3BM89;H3BTP7	19;12;10;9	19;12;10;9	19;12;10;9	60S ribosomal protein L4	RPL4	>sp|P36578|RL4_HUMAN 60S ribosomal protein L4 OS=Homo sapiens GN=RPL4 PE=1 SV=5;>tr|H3BM89|H3BM89_HUMAN 60S ribosomal protein L4 OS=Homo sapiens GN=RPL4 PE=2 SV=1;>tr|H3BTP7|H3BTP7_HUMAN 60S ribosomal protein L4 (Fragment) OS=Homo sapiens GN=RPL4 PE=2 SV=1	4	19	19	19	15	18	15	18	15	18	41.7	41.7	41.7	47.697	427	427;333;170;171	5.44					71	56					59	68	1.3051e-56	6.7668	0.7311	168.52	96	16.399	1.1734	194.86	96	2.3045	1.6319	78.665	96
C9JEH7;P22090	C9JEH7;P22090	13;13	3;3	1;1	40S ribosomal protein S4, Y isoform 1	RPS4Y1	>tr|C9JEH7|C9JEH7_HUMAN 40S ribosomal protein S4, Y isoform 1 (Fragment) OS=Homo sapiens GN=RPS4Y1 PE=2 SV=1;>sp|P22090|RS4Y1_HUMAN 40S ribosomal protein S4, Y isoform 1 OS=Homo sapiens GN=RPS4Y1 PE=1 SV=2	2	13	3	1	12	12	2	3	1	1	34.7	11.5	3.8	29.383	262	262;263	4				11							6	5	5.7822e-67	15.825	1.2767	204.17	9	39.346	1.6365	219.38	9	2.8372	1.5246	30.59	9
R4GN98;P06703	R4GN98;P06703	2;2	2;2	2;2	Protein S100-A6	S100A6	>tr|R4GN98|R4GN98_HUMAN Protein S100-A6 (Fragment) OS=Homo sapiens GN=S100A6 PE=4 SV=1;>sp|P06703|S10A6_HUMAN Protein S100-A6 OS=Homo sapiens GN=S100A6 PE=1 SV=1	2	2	2	2	2	1	2	1	2	1	17.6	17.6	17.6	9.681	85	85;90	2.22	1	5	3								5	4	5.2833e-05	7.1586	0.5213	157.75	9	9.7084	0.40649	132.9	9	0.94168	1.1521	45.376	9
Q5JR95;P62241	Q5JR95;P62241	10;10	10;10	10;10	40S ribosomal protein S8	RPS8	>tr|Q5JR95|Q5JR95_HUMAN 40S ribosomal protein S8 OS=Homo sapiens GN=RPS8 PE=2 SV=1;>sp|P62241|RS8_HUMAN 40S ribosomal protein S8 OS=Homo sapiens GN=RPS8 PE=1 SV=2	2	10	10	10	10	9	10	9	10	9	43.6	43.6	43.6	21.879	188	188;208	4.37			1	47	14	6					37	31	4.0097e-213	13.518	0.55317	158.21	49	29.73	0.65164	178.13	49	2.5803	1.3652	28.245	49
P26373;P26373-2;J3QSB4;J3KS98;H3BTH3;H3BUK8	P26373;P26373-2;J3QSB4	14;11;8;4;3;1	14;11;8;4;3;1	14;11;8;4;3;1	60S ribosomal protein L13	RPL13	>sp|P26373|RL13_HUMAN 60S ribosomal protein L13 OS=Homo sapiens GN=RPL13 PE=1 SV=4;>sp|P26373-2|RL13_HUMAN Isoform 2 of 60S ribosomal protein L13 OS=Homo sapiens GN=RPL13;>tr|J3QSB4|J3QSB4_HUMAN 60S ribosomal protein L13 (Fragment) OS=Homo sapiens GN=RPL13	6	14	14	14	14	10	14	10	14	10	46.4	46.4	46.4	24.261	211	211;164;126;78;63;54	4.13			7	67	19						50	43	6.398e-89	12.924	0.92516	163.02	62	32.378	1.053	183.09	62	2.4698	1.2627	25.118	62
Q9NWH9;H7BXE3;H0YLW7;H0YMW8;H0YNF3;H0YMR6;H0YLE6;H0YL55;H7C3F4;A8K5V8;H0YKH2	Q9NWH9;H7BXE3	5;4;2;2;2;2;2;2;2;2;1	5;4;2;2;2;2;2;2;2;2;1	5;4;2;2;2;2;2;2;2;2;1	SAFB-like transcription modulator	SLTM	>sp|Q9NWH9|SLTM_HUMAN SAFB-like transcription modulator OS=Homo sapiens GN=SLTM PE=1 SV=2;>tr|H7BXE3|H7BXE3_HUMAN SAFB-like transcription modulator (Fragment) OS=Homo sapiens GN=SLTM PE=2 SV=1	11	5	5	5	4	5	4	5	4	5	5.3	5.3	5.3	117.15	1034	1034;453;62;89;161;177;192;229;600;603;100	8								12			5	7	1.6689e-18	2.3338	0.071406	153.27	9	6.4769	0.097198	106.9	9	1.9792	1.0732	90.384	9
P39023;G5E9G0;H7C422;H7C3M2;B5MCW2;F8WCR1	P39023;G5E9G0;H7C422;H7C3M2	17;13;10;9;8;5	17;13;10;9;8;5	17;13;10;9;8;5	60S ribosomal protein L3	RPL3	>sp|P39023|RL3_HUMAN 60S ribosomal protein L3 OS=Homo sapiens GN=RPL3 PE=1 SV=2;>tr|G5E9G0|G5E9G0_HUMAN 60S ribosomal protein L3 OS=Homo sapiens GN=RPL3 PE=2 SV=1;>tr|H7C422|H7C422_HUMAN 60S ribosomal protein L3 (Fragment) OS=Homo sapiens GN=RPL3 PE=2 SV=1	6	17	17	17	14	16	14	16	14	16	40.9	40.9	40.9	46.108	403	403;351;305;261;272;180	5.4			1		55	23	5	1			40	45	6.3956e-96	8.4756	0.62315	172.08	57	26.78	0.54871	171.92	57	2.3047	1.595	44.543	57
P62906	P62906	10	10	10	60S ribosomal protein L10a	RPL10A	>sp|P62906|RL10A_HUMAN 60S ribosomal protein L10a OS=Homo sapiens GN=RPL10A PE=1 SV=2	1	10	10	10	9	7	9	7	9	7	36.4	36.4	36.4	24.831	217	217	4.32				42	15	2					29	30	2.6136e-30	10.896	1.173	177.32	40	22.92	1.0476	192.32	40	2.184	1.2271	30.826	40
P49207	P49207	7	7	7	60S ribosomal protein L34	RPL34	>sp|P49207|RL34_HUMAN 60S ribosomal protein L34 OS=Homo sapiens GN=RPL34 PE=1 SV=3	1	7	7	7	6	6	6	6	6	6	30.8	30.8	30.8	13.293	117	117	3.2		1	18	6							15	10	3.1711e-39	31.914	1.093	177.59	20	76.077	1.0962	217.03	20	2.26	1.1227	54.41	20
Q99459	Q99459	11	11	11	Cell division cycle 5-like protein	CDC5L	>sp|Q99459|CDC5L_HUMAN Cell division cycle 5-like protein OS=Homo sapiens GN=CDC5L PE=1 SV=2	1	11	11	11	4	10	4	10	4	10	19.2	19.2	19.2	92.25	802	802	7							20				6	14	6.2802e-29	2.8716	0.08042	220.51	14	5.2028	0.082262	201.82	14	2.2019	1.4576	60.101	14
P04899;P04899-4;F5GZL8;B4E2X5;P04899-3;P04899-2;B3KTZ0;P63096;P63096-2;P11488;P09471-2;P09471;P19087;A8MTJ3;A2A2R6;Q5JWD1;H0Y7E8;H3BTM2;C9JPP4;P38405-3;Q5JWE9;H0Y7F4;P63092-3;P63092-2;P38405;P63092;P63092-4;P38405-2;Q5JWF2-2;Q5JWF2	P04899;P04899-4;F5GZL8;B4E2X5;P04899-3;P04899-2;B3KTZ0;P63096	6;6;5;5;5;5;5;3;2;2;2;2;2;2;1;1;1;1;1;1;1;1;1;1;1;1;1;1;1;1	6;6;5;5;5;5;5;3;2;2;2;2;2;2;1;1;1;1;1;1;1;1;1;1;1;1;1;1;1;1	3;3;3;3;3;3;3;0;0;0;0;0;0;0;0;0;0;0;0;0;0;0;0;0;0;0;0;0;0;0	Guanine nucleotide-binding protein G(i) subunit alpha-2;Guanine nucleotide-binding protein G(i) subunit alpha-1	GNAI2;GNAI1	>sp|P04899|GNAI2_HUMAN Guanine nucleotide-binding protein G(i) subunit alpha-2 OS=Homo sapiens GN=GNAI2 PE=1 SV=3;>sp|P04899-4|GNAI2_HUMAN Isoform sGi2 of Guanine nucleotide-binding protein G(i) subunit alpha-2 OS=Homo sapiens GN=GNAI2;>tr|F5GZL8|F5GZL8_HU	30	6	6	3	5	5	5	5	2	2	22.3	22.3	13.5	40.45	355	355;366;274;303;318;339;339;354;302;350;354;354;354;354;61;87;93;110;144;174;193;199;379;380;381;394;395;458;1023;1037	5					17						9	8	3.9141e-23	4.5633	0.16238	130.4	14	12.513	0.26597	126.55	14	2.5937	1.7781	14.729	14
E9PKZ0;P62917;E9PKU4;G3V1A1;E9PP36	E9PKZ0;P62917;E9PKU4;G3V1A1	9;9;7;6;4	9;9;7;6;4	9;9;7;6;4	60S ribosomal protein L8	RPL8	>tr|E9PKZ0|E9PKZ0_HUMAN 60S ribosomal protein L8 (Fragment) OS=Homo sapiens GN=RPL8 PE=2 SV=1;>sp|P62917|RL8_HUMAN 60S ribosomal protein L8 OS=Homo sapiens GN=RPL8 PE=1 SV=2;>tr|E9PKU4|E9PKU4_HUMAN 60S ribosomal protein L8 (Fragment) OS=Homo sapiens GN=RPL	5	9	9	9	6	7	6	7	6	7	30.2	30.2	30.2	22.389	205	205;257;235;167;148	4.33			1	23	11	1					16	20	8.1702e-32	15.334	1.0719	172.67	29	32.981	1.0725	173.99	29	2.2159	1.2776	32.272	29
K7ERI7;P35268;K7EMH1;K7ELC4;K7EP65;K7EKS7;K7EJT5;C9JYQ9;Q6P5R6;H0Y8C2	K7ERI7;P35268;K7EMH1;K7ELC4;K7EP65;K7EKS7	8;8;7;6;5;5;3;1;1;1	8;8;7;6;5;5;3;1;1;1	8;8;7;6;5;5;3;1;1;1	60S ribosomal protein L22	RPL22	>tr|K7ERI7|K7ERI7_HUMAN 60S ribosomal protein L22 OS=Homo sapiens GN=RPL22 PE=4 SV=1;>sp|P35268|RL22_HUMAN 60S ribosomal protein L22 OS=Homo sapiens GN=RPL22 PE=1 SV=2;>tr|K7EMH1|K7EMH1_HUMAN 60S ribosomal protein L22 (Fragment) OS=Homo sapiens GN=RPL22 PE	10	8	8	8	8	6	8	6	8	6	65.3	65.3	65.3	11.168	95	95;128;89;79;48;53;47;121;122;142	4.14		2	23	18	12	9	2				31	35	1.0789e-67	5.6019	0.37167	183.46	46	12.454	0.53343	197.21	46	2.3819	1.2709	27.737	46
J3QR09;J3KTE4;P84098;J3QL15	J3QR09;J3KTE4;P84098	11;11;11;5	11;11;11;5	11;11;11;5	Ribosomal protein L19;60S ribosomal protein L19	RPL19	>tr|J3QR09|J3QR09_HUMAN Ribosomal protein L19 OS=Homo sapiens GN=RPL19 PE=3 SV=1;>tr|J3KTE4|J3KTE4_HUMAN Ribosomal protein L19 OS=Homo sapiens GN=RPL19 PE=3 SV=1;>sp|P84098|RL19_HUMAN 60S ribosomal protein L19 OS=Homo sapiens GN=RPL19 PE=1 SV=1	4	11	11	11	10	9	10	9	10	9	33.7	33.7	33.7	23.134	193	193;194;196;128	4.14			1	41	8						30	20	1.6559e-72	6.6912	0.64764	164	38	18.632	0.92507	172.49	38	2.7336	1.4144	26.791	38
P62316;P62316-2;K7EJB5;K7ERG4	P62316;P62316-2	7;5;3;3	7;5;3;3	7;5;3;3	Small nuclear ribonucleoprotein Sm D2	SNRPD2	>sp|P62316|SMD2_HUMAN Small nuclear ribonucleoprotein Sm D2 OS=Homo sapiens GN=SNRPD2 PE=1 SV=1;>sp|P62316-2|SMD2_HUMAN Isoform 2 of Small nuclear ribonucleoprotein Sm D2 OS=Homo sapiens GN=SNRPD2	4	7	7	7	5	6	5	6	5	6	51.7	51.7	51.7	13.527	118	118;108;54;78	2.95		3	17	2							13	9	1.562e-14	10.913	0.47993	221.98	18	29.005	0.3985	236.57	18	2.841	1.197	51.203	18
Q9Y2X3	Q9Y2X3	6	6	6	Nucleolar protein 58	NOP58	>sp|Q9Y2X3|NOP58_HUMAN Nucleolar protein 58 OS=Homo sapiens GN=NOP58 PE=1 SV=1	1	6	6	6	4	5	4	5	4	5	17.2	17.2	17.2	59.578	529	529	6.17						15	3				8	10	1.7447e-42	2.9308	0.21799	125.42	9	4.032	0.099265	151.1	9	2.06	1.4027	57.006	9
O75534-2;O75534;O75534-3;G5E9Q2;E9PLT0;E9PLD4;E9PKN4	O75534-2;O75534;O75534-3;G5E9Q2;E9PLT0	10;10;10;10;8;2;1	10;10;10;10;8;2;1	10;10;10;10;8;2;1	Cold shock domain-containing protein E1	CSDE1	>sp|O75534-2|CSDE1_HUMAN Isoform Short of Cold shock domain-containing protein E1 OS=Homo sapiens GN=CSDE1;>sp|O75534|CSDE1_HUMAN Cold shock domain-containing protein E1 OS=Homo sapiens GN=CSDE1 PE=1 SV=2;>sp|O75534-3|CSDE1_HUMAN Isoform 3 of Cold shock do	7	10	10	10	8	8	8	8	8	8	13.7	13.7	13.7	85.746	767	767;798;813;844;668;95;46	7							21				8	13	7.5067e-67	7.2715	0.43495	303.02	10	16.914	0.58047	257.36	10	2.3767	1.3083	129	10
P62750;H7BY10;K7ERT8;A8MUS3;K7EJV9;K7EMA7	P62750;H7BY10;K7ERT8;A8MUS3;K7EJV9;K7EMA7	13;11;11;11;10;7	13;11;11;11;10;7	13;11;11;11;10;7	60S ribosomal protein L23a	RPL23A	>sp|P62750|RL23A_HUMAN 60S ribosomal protein L23a OS=Homo sapiens GN=RPL23A PE=1 SV=1;>tr|H7BY10|H7BY10_HUMAN 60S ribosomal protein L23a (Fragment) OS=Homo sapiens GN=RPL23A PE=3 SV=1;>tr|K7ERT8|K7ERT8_HUMAN 60S ribosomal protein L23a (Fragment) OS=Homo sa	6	13	13	13	11	12	11	12	11	12	54.5	54.5	54.5	17.695	156	156;158;175;194;170;70	3.92			30	47	16	3					51	45	4.3675e-41	8.505	0.97719	257.06	65	20.685	1.1851	274.86	65	2.3883	1.3082	39.643	65
D3YTB1;P62910;F8W727;D3YTI8	D3YTB1;P62910;F8W727	8;8;8;1	8;8;8;1	8;8;8;1	60S ribosomal protein L32	RPL32	>tr|D3YTB1|D3YTB1_HUMAN 60S ribosomal protein L32 (Fragment) OS=Homo sapiens GN=RPL32 PE=2 SV=1;>sp|P62910|RL32_HUMAN 60S ribosomal protein L32 OS=Homo sapiens GN=RPL32 PE=1 SV=2;>tr|F8W727|F8W727_HUMAN 60S ribosomal protein L32 OS=Homo sapiens GN=RPL32 PE	4	8	8	8	6	7	6	7	6	7	37.6	37.6	37.6	15.616	133	133;135;153;62	3.46			23	8	4						18	17	4.8035e-16	2.0388	0.21771	255.86	22	4.7024	0.53375	266.7	22	2.3236	1.2411	41.804	22
Q9UHI8	Q9UHI8	2	2	2	A disintegrin and metalloproteinase with thrombospondin motifs 1	ADAMTS1	>sp|Q9UHI8|ATS1_HUMAN A disintegrin and metalloproteinase with thrombospondin motifs 1 OS=Homo sapiens GN=ADAMTS1 PE=1 SV=4	1	2	2	2	1	2	1	2	1	2	2.2	2.2	2.2	105.36	967	967	7.6							2	3			1	4	1.3753e-05	1.6932	0.054175	147.67	4	2.6242	0.045009	153.94	4	1.9897	1.2473	44.727	4
C9JXB8;C9JNW5;P83731	C9JXB8;C9JNW5;P83731	8;8;8	8;8;8	8;8;8	60S ribosomal protein L24	RPL24	>tr|C9JXB8|C9JXB8_HUMAN 60S ribosomal protein L24 OS=Homo sapiens GN=RPL24 PE=2 SV=1;>tr|C9JNW5|C9JNW5_HUMAN 60S ribosomal protein L24 OS=Homo sapiens GN=RPL24 PE=2 SV=1;>sp|P83731|RL24_HUMAN 60S ribosomal protein L24 OS=Homo sapiens GN=RPL24 PE=1 SV=1	3	8	8	8	7	5	7	5	7	5	46.3	46.3	46.3	14.369	121	121;150;157	3.71			14	26	2						21	21	1.3694e-38	4.3912	0.66084	217.88	32	10.839	0.8019	217.6	32	2.3209	1.2825	31.047	32
P62899;H7C2W9;C9JU56;B7Z4E3;P62899-3;P62899-2;B7Z4C8;B8ZZK4	P62899;H7C2W9;C9JU56;B7Z4E3;P62899-3;P62899-2;B7Z4C8;B8ZZK4	8;7;7;7;7;7;7;6	8;7;7;7;7;7;7;6	8;7;7;7;7;7;7;6	60S ribosomal protein L31	RPL31	>sp|P62899|RL31_HUMAN 60S ribosomal protein L31 OS=Homo sapiens GN=RPL31 PE=1 SV=1;>tr|H7C2W9|H7C2W9_HUMAN 60S ribosomal protein L31 (Fragment) OS=Homo sapiens GN=RPL31 PE=4 SV=1;>tr|C9JU56|C9JU56_HUMAN 60S ribosomal protein L31 (Fragment) OS=Homo sapiens	8	8	8	8	8	7	8	7	8	7	48.8	48.8	48.8	14.463	125	125;108;115;120;121;128;130;79	3.13		6	29	10	1						29	17	6.0982e-49	14.332	0.93229	216.81	30	38.949	1.145	223.04	30	3.1072	1.2873	47.84	30
Q07020;J3QQ67;F8VWC5;G3V203;H0YHA7;F8VYV2;F8VUA6;F8VXR6	Q07020;J3QQ67;F8VWC5;G3V203;H0YHA7;F8VYV2;F8VUA6	11;11;10;10;10;9;6;1	11;11;10;10;10;9;6;1	11;11;10;10;10;9;6;1	60S ribosomal protein L18	RPL18	>sp|Q07020|RL18_HUMAN 60S ribosomal protein L18 OS=Homo sapiens GN=RPL18 PE=1 SV=2;>tr|J3QQ67|J3QQ67_HUMAN 60S ribosomal protein L18 (Fragment) OS=Homo sapiens GN=RPL18 PE=3 SV=1;>tr|F8VWC5|F8VWC5_HUMAN 60S ribosomal protein L18 OS=Homo sapiens GN=RPL18 PE	8	11	11	11	11	8	11	8	11	8	46.3	46.3	46.3	21.634	188	188;190;159;164;167;133;130;84	4.19			11	48	22	1	1				44	39	1.2514e-64	10.633	0.83687	200.13	62	24.141	0.95672	206.18	62	2.176	1.2617	48.236	62
Q9NVP1;H7C452	Q9NVP1	9;2	9;2	9;2	ATP-dependent RNA helicase DDX18	DDX18	>sp|Q9NVP1|DDX18_HUMAN ATP-dependent RNA helicase DDX18 OS=Homo sapiens GN=DDX18 PE=1 SV=2	2	9	9	9	7	8	7	8	7	8	16.3	16.3	16.3	75.406	670	670;214	7							29				14	15	1.0349e-26	3.9788	0.17266	222	17	7.5611	0.12632	224.2	17	1.5187	1.0102	33.701	17
M0QZC5;P62280;M0R1H6;M0R1H5	M0QZC5;P62280;M0R1H6	14;14;7;2	14;14;7;2	14;14;7;2	40S ribosomal protein S11	RPS11	>tr|M0QZC5|M0QZC5_HUMAN 40S ribosomal protein S11 OS=Homo sapiens GN=RPS11 PE=4 SV=1;>sp|P62280|RS11_HUMAN 40S ribosomal protein S11 OS=Homo sapiens GN=RPS11 PE=1 SV=3;>tr|M0R1H6|M0R1H6_HUMAN 40S ribosomal protein S11 OS=Homo sapiens GN=RPS11 PE=4 SV=1	4	14	14	14	13	10	13	10	13	10	73.7	73.7	73.7	13.997	118	118;158;88;79	3.5			37	34	1						42	30	7.861e-36	30.526	1.1854	239.95	53	76.655	1.4403	271.24	53	2.7593	1.2047	19.682	53
P46776;E9PJD9;E9PLL6;E9PLX7	P46776;E9PJD9;E9PLL6;E9PLX7	6;5;5;3	6;5;5;3	6;5;5;3	60S ribosomal protein L27a	RPL27A	>sp|P46776|RL27A_HUMAN 60S ribosomal protein L27a OS=Homo sapiens GN=RPL27A PE=1 SV=2;>tr|E9PJD9|E9PJD9_HUMAN 60S ribosomal protein L27a OS=Homo sapiens GN=RPL27A PE=2 SV=1;>tr|E9PLL6|E9PLL6_HUMAN 60S ribosomal protein L27a OS=Homo sapiens GN=RPL27A PE=2 S	4	6	6	6	6	4	6	4	6	4	39.2	39.2	39.2	16.561	148	148;91;108;113	3.35			17	9							18	8	5.1646e-20	9.2751	1.18	123.65	19	27.928	1.2593	142.96	19	2.674	1.222	17.223	19
P61353;K7ELC7;K7EQQ9;K7ERY7	P61353;K7ELC7;K7EQQ9	9;8;7;1	9;8;7;1	9;8;7;1	60S ribosomal protein L27	RPL27	>sp|P61353|RL27_HUMAN 60S ribosomal protein L27 OS=Homo sapiens GN=RPL27 PE=1 SV=2;>tr|K7ELC7|K7ELC7_HUMAN 60S ribosomal protein L27 (Fragment) OS=Homo sapiens GN=RPL27 PE=3 SV=1;>tr|K7EQQ9|K7EQQ9_HUMAN 60S ribosomal protein L27 OS=Homo sapiens GN=RPL27 PE	4	9	9	9	9	5	9	5	9	5	52.2	52.2	52.2	15.798	136	136;144;80;40	3.32			27	10	1						24	14	1.9026e-34	17.116	1.0917	119.91	33	36.131	1	155	33	2.1003	0.98472	36.416	33
P46781;B5MCT8;C9JM19;F2Z3C0;A8MXK4	P46781;B5MCT8;C9JM19	20;13;13;5;5	20;13;13;5;5	20;13;13;5;5	40S ribosomal protein S9	RPS9	>sp|P46781|RS9_HUMAN 40S ribosomal protein S9 OS=Homo sapiens GN=RPS9 PE=1 SV=3;>tr|B5MCT8|B5MCT8_HUMAN 40S ribosomal protein S9 OS=Homo sapiens GN=RPS9 PE=2 SV=1;>tr|C9JM19|C9JM19_HUMAN 40S ribosomal protein S9 OS=Homo sapiens GN=RPS9 PE=2 SV=1	5	20	20	20	17	17	17	17	17	17	64.9	64.9	64.9	22.591	194	194;139;156;77;79	4.56			23	36	42	17	4	1			67	56	4.5244e-62	9.9192	0.7663	181.49	84	31.455	1.1139	198.76	84	3.0889	1.4345	43.711	84
B4DJP7;P62318;H3BT13	B4DJP7;P62318	3;3;1	3;3;1	3;3;1	Small nuclear ribonucleoprotein Sm D3	SNRPD3	>tr|B4DJP7|B4DJP7_HUMAN Small nuclear ribonucleoprotein Sm D3 OS=Homo sapiens GN=SNRPD3 PE=2 SV=1;>sp|P62318|SMD3_HUMAN Small nuclear ribonucleoprotein Sm D3 OS=Homo sapiens GN=SNRPD3 PE=1 SV=1	3	3	3	3	3	2	3	2	3	2	33.3	33.3	33.3	13.291	120	120;126;62	3.09		1	8	2							7	4	4.1717e-08	7.5474	0.20478	116.16	10	19.479	0.38175	121.67	10	3.0931	1.226	51.998	10
Q92522	Q92522	5	5	5	Histone H1x	H1FX	>sp|Q92522|H1X_HUMAN Histone H1x OS=Homo sapiens GN=H1FX PE=1 SV=1	1	5	5	5	3	4	3	4	3	4	26.3	26.3	26.3	22.487	213	213	4				8							4	4	3.4713e-14	7.7566	0.22035	239.85	5	17.089	0.2444	243.13	5	2.2489	1.2105	13.241	5
O00151	O00151	8	8	8	PDZ and LIM domain protein 1	PDLIM1	>sp|O00151|PDLI1_HUMAN PDZ and LIM domain protein 1 OS=Homo sapiens GN=PDLIM1 PE=1 SV=4	1	8	8	8	5	6	5	6	5	6	31.6	31.6	31.6	36.071	329	329	4.95				1	20						8	13	3.1417e-41	3.5563	0.31941	213.51	12	7.5084	0.34443	175.61	12	2.1105	1.3471	33.845	12
P52597	P52597	9	7	7	Heterogeneous nuclear ribonucleoprotein F;Heterogeneous nuclear ribonucleoprotein F, N-terminally processed	HNRNPF	>sp|P52597|HNRPF_HUMAN Heterogeneous nuclear ribonucleoprotein F OS=Homo sapiens GN=HNRNPF PE=1 SV=3	1	9	7	7	9	8	7	6	7	6	33	26.5	26.5	45.671	415	415	5.31		1	1	2	24	20	1				28	21	2.8912e-138	4.9895	0.13324	129.96	34	13.617	0.11966	129.54	34	2.6546	1.7029	32.717	34
Q96GQ7	Q96GQ7	5	5	5	Probable ATP-dependent RNA helicase DDX27	DDX27	>sp|Q96GQ7|DDX27_HUMAN Probable ATP-dependent RNA helicase DDX27 OS=Homo sapiens GN=DDX27 PE=1 SV=2	1	5	5	5	3	4	3	4	3	4	7.7	7.7	7.7	89.834	796	796	7							10				4	6	3.2145e-14	2.4824	0.085652	154.16	6	4.5536	0.070198	192.66	6	1.5346	1.0321	56.036	6
Q12788;J3KNP2	Q12788;J3KNP2	6;5	6;5	6;5	Transducin beta-like protein 3	TBL3	>sp|Q12788|TBL3_HUMAN Transducin beta-like protein 3 OS=Homo sapiens GN=TBL3 PE=1 SV=2;>tr|J3KNP2|J3KNP2_HUMAN Transducin beta-like protein 3 (Fragment) OS=Homo sapiens GN=TBL3 PE=4 SV=1	2	6	6	6	0	6	0	6	0	6	10.9	10.9	10.9	89.034	808	808;697	7							7					7	1.946e-14	2.908	0.063931	70.183	3	6.2	0.10272	67.938	3	2.1823	1.5025	4.5477	3
Q9Y5A9;Q9Y5A9-2	Q9Y5A9;Q9Y5A9-2	7;6	4;3	4;3	YTH domain family protein 2	YTHDF2	>sp|Q9Y5A9|YTHD2_HUMAN YTH domain family protein 2 OS=Homo sapiens GN=YTHDF2 PE=1 SV=2;>sp|Q9Y5A9-2|YTHD2_HUMAN Isoform 2 of YTH domain family protein 2 OS=Homo sapiens GN=YTHDF2	2	7	4	4	7	4	4	2	4	2	13.6	9.3	9.3	62.333	579	579;529	6.35						11	6				13	4	4.964e-31	4.3576	0.63018	114.46	13	22.849	1.6717	190.83	13	6.5975	3.6251	100.88	13
P47914	P47914	3	3	3	60S ribosomal protein L29	RPL29	>sp|P47914|RL29_HUMAN 60S ribosomal protein L29 OS=Homo sapiens GN=RPL29 PE=1 SV=2	1	3	3	3	3	3	3	3	3	3	15.1	15.1	15.1	17.752	159	159	3.74			5	14							10	9	2.0392e-23	12.845	1.1035	145.66	17	34.176	1.176	148.96	17	2.4874	1.2402	20.621	17
Q969Q0;R4GN19	Q969Q0	5;1	2;0	2;0	60S ribosomal protein L36a-like	RPL36AL	>sp|Q969Q0|RL36L_HUMAN 60S ribosomal protein L36a-like OS=Homo sapiens GN=RPL36AL PE=1 SV=3	2	5	2	2	4	3	2	2	2	2	36.8	9.4	9.4	12.469	106	106;25	2.92		1	11								6	6	9.6499e-11	16.514	0.94752	200.07	6	39.588	1.1015	239.17	6	3.0901	1.1643	67.613	6
Q9Y3C1;D6RIC3;Q9Y3C1-2;D6RC60	Q9Y3C1;D6RIC3;Q9Y3C1-2	3;2;2;1	3;2;2;1	3;2;2;1	Nucleolar protein 16	NOP16	>sp|Q9Y3C1|NOP16_HUMAN Nucleolar protein 16 OS=Homo sapiens GN=NOP16 PE=1 SV=2;>tr|D6RIC3|D6RIC3_HUMAN Nucleolar protein 16 OS=Homo sapiens GN=NOP16 PE=2 SV=1;>sp|Q9Y3C1-2|NOP16_HUMAN Isoform 2 of Nucleolar protein 16 OS=Homo sapiens GN=NOP16	4	3	3	3	2	3	2	3	2	3	20.2	20.2	20.2	21.188	178	178;150;236;95	4				7							3	4	2.1773e-08	2.3007	0.1413	177.11	3	5.8046	0.17416	198.49	3	1.8796	1.0733	41.64	3
Q86V81;E9PB61	Q86V81;E9PB61	4;3	4;3	4;3	THO complex subunit 4	ALYREF	>sp|Q86V81|THOC4_HUMAN THO complex subunit 4 OS=Homo sapiens GN=ALYREF PE=1 SV=3;>tr|E9PB61|E9PB61_HUMAN THO complex subunit 4 OS=Homo sapiens GN=ALYREF PE=2 SV=1	2	4	4	4	3	4	3	4	3	4	26.5	26.5	26.5	26.888	257	257;264	4.3				16	7						8	15	1.7328e-46	6.8622	0.42146	157.77	20	14.589	0.40431	166.35	20	2.2359	1.106	50.787	20
Q9Y224;G3V4C6;H0YJB9;G3V4E7	Q9Y224;G3V4C6;H0YJB9	14;10;8;2	14;10;8;2	14;10;8;2	UPF0568 protein C14orf166	C14orf166	>sp|Q9Y224|CN166_HUMAN UPF0568 protein C14orf166 OS=Homo sapiens GN=C14orf166 PE=1 SV=1;>tr|G3V4C6|G3V4C6_HUMAN UPF0568 protein C14orf166 OS=Homo sapiens GN=C14orf166 PE=2 SV=1;>tr|H0YJB9|H0YJB9_HUMAN UPF0568 protein C14orf166 (Fragment) OS=Homo sapiens GN	4	14	14	14	14	7	14	7	14	7	50.4	50.4	50.4	28.068	244	244;193;129;68	4.08				35	3						24	14	4.8383e-69	7.6027	0.4536	114.84	27	27.337	0.84818	129.37	27	4.7657	2.2	55.462	27
Q05682-5;E9PGZ1;E7EX44;Q05682-3;Q05682-4;F5H1Z9;Q05682-6;Q05682-2;Q05682;C9J813;C9JEK3;C9JE79;F8WE61;REV__H0YH95;REV__H0YEF9;REV__E9PJZ7;REV__H0YHK3;REV__O75334-6;REV__O75334-5;REV__Q13136-2;REV__Q13136;REV__O75334-2;REV__J3KNM3;REV__O75334-4;REV__G3V200;REV__O75334-3;REV__O75334	Q05682-5;E9PGZ1;E7EX44;Q05682-3;Q05682-4;F5H1Z9;Q05682-6;Q05682-2;Q05682;C9J813	49;48;48;48;47;47;46;46;46;43;6;2;2;1;1;1;1;1;1;1;1;1;1;1;1;1;1	49;48;48;48;47;47;46;46;46;43;6;2;2;1;1;1;1;1;1;1;1;1;1;1;1;1;1	49;48;48;48;47;47;46;46;46;43;6;2;2;1;1;1;1;1;1;1;1;1;1;1;1;1;1	Caldesmon	CALD1	>sp|Q05682-5|CALD1_HUMAN Isoform 5 of Caldesmon OS=Homo sapiens GN=CALD1;>tr|E9PGZ1|E9PGZ1_HUMAN Caldesmon OS=Homo sapiens GN=CALD1 PE=2 SV=1;>tr|E7EX44|E7EX44_HUMAN Caldesmon OS=Homo sapiens GN=CALD1 PE=2 SV=1;>sp|Q05682-3|CALD1_HUMAN Isoform 3 of Caldesm	27	49	49	49	30	47	30	47	30	47	70.3	70.3	70.3	61.212	532	532;536;557;558;538;543;563;564;793;459;132;72;85;284;387;583;1104;1152;1156;1185;1202;1232;1235;1236;1247;1251;1257	7.05						19	192	31			77	165	8.0381e-267	15.3	1.6265	221.57	154	31.945	1.4615	230.46	154	2.1331	1.3821	32.36	154
P46778;G3V1B3;M0R181	P46778;G3V1B3;M0R181	6;4;4	6;4;4	6;4;4	60S ribosomal protein L21	RPL21	>sp|P46778|RL21_HUMAN 60S ribosomal protein L21 OS=Homo sapiens GN=RPL21 PE=1 SV=2;>tr|G3V1B3|G3V1B3_HUMAN 60S ribosomal protein L21 OS=Homo sapiens GN=RPL21 PE=2 SV=1;>tr|M0R181|M0R181_HUMAN 60S ribosomal protein L21 (Fragment) OS=Homo sapiens GN=RPL21 PE	3	6	6	6	5	6	5	6	5	6	43.1	43.1	43.1	18.565	160	160;87;122	3.77			11	26	2						23	16	2.4526e-22	8.8571	0.60447	191.44	27	20.714	0.90508	221.62	27	2.2609	1.1558	52.745	27
P62854;Q5JNZ5	P62854;Q5JNZ5	3;2	3;2	3;2	40S ribosomal protein S26;Putative 40S ribosomal protein S26-like 1	RPS26;RPS26P11	>sp|P62854|RS26_HUMAN 40S ribosomal protein S26 OS=Homo sapiens GN=RPS26 PE=1 SV=3;>sp|Q5JNZ5|RS26L_HUMAN Putative 40S ribosomal protein S26-like 1 OS=Homo sapiens GN=RPS26P11 PE=5 SV=1	2	3	3	3	3	3	3	3	3	3	33.9	33.9	33.9	13.015	115	115;115	3.19		5	12	8	1						17	9	5.0271e-28	11.13	0.53664	161.87	20	41.001	1.1375	178.04	20	3.7528	1.5243	59.901	20
P10412;P16402;Q02539;P22492	P10412;P16402	11;9;5;4	11;9;5;4	2;0;0;0	Histone H1.4;Histone H1.3	HIST1H1E;HIST1H1D	>sp|P10412|H14_HUMAN Histone H1.4 OS=Homo sapiens GN=HIST1H1E PE=1 SV=2;>sp|P16402|H13_HUMAN Histone H1.3 OS=Homo sapiens GN=HIST1H1D PE=1 SV=2	4	11	11	2	7	11	7	11	0	2	32	32	9.1	21.865	219	219;221;215;207	4.49				59	39	6					42	62	3.6388e-64	22.376	1.123	203.94	76	42.076	0.96724	216.41	76	1.9844	1.2184	43.055	76
P62263;H0YB22;E5RH77	P62263;H0YB22;E5RH77	9;5;5	9;5;5	9;5;5	40S ribosomal protein S14	RPS14	>sp|P62263|RS14_HUMAN 40S ribosomal protein S14 OS=Homo sapiens GN=RPS14 PE=1 SV=3;>tr|H0YB22|H0YB22_HUMAN 40S ribosomal protein S14 (Fragment) OS=Homo sapiens GN=RPS14 PE=4 SV=1;>tr|E5RH77|E5RH77_HUMAN 40S ribosomal protein S14 OS=Homo sapiens GN=RPS14 PE	3	9	9	9	8	8	8	8	8	8	40.4	40.4	40.4	16.273	151	151;120;134	3.27		5	47	19	3						42	32	2.0184e-35	12.929	1.0664	242.96	53	34.097	1.1378	254.01	53	2.5887	1.0544	42.174	53
Q3ZB87;C9JR56;Q9UPW6;Q01826;Q01826-2	Q3ZB87;C9JR56;Q9UPW6;Q01826;Q01826-2	5;5;5;3;3	5;5;5;3;3	5;5;5;3;3	DNA-binding protein SATB2;DNA-binding protein SATB1	SATB2;SATB1	>tr|Q3ZB87|Q3ZB87_HUMAN DNA-binding protein SATB2 OS=Homo sapiens GN=SATB2 PE=2 SV=1;>tr|C9JR56|C9JR56_HUMAN DNA-binding protein SATB2 OS=Homo sapiens GN=SATB2 PE=2 SV=1;>sp|Q9UPW6|SATB2_HUMAN DNA-binding protein SATB2 OS=Homo sapiens GN=SATB2 PE=1 SV=2;>s	5	5	5	5	2	4	2	4	2	4	7.8	7.8	7.8	69.136	615	615;674;733;763;795	7							9				4	5	9.4082e-15	12.715	0.80233	84.678	4	12.429	0.40675	25.012	4	1.1965	0.61542	86.538	4
Q14980-2;Q14980;Q14980-4;Q14980-3;H0YFY6;Q9BTE9;F5H4J1;K4DIE0;F5H6Y5;F5GZW1;F5H2F3;F5H3L6;F5H0Z7;F5H763;F5H1L0;F5H7R5;F5H4Y4;F5GWA2;F5GWK2;F5H073;F5H068;F8W6T3	Q14980-2;Q14980;Q14980-4;Q14980-3;H0YFY6	35;35;31;31;20;14;11;10;9;3;3;3;3;3;2;1;1;1;1;1;1;1	35;35;31;31;20;14;11;10;9;3;3;3;3;3;2;1;1;1;1;1;1;1	35;35;31;31;20;14;11;10;9;3;3;3;3;3;2;1;1;1;1;1;1;1	Nuclear mitotic apparatus protein 1	NUMA1	>sp|Q14980-2|NUMA1_HUMAN Isoform 2 of Nuclear mitotic apparatus protein 1 OS=Homo sapiens GN=NUMA1;>sp|Q14980|NUMA1_HUMAN Nuclear mitotic apparatus protein 1 OS=Homo sapiens GN=NUMA1 PE=1 SV=2;>sp|Q14980-4|NUMA1_HUMAN Isoform Numa-s of Nuclear mitotic appa	22	35	35	35	34	8	34	8	34	8	20.4	20.4	20.4	236.51	2101	2101;2115;1763;1776;964;979;852;353;691;146;159;174;201;220;109;56;59;61;72;75;83;91	9									62		52	10	5.3912e-177	3.0408	0.097115	214.74	42	9.1049	0.22426	163.54	42	4.1319	4.4103	141.71	42
O95793-2;O95793;Q5JW30;O95793-3;Q5JW28;F6UDC6	O95793-2;O95793;Q5JW30;O95793-3	11;11;10;10;2;1	11;11;10;10;2;1	10;10;9;9;2;1	Double-stranded RNA-binding protein Staufen homolog 1	STAU1	>sp|O95793-2|STAU1_HUMAN Isoform Short of Double-stranded RNA-binding protein Staufen homolog 1 OS=Homo sapiens GN=STAU1;>sp|O95793|STAU1_HUMAN Double-stranded RNA-binding protein Staufen homolog 1 OS=Homo sapiens GN=STAU1 PE=1 SV=2;>tr|Q5JW30|Q5JW30_HUMAN	6	11	11	10	8	8	8	8	7	8	28.2	28.2	26.6	54.933	496	496;577;494;502;199;129	6.04						25	1				14	12	1.6348e-57	3.9135	0.18613	189.69	16	8.7565	0.16427	207.74	16	2.9199	1.4237	33.717	16
Q99856;K7EJ04	Q99856	4;1	4;1	4;1	AT-rich interactive domain-containing protein 3A	ARID3A	>sp|Q99856|ARI3A_HUMAN AT-rich interactive domain-containing protein 3A OS=Homo sapiens GN=ARID3A PE=1 SV=2	2	4	4	4	2	2	2	2	2	2	9.3	9.3	9.3	62.888	593	593;182	6.86						1	6				3	4	3.733e-09	4.4564	0.18996	127.92	4	8.2549	0.18012	139.82	4	1.7799	1.089	43.481	4
E9PLD3;E9PRG8	E9PLD3;E9PRG8	1;1	1;1	1;1		C11orf48	>tr|E9PLD3|E9PLD3_HUMAN Uncharacterized protein OS=Homo sapiens PE=4 SV=1;>tr|E9PRG8|E9PRG8_HUMAN Uncharacterized protein C11orf48 OS=Homo sapiens GN=C11orf48 PE=2 SV=1	2	1	1	1	1	1	1	1	1	1	13.1	13.1	13.1	11.6	99	99;122	3.33			4	2							4	2	0.00028128	2.0703	0.096453	181.03	6	4.4327	0.090335	177.69	6	2.1274	0.84617	15.548	6
O75531	O75531	2	2	2	Barrier-to-autointegration factor	BANF1	>sp|O75531|BAF_HUMAN Barrier-to-autointegration factor OS=Homo sapiens GN=BANF1 PE=1 SV=1	1	2	2	2	2	2	2	2	2	2	40.4	40.4	40.4	10.058	89	89	3.91			4	4	3						3	8	2.4855e-09	4.4016	0.13048	60.929	5	7.2589	0.099359	74.211	5	2.1394	0.94179	32.969	5
P02751-17;P02751-3;P02751;P02751-5;P02751-7;P02751-15;P02751-6;F8W7G7;P02751-9;P02751-14;P02751-8;P02751-10;P02751-13;P02751-11;P02751-4;P02751-12;H0Y7Z1;P02751-16;H0Y4K8;P02751-2	P02751-17;P02751-3;P02751;P02751-5;P02751-7;P02751-15;P02751-6;F8W7G7;P02751-9;P02751-14;P02751-8;P02751-10;P02751-13;P02751-11;P02751-4;P02751-12;H0Y7Z1	62;62;62;61;61;61;60;60;60;60;60;59;58;58;57;52;31;9;7;7	62;62;62;61;61;61;60;60;60;60;60;59;58;58;57;52;31;9;7;7	62;62;62;61;61;61;60;60;60;60;60;59;58;58;57;52;31;9;7;7	Fibronectin;Anastellin;Ugl-Y1;Ugl-Y2;Ugl-Y3	FN1	>sp|P02751-17|FINC_HUMAN Isoform 17 of Fibronectin OS=Homo sapiens GN=FN1;>sp|P02751-3|FINC_HUMAN Isoform 3 of Fibronectin OS=Homo sapiens GN=FN1;>sp|P02751|FINC_HUMAN Fibronectin OS=Homo sapiens GN=FN1 PE=1 SV=4;>sp|P02751-5|FINC_HUMAN Isoform 5 of Fibron	20	62	62	62	59	48	59	48	59	48	37.6	37.6	37.6	256.5	2330	2330;2355;2386;2211;2446;2477;2184;2211;2240;2265;2296;2176;2267;2386;2031;2008;1103;657;241;642	9.28							3	36	282	183	313	191	0	7.1772	0.26804	161.59	401	10.54	0.21698	128	401	1.5749	1.2191	128.62	401
P18085;C9JPM4;C9JAK5	P18085;C9JPM4;C9JAK5	3;2;2	3;2;2	2;1;2	ADP-ribosylation factor 4	ARF4	>sp|P18085|ARF4_HUMAN ADP-ribosylation factor 4 OS=Homo sapiens GN=ARF4 PE=1 SV=3;>tr|C9JPM4|C9JPM4_HUMAN ADP-ribosylation factor 4 (Fragment) OS=Homo sapiens GN=ARF4 PE=2 SV=1;>tr|C9JAK5|C9JAK5_HUMAN ADP-ribosylation factor 4 OS=Homo sapiens GN=ARF4 PE=2	3	3	3	2	3	2	3	2	2	1	15.6	15.6	9.4	20.511	180	180;127;153	3.31			9	4							7	6	1.1701e-08	2.634	0.074825	147.5	13	4.986	0.075314	133.98	13	2.1082	0.99893	47.37	13
P60866;P60866-2;E5RIP1;E5RJX2;G3XAN0	P60866;P60866-2;E5RIP1;E5RJX2	5;5;3;3;2	5;5;3;3;2	5;5;3;3;2	40S ribosomal protein S20	RPS20	>sp|P60866|RS20_HUMAN 40S ribosomal protein S20 OS=Homo sapiens GN=RPS20 PE=1 SV=1;>sp|P60866-2|RS20_HUMAN Isoform 2 of 40S ribosomal protein S20 OS=Homo sapiens GN=RPS20;>tr|E5RIP1|E5RIP1_HUMAN 40S ribosomal protein S20 OS=Homo sapiens GN=RPS20 PE=2 SV=1;	5	5	5	5	5	5	5	5	5	5	26.1	26.1	26.1	13.373	119	119;142;46;61;64	3.18		1	26	7							16	18	7.4244e-23	17.575	1.0121	143.26	26	40.059	1.0206	167.49	26	2.5617	1.1787	24.916	26
Q7Z2W4;C9J6P4;Q7Z2W4-2;Q7Z2W4-3;Q7Z2W4-4;Q7Z2W4-5;H7C5K1	Q7Z2W4;C9J6P4;Q7Z2W4-2;Q7Z2W4-3	11;10;8;6;4;1;1	11;10;8;6;4;1;1	11;10;8;6;4;1;1	Zinc finger CCCH-type antiviral protein 1	ZC3HAV1	>sp|Q7Z2W4|ZCCHV_HUMAN Zinc finger CCCH-type antiviral protein 1 OS=Homo sapiens GN=ZC3HAV1 PE=1 SV=3;>tr|C9J6P4|C9J6P4_HUMAN Zinc finger CCCH-type antiviral protein 1 OS=Homo sapiens GN=ZC3HAV1 PE=2 SV=1;>sp|Q7Z2W4-2|ZCCHV_HUMAN Isoform 2 of Zinc finger C	7	11	11	11	9	7	9	7	9	7	16	16	16	101.43	902	902;1024;699;624;363;160;264	7							24				14	10	1.5463e-86	3.3984	0.23459	119.41	15	8.5132	0.33591	129.88	15	2.4662	1.4903	22.383	15
P58107	P58107	35	26	11	Epiplakin	EPPK1	>sp|P58107|EPIPL_HUMAN Epiplakin OS=Homo sapiens GN=EPPK1 PE=1 SV=2	1	35	26	11	34	22	25	13	11	7	28.5	20.9	12.1	555.61	5090	5090	9.96									3	66	47	22	3.5983e-216	3.3732	0.31723	174.94	38	10.709	0.20286	162.23	38	3.6722	0.31523	117.73	38
P62249;M0R210;M0R3H0;M0R1M5;M0QX76;Q6IPX4	P62249;M0R210;M0R3H0	11;10;7;5;4;4	11;10;7;5;4;4	11;10;7;5;4;4	40S ribosomal protein S16	RPS16	>sp|P62249|RS16_HUMAN 40S ribosomal protein S16 OS=Homo sapiens GN=RPS16 PE=1 SV=2;>tr|M0R210|M0R210_HUMAN 40S ribosomal protein S16 OS=Homo sapiens GN=RPS16 PE=3 SV=1;>tr|M0R3H0|M0R3H0_HUMAN 40S ribosomal protein S16 OS=Homo sapiens GN=RPS16 PE=3 SV=1	6	11	11	11	11	10	11	10	11	10	53.4	53.4	53.4	16.445	146	146;129;100;85;50;152	3.32		2	54	12	5		1				42	32	2.2276e-33	10.07	0.85972	187.41	59	26.756	0.94695	191.57	59	2.761	1.2611	38.273	59
Q9Y3I0;E7EQS9	Q9Y3I0	18;4	18;4	18;4	tRNA-splicing ligase RtcB homolog	C22orf28	>sp|Q9Y3I0|RTCB_HUMAN tRNA-splicing ligase RtcB homolog OS=Homo sapiens GN=C22orf28 PE=1 SV=1	2	18	18	18	18	12	18	12	18	12	43.8	43.8	43.8	55.21	505	505;175	6.07						67	5				49	23	5.0121e-132	2.9926	0.18521	125.17	47	12.954	0.19563	131.91	47	4.493	1.6719	39.017	47
Q9BQG0;Q9BQG0-2;I3L1L3;I3L2H8	Q9BQG0;Q9BQG0-2;I3L1L3	18;18;17;2	18;18;17;2	18;18;17;2	Myb-binding protein 1A	MYBBP1A	>sp|Q9BQG0|MBB1A_HUMAN Myb-binding protein 1A OS=Homo sapiens GN=MYBBP1A PE=1 SV=2;>sp|Q9BQG0-2|MBB1A_HUMAN Isoform 2 of Myb-binding protein 1A OS=Homo sapiens GN=MYBBP1A;>tr|I3L1L3|I3L1L3_HUMAN Myb-binding protein 1A (Fragment) OS=Homo sapiens GN=MYBBP1A	4	18	18	18	15	12	15	12	15	12	16.5	16.5	16.5	148.85	1328	1328;1332;1252;204	8								35			20	15	7.5741e-41	2.9485	0.12945	110.48	24	5.8664	0.17008	106.56	24	1.9196	0.8748	83.307	24
F8W7C6;P27635;H7C123;H7C2C5;Q96L21;B8A6G2;A6QRI9	F8W7C6;P27635;H7C123;H7C2C5	9;9;7;7;3;1;1	9;9;7;7;3;1;1	9;9;7;7;3;1;1	60S ribosomal protein L10	RPL10	>tr|F8W7C6|F8W7C6_HUMAN 60S ribosomal protein L10 OS=Homo sapiens GN=RPL10 PE=2 SV=1;>sp|P27635|RL10_HUMAN 60S ribosomal protein L10 OS=Homo sapiens GN=RPL10 PE=1 SV=4;>tr|H7C123|H7C123_HUMAN 60S ribosomal protein L10 (Fragment) OS=Homo sapiens GN=RPL10 PE	7	9	9	9	8	6	8	6	8	6	37.4	37.4	37.4	18.592	163	163;214;91;131;214;108;181	4.27			12	35	16	6	1				45	25	1.2462e-29	11.919	1.1153	197.62	40	24.336	2.2703	194.24	40	2.7214	1.212	50.986	40
P62753;A2A3R5;A2A3R7	P62753;A2A3R5	12;8;5	12;8;5	12;8;5	40S ribosomal protein S6	RPS6	>sp|P62753|RS6_HUMAN 40S ribosomal protein S6 OS=Homo sapiens GN=RPS6 PE=1 SV=1;>tr|A2A3R5|A2A3R5_HUMAN 40S ribosomal protein S6 OS=Homo sapiens GN=RPS6 PE=2 SV=1	3	12	12	12	10	12	10	12	10	12	32.5	32.5	32.5	28.68	249	249;218;91	4.63				59	44	8	4				52	63	3.4733e-59	6.1371	1.6981	204.4	69	15.362	2.3083	219.08	69	2.6032	1.6093	35.479	69
Q07666;Q07666-2;Q07666-3;Q5VWX1;E5RG12;H0YAQ1;H0YAQ3;E5RJZ9;O75525-2;O75525	Q07666;Q07666-2;Q07666-3	12;11;7;4;1;1;1;1;1;1	12;11;7;4;1;1;1;1;1;1	12;11;7;4;1;1;1;1;1;1	KH domain-containing, RNA-binding, signal transduction-associated protein 1	KHDRBS1	>sp|Q07666|KHDR1_HUMAN KH domain-containing, RNA-binding, signal transduction-associated protein 1 OS=Homo sapiens GN=KHDRBS1 PE=1 SV=1;>sp|Q07666-2|KHDR1_HUMAN Isoform 2 of KH domain-containing, RNA-binding, signal transduction-associated protein 1 OS=Hom	10	12	12	12	10	8	10	8	10	8	31.4	31.4	31.4	48.227	443	443;418;404;349;161;195;196;265;271;346	6.33			2	3	3	41	32	6			56	31	5.5058e-63	6.342	0.82314	200.23	53	18.855	1.1445	229.21	53	4.1274	1.7852	60.124	53
P46779;P46779-2;P46779-3;H0YKD8;P46779-4;P46779-5;H0YMF4;H0YLP6	P46779;P46779-2;P46779-3;H0YKD8;P46779-4;P46779-5;H0YMF4;H0YLP6	8;8;8;8;7;7;7;6	8;8;8;8;7;7;7;6	8;8;8;8;7;7;7;6	60S ribosomal protein L28	RPL28	>sp|P46779|RL28_HUMAN 60S ribosomal protein L28 OS=Homo sapiens GN=RPL28 PE=1 SV=3;>sp|P46779-2|RL28_HUMAN Isoform 2 of 60S ribosomal protein L28 OS=Homo sapiens GN=RPL28;>sp|P46779-3|RL28_HUMAN Isoform 3 of 60S ribosomal protein L28 OS=Homo sapiens GN=RPL	8	8	8	8	7	5	7	5	7	5	40.9	40.9	40.9	15.747	137	137;163;169;170;69;87;112;89	3.39			27	17							26	18	3.4772e-28	25.218	1.0079	147.8	37	71.943	1.1299	163.11	37	2.7734	1.1596	19.169	37
P61247;D6RAT0;D6RG13;F5H4F9;E9PFI5;H0Y9Y4;H0Y8L7;D6R9B6;D6RB09;D6RAS7;D6RED7;D6RGE0;D6RI02	P61247;D6RAT0;D6RG13;F5H4F9;E9PFI5;H0Y9Y4;H0Y8L7;D6R9B6;D6RB09	17;15;13;12;12;12;11;10;10;8;6;4;4	17;15;13;12;12;12;11;10;10;8;6;4;4	17;15;13;12;12;12;11;10;10;8;6;4;4	40S ribosomal protein S3a	RPS3A	>sp|P61247|RS3A_HUMAN 40S ribosomal protein S3a OS=Homo sapiens GN=RPS3A PE=1 SV=2;>tr|D6RAT0|D6RAT0_HUMAN 40S ribosomal protein S3a OS=Homo sapiens GN=RPS3A PE=2 SV=1;>tr|D6RG13|D6RG13_HUMAN 40S ribosomal protein S3a (Fragment) OS=Homo sapiens GN=RPS3A PE	13	17	17	17	14	17	14	17	14	17	54.9	54.9	54.9	29.945	264	264;227;223;175;205;208;190;145;194;125;101;65;95	4.4				77	45	2					56	68	3.1676e-118	10.284	1.0685	184.26	82	23.968	1.2155	180.72	82	2.2304	1.3604	30.108	82
P62266;D6RD47;D6RDJ2;D6RIX0;D6R9I7	P62266;D6RD47	5;4;2;2;2	5;4;2;2;2	5;4;2;2;2	40S ribosomal protein S23	RPS23	>sp|P62266|RS23_HUMAN 40S ribosomal protein S23 OS=Homo sapiens GN=RPS23 PE=1 SV=3;>tr|D6RD47|D6RD47_HUMAN 40S ribosomal protein S23 OS=Homo sapiens GN=RPS23 PE=2 SV=1	5	5	5	5	5	4	5	4	5	4	29.4	29.4	29.4	15.807	143	143;134;55;85;123	3.85			15	11	6	2					18	16	2.3923e-25	31.586	1.0273	155.98	30	76.664	1.213	147.36	30	2.475	1.1517	25.356	30
K7EQJ5;P62841;K7EM56;K7ELC2;K7EJ78	K7EQJ5;P62841;K7EM56;K7ELC2;K7EJ78	5;5;4;4;3	5;5;4;4;3	5;5;4;4;3	40S ribosomal protein S15	RPS15	>tr|K7EQJ5|K7EQJ5_HUMAN 40S ribosomal protein S15 (Fragment) OS=Homo sapiens GN=RPS15 PE=3 SV=1;>sp|P62841|RS15_HUMAN 40S ribosomal protein S15 OS=Homo sapiens GN=RPS15 PE=1 SV=2;>tr|K7EM56|K7EM56_HUMAN 40S ribosomal protein S15 (Fragment) OS=Homo sapiens	5	5	5	5	4	4	4	4	4	4	40	40	40	16.439	140	140;145;142;152;129	3.35			18	7	1						17	9	1.0836e-16	6.4284	1.6997	314.14	15	22.32	2.1876	353.32	15	2.6074	1.2547	67.827	15
Q8NCA5-2;Q8NCA5;E9PH82;B4DT23;Q52LJ0;Q52LJ0-2	Q8NCA5-2;Q8NCA5;E9PH82;B4DT23	8;8;7;5;1;1	8;8;7;5;1;1	8;8;7;5;1;1	Protein FAM98A	FAM98A	>sp|Q8NCA5-2|FA98A_HUMAN Isoform 2 of Protein FAM98A OS=Homo sapiens GN=FAM98A;>sp|Q8NCA5|FA98A_HUMAN Protein FAM98A OS=Homo sapiens GN=FAM98A PE=1 SV=1;>tr|E9PH82|E9PH82_HUMAN Protein FAM98A OS=Homo sapiens GN=FAM98A PE=2 SV=1;>tr|B4DT23|B4DT23_HUMAN Prot	6	8	8	8	8	2	8	2	8	2	17.2	17.2	17.2	55.272	518	518;519;312;323;330;433	6.04						24	1				19	6	5.2322e-61	3.1557	0.19219	196.91	20	8.9052	0.28712	231.76	20	4.9212	1.47	64.56	20
H3BRU6;G3V0E8;F8VZX2;B4DXP5;Q15366-4;Q15366-5;Q15366-6;Q15366-3;Q15366;Q15366-2;F8W0G4;F8VXH9;B4DLC0;F8W1G6;J3QT27;P57721-2;P57721-3;P57721-5;E9PFP8;P57721-4;P57721;H3BSS4;H3BND9;F8VRH0;F8VTZ0	H3BRU6;G3V0E8;F8VZX2;B4DXP5;Q15366-4;Q15366-5;Q15366-6;Q15366-3;Q15366;Q15366-2;F8W0G4;F8VXH9;B4DLC0;F8W1G6;J3QT27;P57721-2;P57721-3;P57721-5;E9PFP8;P57721-4;P57721	8;8;8;8;8;8;8;8;8;8;5;5;5;4;4;4;4;4;4;4;4;3;2;2;1	8;8;8;8;8;8;8;8;8;8;5;5;5;4;4;4;4;4;4;4;4;3;2;2;1	5;5;5;5;5;5;5;5;5;5;3;3;3;3;1;1;1;1;1;1;1;2;2;1;0	Poly(rC)-binding protein 2;Poly(rC)-binding protein 3	PCBP2;PCBP3	>tr|H3BRU6|H3BRU6_HUMAN Poly(rC)-binding protein 2 (Fragment) OS=Homo sapiens GN=PCBP2 PE=4 SV=1;>tr|G3V0E8|G3V0E8_HUMAN Poly(RC) binding protein 2, isoform CRA_f OS=Homo sapiens GN=PCBP2 PE=2 SV=1;>tr|F8VZX2|F8VZX2_HUMAN Poly(rC)-binding protein 2 OS=Homo	25	8	8	5	8	6	8	6	5	4	39.5	39.5	26.6	31.6	301	301;318;321;322;331;335;361;362;365;366;158;160;301;202;322;345;346;351;361;370;371;184;112;310;64	4.87				4	26						15	15	1.723e-62	8.5809	0.35586	86.865	15	20.98	0.61418	99.247	15	2.6492	1.7226	31.454	15
P07355;P07355-2;H0YN42;H0YMD0;H0YMU9;A6NMY6;H0YKS4;H0YM50;H0YMM1;H0YKZ7;H0YLV6;H0YMT9;H0YKX9;H0YNP5;H0YKL9;H0YN28;H0YL33;H0YMW4;H0YKV8;H0YMD9;H0YNB8;H0YKN4;H0YNA0;H0YN52;H0YLE2	P07355;P07355-2;H0YN42;H0YMD0;H0YMU9;A6NMY6;H0YKS4;H0YM50;H0YMM1	19;18;17;15;15;15;12;12;10;9;9;9;9;9;8;8;8;8;6;5;4;4;4;3;1	19;18;17;15;15;15;12;12;10;9;9;9;9;9;8;8;8;8;6;5;4;4;4;3;1	19;18;17;15;15;15;12;12;10;9;9;9;9;9;8;8;8;8;6;5;4;4;4;3;1	Annexin A2;Annexin;Putative annexin A2-like protein	ANXA2;ANXA2P2	>sp|P07355|ANXA2_HUMAN Annexin A2 OS=Homo sapiens GN=ANXA2 PE=1 SV=2;>sp|P07355-2|ANXA2_HUMAN Isoform 2 of Annexin A2 OS=Homo sapiens GN=ANXA2;>tr|H0YN42|H0YN42_HUMAN Annexin (Fragment) OS=Homo sapiens GN=ANXA2 PE=2 SV=1;>tr|H0YMD0|H0YMD0_HUMAN Annexin (Fr	25	19	19	19	14	16	14	16	14	16	59.3	59.3	59.3	38.604	339	339;357;256;227;230;339;176;248;149;119;132;133;134;175;110;139;142;146;81;65;47;69;79;59;45	4.84	1	1		17	60	10					35	54	3.7332e-256	5.1121	0.20635	158.82	77	7.1183	0.15676	164.92	77	1.8443	1.1358	92.084	77
P55265-5;P55265-3;H0YCK3;P55265-2;P55265;P55265-4;E7ENU4	P55265-5;P55265-3;H0YCK3;P55265-2;P55265;P55265-4;E7ENU4	3;3;3;3;3;3;3	3;3;3;3;3;3;3	3;3;3;3;3;3;3	Double-stranded RNA-specific adenosine deaminase	ADAR	>sp|P55265-5|DSRAD_HUMAN Isoform 5 of Double-stranded RNA-specific adenosine deaminase OS=Homo sapiens GN=ADAR;>sp|P55265-3|DSRAD_HUMAN Isoform 3 of Double-stranded RNA-specific adenosine deaminase OS=Homo sapiens GN=ADAR;>tr|H0YCK3|H0YCK3_HUMAN Double-str	7	3	3	3	2	3	2	3	2	3	4.3	4.3	4.3	103.64	931	931;1181;1195;1200;1226;1269;1269	7.71							2	5			2	5	3.077e-07	1.5101	0.046168	136.61	6	2.3429	0.049211	122.39	6	2.051	1.2278	65.968	6
K7EQ02;Q96EP5-2;Q96EP5;K7EJ88	K7EQ02;Q96EP5-2;Q96EP5;K7EJ88	6;6;6;4	6;6;6;4	6;6;6;4	DAZ-associated protein 1	DAZAP1	>tr|K7EQ02|K7EQ02_HUMAN DAZ-associated protein 1 (Fragment) OS=Homo sapiens GN=DAZAP1 PE=4 SV=1;>sp|Q96EP5-2|DAZP1_HUMAN Isoform 2 of DAZ-associated protein 1 OS=Homo sapiens GN=DAZAP1;>sp|Q96EP5|DAZP1_HUMAN DAZ-associated protein 1 OS=Homo sapiens GN=DAZA	4	6	6	6	6	3	6	3	6	3	44.4	44.4	44.4	24.805	225	225;378;407;321	5.37			1		18	9	2				22	8	2.1294e-63	2.1702	0.12945	129.59	17	17.462	0.26085	105.54	17	8.9711	4.4549	85.83	17
Q7Z406;Q7Z406-6;F2Z2U8;Q7Z406-2;G8JLL9;Q7Z406-4;Q7Z406-5;M0QY43	Q7Z406;Q7Z406-6;F2Z2U8;Q7Z406-2;G8JLL9;Q7Z406-4;Q7Z406-5;M0QY43	21;21;21;21;21;19;17;15	6;6;6;6;6;6;4;4	6;6;6;6;6;6;4;4	Myosin-14	MYH14	>sp|Q7Z406|MYH14_HUMAN Myosin-14 OS=Homo sapiens GN=MYH14 PE=1 SV=2;>sp|Q7Z406-6|MYH14_HUMAN Isoform 6 of Myosin-14 OS=Homo sapiens GN=MYH14;>tr|F2Z2U8|F2Z2U8_HUMAN Myosin-14 OS=Homo sapiens GN=MYH14 PE=2 SV=1;>sp|Q7Z406-2|MYH14_HUMAN Isoform 2 of Myosin-1	8	21	6	6	17	20	3	5	3	5	9.8	3.9	3.9	227.87	1995	1995;2003;2028;2036;2036;1779;1478;1003	8.72						1	7	6	23	10	20	27	1.8556e-193	19.5	0.45695	148.68	38	19.957	0.37152	132.87	38	1.8342	0.97325	134.15	38
P09012;M0QZG7;M0R268;M0R221;M0R2B8;M0QXK2;M0R0G9	P09012;M0QZG7;M0R268;M0R221;M0R2B8;M0QXK2	8;6;6;5;5;4;3	8;6;6;5;5;4;3	6;5;4;4;4;3;2	U1 small nuclear ribonucleoprotein A	SNRPA	>sp|P09012|SNRPA_HUMAN U1 small nuclear ribonucleoprotein A OS=Homo sapiens GN=SNRPA PE=1 SV=3;>tr|M0QZG7|M0QZG7_HUMAN U1 small nuclear ribonucleoprotein A (Fragment) OS=Homo sapiens GN=SNRPA PE=4 SV=1;>tr|M0R268|M0R268_HUMAN U1 small nuclear ribonucleopro	7	8	8	6	8	2	8	2	6	1	33.7	33.7	28.4	31.279	282	282;184;256;142;148;129;87	4.38				10	6						14	2	3.7665e-20	3.6891	0.27255	155.38	13	20.639	0.33357	161.2	13	5.9505	2.6182	131.43	13
P27816;E7EVA0;P27816-2;P27816-6;B9ZVR1;P27816-4;E9PGM5;P27816-5;H7C4C5;B5MEG9;H0Y2V1;F8W9U4;B4DSQ1;P27816-7	P27816;E7EVA0;P27816-2;P27816-6;B9ZVR1;P27816-4;E9PGM5;P27816-5;H7C4C5;B5MEG9	12;12;11;11;8;8;8;7;6;6;5;5;3;1	12;12;11;11;8;8;8;7;6;6;5;5;3;1	12;12;11;11;8;8;8;7;6;6;5;5;3;1	Microtubule-associated protein 4;Microtubule-associated protein	MAP4	>sp|P27816|MAP4_HUMAN Microtubule-associated protein 4 OS=Homo sapiens GN=MAP4 PE=1 SV=3;>tr|E7EVA0|E7EVA0_HUMAN Microtubule-associated protein OS=Homo sapiens GN=MAP4 PE=2 SV=1;>sp|P27816-2|MAP4_HUMAN Isoform 2 of Microtubule-associated protein 4 OS=Homo	14	12	12	12	4	11	4	11	4	11	14.8	14.8	14.8	121	1152	1152;2297;979;1135;811;872;887;809;493;712;463;828;249;99	8.15								17	3		6	14	1.3373e-27	3.9485	0.1802	167.2	10	6.4404	0.22639	228.92	10	1.5534	1.1081	105.62	10
P49790;F6QR24	P49790;F6QR24	6;6	6;6	6;6	Nuclear pore complex protein Nup153	NUP153	>sp|P49790|NU153_HUMAN Nuclear pore complex protein Nup153 OS=Homo sapiens GN=NUP153 PE=1 SV=2;>tr|F6QR24|F6QR24_HUMAN Nuclear pore complex protein Nup153 OS=Homo sapiens GN=NUP153 PE=2 SV=1	2	6	6	6	5	2	5	2	5	2	5.7	5.7	5.7	153.94	1475	1475;1506	8								8			6	2	1.7986e-13	4.1144	0.20836	82.5	7	5.6212	0.18506	119.2	7	1.4097	0.44597	136.15	7
P60842;J3KT12;P60842-2;J3QR64;J3KTB5;J3QL43;J3QLN6;J3KS25;J3QS69;J3QKZ9;E7EQG2;Q14240;Q14240-2;J3KSZ0;J3KSN7;B4E102;J3KT04;J3KS93;E7EMV8;J3KTN0;Q9NZE6;J3QL52	P60842;J3KT12;P60842-2;J3QR64;J3KTB5;J3QL43;J3QLN6;J3KS25;J3QS69	11;8;8;7;7;7;6;6;6;5;5;5;5;4;3;3;2;2;2;2;2;1	11;8;8;7;7;7;6;6;6;5;5;5;5;4;3;3;2;2;2;2;2;1	10;7;7;6;6;6;5;5;5;4;4;4;4;4;2;2;1;1;1;2;2;1	Eukaryotic initiation factor 4A-I	EIF4A1	>sp|P60842|IF4A1_HUMAN Eukaryotic initiation factor 4A-I OS=Homo sapiens GN=EIF4A1 PE=1 SV=1;>tr|J3KT12|J3KT12_HUMAN Eukaryotic initiation factor 4A-I OS=Homo sapiens GN=EIF4A1 PE=3 SV=1;>sp|P60842-2|IF4A1_HUMAN Isoform 2 of Eukaryotic initiation factor 4A	22	11	11	10	10	9	10	9	9	8	36.9	36.9	33	46.153	406	406;341;347;214;257;271;163;188;300;135;362;407;408;230;109;146;85;85;98;117;312;68	5.21					42	11					24	29	4.3546e-72	7.6255	0.49509	219.08	44	14.451	0.47591	209.16	44	1.8543	1.3394	30.491	44
O14578;O14578-4;H7BYJ3;O14578-3;O14578-2	O14578;O14578-4;H7BYJ3;O14578-3	9;9;8;7;2	9;9;8;7;2	9;9;8;7;2	Citron Rho-interacting kinase	CIT	>sp|O14578|CTRO_HUMAN Citron Rho-interacting kinase OS=Homo sapiens GN=CIT PE=1 SV=2;>sp|O14578-4|CTRO_HUMAN Isoform 4 of Citron Rho-interacting kinase OS=Homo sapiens GN=CIT;>tr|H7BYJ3|H7BYJ3_HUMAN Citron Rho-interacting kinase (Fragment) OS=Homo sapiens	5	9	9	9	5	7	5	7	5	7	4.9	4.9	4.9	231.43	2027	2027;2069;1640;1544;482	9									18		7	11	5.4928e-22	3.932	0.072929	185.85	12	4.8066	0.10639	131.74	12	1.7677	1.0976	121.27	12
Q8IY67-2;E9PAU2;Q8IY67;Q8IY67-3;K7EKR9;K7EKA4	Q8IY67-2;E9PAU2;Q8IY67	3;3;2;1;1;1	3;3;2;1;1;1	3;3;2;1;1;1	Ribonucleoprotein PTB-binding 1	RAVER1	>sp|Q8IY67-2|RAVR1_HUMAN Isoform 2 of Ribonucleoprotein PTB-binding 1 OS=Homo sapiens GN=RAVER1;>tr|E9PAU2|E9PAU2_HUMAN Ribonucleoprotein PTB-binding 1 OS=Homo sapiens GN=RAVER1 PE=4 SV=1;>sp|Q8IY67|RAVR1_HUMAN Ribonucleoprotein PTB-binding 1 OS=Homo sapie	6	3	3	3	0	3	0	3	0	3	5.7	5.7	5.7	77.859	739	739;756;606;75;96;157	7							3					3	3.605e-06	1.619	0.078386	226.99	3	3.2428	0.11129	166.29	3	2.0029	1.379	65.869	3
J3QLE5;P14678-2;P63162;P14678;B3KVR1;P14678-3;J3KRY3	J3QLE5;P14678-2;P63162;P14678;B3KVR1;P14678-3	4;4;4;4;4;4;1	4;4;4;4;4;4;1	4;4;4;4;4;4;1	Small nuclear ribonucleoprotein-associated protein N;Small nuclear ribonucleoprotein-associated proteins B and B;Small nuclear ribonucleoprotein-associated protein	SNRPN;SNRPB	>tr|J3QLE5|J3QLE5_HUMAN Small nuclear ribonucleoprotein-associated protein N (Fragment) OS=Homo sapiens GN=SNRPN PE=4 SV=1;>sp|P14678-2|RSMB_HUMAN Isoform SM-B of Small nuclear ribonucleoprotein-associated proteins B and B OS=Homo sapiens GN=SNRPB;>sp|P63	7	4	4	4	4	2	4	2	4	2	21.3	21.3	21.3	17.546	169	169;231;240;240;244;289;59	4				10							6	4	8.8776e-10	13.168	0.88044	121.3	7	42.918	1.2266	110.99	7	3.126	1.51	28.362	7
P62829;C9JD32;J3KT29;B9ZVP7;J3KTJ3;J3QQT9	P62829;C9JD32;J3KT29;B9ZVP7	8;6;6;5;3;1	8;6;6;5;3;1	8;6;6;5;3;1	60S ribosomal protein L23	RPL23	>sp|P62829|RL23_HUMAN 60S ribosomal protein L23 OS=Homo sapiens GN=RPL23 PE=1 SV=1;>tr|C9JD32|C9JD32_HUMAN 60S ribosomal protein L23 (Fragment) OS=Homo sapiens GN=RPL23 PE=2 SV=1;>tr|J3KT29|J3KT29_HUMAN 60S ribosomal protein L23 OS=Homo sapiens GN=RPL23 PE	6	8	8	8	7	7	7	7	7	7	47.1	47.1	47.1	14.865	140	140;91;122;114;81;34	2.95		4	33	2							20	19	2.7462e-26	12.946	0.93256	147.74	27	33.471	1.0086	175.14	27	2.5854	1.1062	48.145	27
O14617-4;O14617;O14617-5;O14617-3;E7EMM2;O14617-2;G5E988;K7ELX8	O14617-4;O14617;O14617-5;O14617-3;E7EMM2;O14617-2;G5E988	13;13;13;11;11;11;11;1	13;13;13;11;11;11;11;1	13;13;13;11;11;11;11;1	AP-3 complex subunit delta-1	AP3D1	>sp|O14617-4|AP3D1_HUMAN Isoform 4 of AP-3 complex subunit delta-1 OS=Homo sapiens GN=AP3D1;>sp|O14617|AP3D1_HUMAN AP-3 complex subunit delta-1 OS=Homo sapiens GN=AP3D1 PE=1 SV=1;>sp|O14617-5|AP3D1_HUMAN Isoform 5 of AP-3 complex subunit delta-1 OS=Homo sa	8	13	13	13	13	7	13	7	13	7	15.3	15.3	15.3	114.71	1021	1021;1153;1215;984;984;1112;1112;193	8								31			20	11	7.1904e-43	6.5085	0.2108	142.17	21	5.9009	0.18554	160.39	21	0.61655	0.78669	84.122	21
P35579;P35579-2;Q5BKV1;B1AH99;REV__Q5T655;REV__E7EQT4;REV__Q9UKV3-5;REV__Q9UKV3;P12883;P13535;Q9UKX3;Q9Y623;P11055;A7E2Y1	P35579;P35579-2	261;161;30;19;1;1;1;1;1;1;1;1;1;1	261;161;30;19;1;1;1;1;1;1;1;1;1;1	221;127;26;17;0;1;1;1;0;0;0;0;0;0	Myosin-9	MYH9	>sp|P35579|MYH9_HUMAN Myosin-9 OS=Homo sapiens GN=MYH9 PE=1 SV=4;>sp|P35579-2|MYH9_HUMAN Isoform 2 of Myosin-9 OS=Homo sapiens GN=MYH9	14	261	261	221	251	243	251	243	212	207	76.4	76.4	67.2	226.53	1960	1960;1382;218;103;872;1301;1328;1341;1935;1937;1938;1939;1940;1941	8.66			11	46	97	149	545	1006	2648	1273	2666	3109	0	25.995	0.94587	198.37	4483	28.448	0.77167	191.24	4482	1.7199	0.98475	105.33	4484
F8W1R7;P60660-2;P60660;G3V1V0;J3KND3;G8JLA2;B7Z6Z4;G3V1Y7;F8VPF3;F8VZU9;F8W180;H0YI43;F8VXL3	F8W1R7;P60660-2;P60660;G3V1V0;J3KND3;G8JLA2;B7Z6Z4;G3V1Y7;F8VPF3	10;10;10;10;8;8;8;7;7;4;4;2;1	10;10;10;10;8;8;8;7;7;4;4;2;1	8;8;8;8;6;6;6;7;5;4;4;2;1	Myosin light polypeptide 6	MYL6	>tr|F8W1R7|F8W1R7_HUMAN Myosin light polypeptide 6 OS=Homo sapiens GN=MYL6 PE=2 SV=1;>sp|P60660-2|MYL6_HUMAN Isoform Smooth muscle of Myosin light polypeptide 6 OS=Homo sapiens GN=MYL6;>sp|P60660|MYL6_HUMAN Myosin light polypeptide 6 OS=Homo sapiens GN=MYL	13	10	10	8	9	10	9	10	7	8	62.8	62.8	46.2	16.29	145	145;151;151;161;152;152;238;115;130;103;196;83;47	5.02		15	68	53	50	36	27	20	11	9	116	173	9.4049e-152	29.546	1.0383	202.55	207	32.381	0.72327	202.19	207	1.8694	0.94214	73.584	207
P31943;G8JLB6;E9PCY7;D6RBM0;D6RIT2;D6RIU0;H0YB39;E7EQJ0;D6RAM1;E5RGV0;D6R9T0;D6RFM3;E7EN40;D6RDU3;D6RJ04;D6RIH9;H0YBD7;D6RDL0;H0YBG7;D6RF17;F5GZT4;D6R9D3;E5RGH4;E5RJ94;H0YAQ2	P31943;G8JLB6;E9PCY7;D6RBM0;D6RIT2;D6RIU0;H0YB39	15;15;14;9;8;8;8;7;7;7;7;7;7;7;7;7;6;5;5;4;4;3;3;2;2	15;15;14;9;8;8;8;7;7;7;7;7;7;7;7;7;6;5;5;4;4;3;3;2;2	9;9;8;6;7;6;3;6;6;4;6;6;5;6;6;6;2;5;2;4;2;3;1;2;1	Heterogeneous nuclear ribonucleoprotein H;Heterogeneous nuclear ribonucleoprotein H, N-terminally processed	HNRNPH1	>sp|P31943|HNRH1_HUMAN Heterogeneous nuclear ribonucleoprotein H OS=Homo sapiens GN=HNRNPH1 PE=1 SV=4;>tr|G8JLB6|G8JLB6_HUMAN Heterogeneous nuclear ribonucleoprotein H OS=Homo sapiens GN=HNRNPH1 PE=2 SV=1;>tr|E9PCY7|E9PCY7_HUMAN Heterogeneous nuclear ribon	25	15	15	9	15	14	15	14	9	9	45.9	45.9	28.1	49.229	449	449;472;429;212;164;168;277;115;130;155;162;163;166;171;172;184;195;84;185;49;159;40;100;28;131	5.82		1		18	27	74	19	4	2	2	85	62	7.6532e-175	6.0549	0.27227	144.81	107	16.121	0.27946	143.43	107	3.0024	1.5043	40.539	107
H0YEH2;Q14671-2;Q14671;Q14671-3;Q5T1Z4;Q5T1Z8;E9PR38;E7EWT3;B4DG92;H0YDK8;H0YDC5;H0YC97	H0YEH2;Q14671-2;Q14671;Q14671-3;Q5T1Z4;Q5T1Z8;E9PR38;E7EWT3;B4DG92;H0YDK8	8;8;8;8;8;8;6;6;6;5;1;1	8;8;8;8;8;8;6;6;6;5;1;1	6;6;6;6;6;6;4;4;4;3;1;1	Pumilio homolog 1	PUM1	>tr|H0YEH2|H0YEH2_HUMAN Pumilio homolog 1 (Fragment) OS=Homo sapiens GN=PUM1 PE=4 SV=1;>sp|Q14671-2|PUM1_HUMAN Isoform 2 of Pumilio homolog 1 OS=Homo sapiens GN=PUM1;>sp|Q14671|PUM1_HUMAN Pumilio homolog 1 OS=Homo sapiens GN=PUM1 PE=1 SV=3;>sp|Q14671-3|PUM	12	8	8	6	7	3	7	3	6	1	8.6	8.6	6.8	120.11	1125	1125;1162;1186;1188;1189;1224;944;1044;1127;900;217;227	7.58			1					11			9	3	6.3305e-17	1.1274	0.08375	141.96	9	3.0476	0.053303	140.21	8	2.6411	0.83026	120.92	8
Q92499	Q92499	31	31	31	ATP-dependent RNA helicase DDX1	DDX1	>sp|Q92499|DDX1_HUMAN ATP-dependent RNA helicase DDX1 OS=Homo sapiens GN=DDX1 PE=1 SV=2	1	31	31	31	28	24	28	24	28	24	45.3	45.3	45.3	82.431	740	740	7.04							94	4			53	45	1.127e-127	3.3502	0.19796	184.77	79	10.71	0.4083	203.84	79	3.0041	1.6304	58.499	79
Q9H0D6-2;B4DZC3;Q9H0D6	Q9H0D6-2;B4DZC3;Q9H0D6	15;15;15	15;15;15	15;15;15	5-3 exoribonuclease 2	XRN2	>sp|Q9H0D6-2|XRN2_HUMAN Isoform 2 of 5-3 exoribonuclease 2 OS=Homo sapiens GN=XRN2;>tr|B4DZC3|B4DZC3_HUMAN 5-3 exoribonuclease 2 OS=Homo sapiens GN=XRN2 PE=2 SV=1;>sp|Q9H0D6|XRN2_HUMAN 5-3 exoribonuclease 2 OS=Homo sapiens GN=XRN2 PE=1 SV=1	3	15	15	15	14	12	14	12	14	12	23.8	23.8	23.8	99.96	874	874;896;950	7.02							39	1			20	20	1.1874e-41	3.2101	0.25825	163.75	35	7.1326	0.22035	180.36	35	2.1871	1.3349	27.404	35
P53355;P53355-3;Q5T8F1;B7ZLE7;F8WCQ3;P53355-2	P53355;P53355-3;Q5T8F1;B7ZLE7	29;29;29;28;3;3	29;29;29;28;3;3	29;29;29;28;3;3	Death-associated protein kinase 1	DAPK1	>sp|P53355|DAPK1_HUMAN Death-associated protein kinase 1 OS=Homo sapiens GN=DAPK1 PE=1 SV=6;>sp|P53355-3|DAPK1_HUMAN Isoform 3 of Death-associated protein kinase 1 OS=Homo sapiens GN=DAPK1;>tr|Q5T8F1|Q5T8F1_HUMAN Death-associated protein kinase 1 OS=Homo s	6	29	29	29	25	20	25	20	25	20	22.9	22.9	22.9	160.04	1430	1430;1440;1455;1364;188;337	8								73			44	29	3.2131e-67	5.9138	0.31899	189.57	59	8.0275	0.28542	172.09	59	1.4095	0.99792	88.486	59
P62913;P62913-2;Q5VVC9;Q5VVC8	P62913;P62913-2;Q5VVC9;Q5VVC8	7;6;4;4	7;6;4;4	7;6;4;4	60S ribosomal protein L11	RPL11	>sp|P62913|RL11_HUMAN 60S ribosomal protein L11 OS=Homo sapiens GN=RPL11 PE=1 SV=2;>sp|P62913-2|RL11_HUMAN Isoform 2 of 60S ribosomal protein L11 OS=Homo sapiens GN=RPL11;>tr|Q5VVC9|Q5VVC9_HUMAN 60S ribosomal protein L11 (Fragment) OS=Homo sapiens GN=RPL11	4	7	7	7	7	7	7	7	7	7	32.6	32.6	32.6	20.252	178	178;177;131;174	3.73			24	24	7	1					29	27	2.3766e-52	23.814	0.91222	211.49	44	52.859	0.91947	230.51	44	2.2553	1.1121	27.256	44
Q92615;H0Y641;H0Y4V9	Q92615;H0Y641;H0Y4V9	5;3;3	5;3;3	5;3;3	La-related protein 4B	LARP4B	>sp|Q92615|LAR4B_HUMAN La-related protein 4B OS=Homo sapiens GN=LARP4B PE=1 SV=3;>tr|H0Y641|H0Y641_HUMAN La-related protein 4B (Fragment) OS=Homo sapiens GN=LARP4B PE=4 SV=1;>tr|H0Y4V9|H0Y4V9_HUMAN La-related protein 4B (Fragment) OS=Homo sapiens GN=LARP4B	3	5	5	5	5	3	5	3	5	3	8.4	8.4	8.4	80.551	738	738;183;339	7							11				7	4	1.4284e-20	2.3455	0.067579	122.47	7	5.4712	0.091376	104.62	7	3.6018	1.687	26.715	7
Q92945;M0R0I5;M0QYH3;M0QXW7;M0R3J3;M0R251;M0QYG1;M0R263;M0R0C6	Q92945;M0R0I5	17;10;4;3;2;1;1;1;1	17;10;4;3;2;1;1;1;1	16;10;4;3;1;0;0;0;0	Far upstream element-binding protein 2	KHSRP	>sp|Q92945|FUBP2_HUMAN Far upstream element-binding protein 2 OS=Homo sapiens GN=KHSRP PE=1 SV=4;>tr|M0R0I5|M0R0I5_HUMAN Far upstream element-binding protein 2 (Fragment) OS=Homo sapiens GN=KHSRP PE=4 SV=1	9	17	17	16	13	14	13	14	12	14	35.9	35.9	33.6	73.114	711	711;279;169;116;269;79;114;143;176	7							46				22	24	2.4518e-52	3.8183	0.27764	190.28	26	11.021	0.40925	205.65	26	2.0704	1.3765	30.61	26
C9J4Z3;P61513;G5E9R3;M0R0A1;Q6P4E4;E9PEL3;M0R2L6	C9J4Z3;P61513;G5E9R3;M0R0A1;Q6P4E4;E9PEL3;M0R2L6	2;2;1;1;1;1;1	2;2;1;1;1;1;1	2;2;1;1;1;1;1	60S ribosomal protein L37a	RPL37A	>tr|C9J4Z3|C9J4Z3_HUMAN 60S ribosomal protein L37a OS=Homo sapiens GN=RPL37A PE=2 SV=1;>sp|P61513|RL37A_HUMAN 60S ribosomal protein L37a OS=Homo sapiens GN=RPL37A PE=1 SV=2;>tr|G5E9R3|G5E9R3_HUMAN 60S ribosomal protein L37a OS=Homo sapiens GN=RPL37A PE=2 S	7	2	2	2	2	2	2	2	2	2	39.7	39.7	39.7	7.624	68	68;92;58;60;72;75;88	2.92		1	12								8	5	6.192e-14	16.046	11.634	328.96	6	34.229	25.773	359.35	6	2.0382	0.9588	12.839	6
Q7L2E3-3;H7BXY3;Q7L2E3;Q7L2E3-2	Q7L2E3-3;H7BXY3;Q7L2E3;Q7L2E3-2	33;33;33;33	33;33;33;33	33;33;33;33	Putative ATP-dependent RNA helicase DHX30	DHX30	>sp|Q7L2E3-3|DHX30_HUMAN Isoform 3 of Putative ATP-dependent RNA helicase DHX30 OS=Homo sapiens GN=DHX30;>tr|H7BXY3|H7BXY3_HUMAN Putative ATP-dependent RNA helicase DHX30 OS=Homo sapiens GN=DHX30 PE=2 SV=1;>sp|Q7L2E3|DHX30_HUMAN Putative ATP-dependent RNA	4	33	33	33	31	25	31	25	31	25	35.1	35.1	35.1	129.44	1155	1155;1166;1194;1222	7.86							15	95			69	41	1.9016e-106	2.3664	0.16409	145.88	79	6.5009	0.23457	145.07	79	3.0507	0.95172	97.689	79
P49916;P49916-2;K7ERZ5;K7EQB6;K7ENR9;K7EJR4	P49916;P49916-2;K7ERZ5	12;11;7;5;3;1	12;11;7;5;3;1	12;11;7;5;3;1	DNA ligase 3	LIG3	>sp|P49916|DNLI3_HUMAN DNA ligase 3 OS=Homo sapiens GN=LIG3 PE=1 SV=2;>sp|P49916-2|DNLI3_HUMAN Isoform Beta of DNA ligase 3 OS=Homo sapiens GN=LIG3;>tr|K7ERZ5|K7ERZ5_HUMAN Leucine-rich repeats and immunoglobulin-like domains protein 3 (Fragment) OS=Homo sa	6	12	12	12	10	6	10	6	10	6	13.6	13.6	13.6	112.91	1009	1009;949;545;185;207;36	7							22				14	8	1.3003e-37	3.3928	0.12376	138.87	16	5.8618	0.14852	140.49	16	2.3154	1.3066	29.865	16
Q92922;F8WE13	Q92922	18;4	18;4	12;4	SWI/SNF complex subunit SMARCC1	SMARCC1	>sp|Q92922|SMRC1_HUMAN SWI/SNF complex subunit SMARCC1 OS=Homo sapiens GN=SMARCC1 PE=1 SV=3	2	18	18	12	18	6	18	6	12	4	19.5	19.5	14.9	122.87	1105	1105;133	8								40			34	6	1.0565e-59	1.7575	0.082537	128.19	26	7.8046	0.26717	113.88	26	5.3859	1.7194	108.64	26
Q9UPN4-2;Q9UPN4;Q9UPN4-3;I3L2J8;I3L2X7;I3L4M5;I3L316	Q9UPN4-2;Q9UPN4;Q9UPN4-3;I3L2J8;I3L2X7	31;31;29;29;16;9;6	31;31;29;29;16;9;6	31;31;29;29;16;9;6	5-azacytidine-induced protein 1	AZI1	>sp|Q9UPN4-2|AZI1_HUMAN Isoform 2 of 5-azacytidine-induced protein 1 OS=Homo sapiens GN=AZI1;>sp|Q9UPN4|AZI1_HUMAN 5-azacytidine-induced protein 1 OS=Homo sapiens GN=AZI1 PE=1 SV=3;>sp|Q9UPN4-3|AZI1_HUMAN Isoform 3 of 5-azacytidine-induced protein 1 OS=Hom	7	31	31	31	30	15	30	15	30	15	34.2	34.2	34.2	121.85	1080	1080;1083;1044;1047;524;307;207	7.94							5	76			57	24	4.1014e-112	2.6347	0.13088	169.32	58	6.7312	0.20883	153.85	58	3.865	0.9605	102.49	58
Q15058	Q15058	8	8	8	Kinesin-like protein KIF14	KIF14	>sp|Q15058|KIF14_HUMAN Kinesin-like protein KIF14 OS=Homo sapiens GN=KIF14 PE=1 SV=1	1	8	8	8	6	6	6	6	6	6	5.6	5.6	5.6	186.49	1648	1648	8.04					1	1	1	14	5	1	11	12	2.0996e-22	0.44029	0.01802	162.89	13	1.3061	0.035201	138.39	10	1.684	0.92562	53.066	10
F8WBC0;F5H4H0;F5GYH7;F5H077;F5GWU8;F5H491;F5H0B7;F5H500;F5H6R7;F5H004;F5GYB5;P61224-2;F5GX62;P61224-4;E7ESV4;P61224-3;F5H7Y6;P62834;P61224	F8WBC0;F5H4H0;F5GYH7;F5H077;F5GWU8;F5H491;F5H0B7;F5H500;F5H6R7;F5H004;F5GYB5;P61224-2;F5GX62;P61224-4;E7ESV4;P61224-3;F5H7Y6;P62834;P61224	1;1;1;1;1;1;1;1;1;1;1;1;1;1;1;1;1;1;1	1;1;1;1;1;1;1;1;1;1;1;1;1;1;1;1;1;1;1	1;1;1;1;1;1;1;1;1;1;1;1;1;1;1;1;1;1;1	Ras-related protein Rap-1A;Ras-related protein Rap-1b	RAP1B;RAP1A	>tr|F8WBC0|F8WBC0_HUMAN Ras-related protein Rap-1b (Fragment) OS=Homo sapiens GN=RAP1B PE=2 SV=1;>tr|F5H4H0|F5H4H0_HUMAN Ras-related protein Rap-1b (Fragment) OS=Homo sapiens GN=RAP1B PE=2 SV=1;>tr|F5GYH7|F5GYH7_HUMAN Ras-related protein Rap-1b (Fragment)	19	1	1	1	1	1	1	1	1	1	34.4	34.4	34.4	3.5041	32	32;48;53;85;87;93;98;101;122;127;136;137;139;142;157;165;179;184;184	4				5							2	3	0.0012594	0.17916	0.0029657	56.604	5	0.30583	0.0026363	60.574	5	1.697	1.0137	22.128	5
P05976-2;P05976;P08590	P05976-2;P05976;P08590	1;1;1	1;1;1	1;1;1	Myosin light chain 1/3, skeletal muscle isoform;Myosin light chain 3	MYL1;MYL3	>sp|P05976-2|MYL1_HUMAN Isoform MLC3 of Myosin light chain 1/3, skeletal muscle isoform OS=Homo sapiens GN=MYL1;>sp|P05976|MYL1_HUMAN Myosin light chain 1/3, skeletal muscle isoform OS=Homo sapiens GN=MYL1 PE=1 SV=3;>sp|P08590|MYL3_HUMAN Myosin light chain	3	1	1	1	1	1	1	1	1	1	10.7	10.7	10.7	16.684	150	150;194;195	4.82			1	2	6	2					5	6	0.00038884	16.718	13.454	182.83	7	11.135	4.9456	111.4	7	1.5865	1.0631	68.704	7
P62269;J3JS69	P62269	18;5	18;5	18;5	40S ribosomal protein S18	RPS18	>sp|P62269|RS18_HUMAN 40S ribosomal protein S18 OS=Homo sapiens GN=RPS18 PE=1 SV=3	2	18	18	18	16	18	16	18	16	18	67.1	67.1	67.1	17.718	152	152;82	3.79		6	77	63	37	6					96	93	2.2029e-157	16.516	1	202.2	147	36.621	0.97612	211.19	147	2.172	1.0041	37.923	147
P50402;Q5HY57;F8WEQ1	P50402;Q5HY57	12;8;2	12;8;2	12;8;2	Emerin	EMD	>sp|P50402|EMD_HUMAN Emerin OS=Homo sapiens GN=EMD PE=1 SV=1;>tr|Q5HY57|Q5HY57_HUMAN Emerin OS=Homo sapiens GN=EMD PE=2 SV=1	3	12	12	12	12	10	12	10	12	10	52.8	52.8	52.8	28.994	254	254;219;21	4.61				31	41	2					44	30	1.9464e-192	9.2887	0.68754	190.48	44	19.759	0.93912	201.57	44	2.5008	1.2693	54.96	44
P47756;B1AK85;F6USW4;F6Q0E3	P47756;B1AK85	17;9;8;4	3;0;0;0	3;0;0;0	F-actin-capping protein subunit beta	CAPZB	>sp|P47756|CAPZB_HUMAN F-actin-capping protein subunit beta OS=Homo sapiens GN=CAPZB PE=1 SV=4;>tr|B1AK85|B1AK85_HUMAN F-actin-capping protein subunit beta OS=Homo sapiens GN=CAPZB PE=2 SV=1	4	17	3	3	16	14	3	2	3	2	60.6	7.6	7.6	31.35	277	277;260;206;121	4.33				8	4						7	5	1.5363e-70	5.7427	0.1851	186.19	6	8.0634	0.13865	170.63	6	1.4402	0.96788	40.863	6
P35251-2;P35251;H0Y8U4;H0Y9P8	P35251-2;P35251	11;11;2;1	11;11;2;1	11;11;2;1	Replication factor C subunit 1	RFC1	>sp|P35251-2|RFC1_HUMAN Isoform 2 of Replication factor C subunit 1 OS=Homo sapiens GN=RFC1;>sp|P35251|RFC1_HUMAN Replication factor C subunit 1 OS=Homo sapiens GN=RFC1 PE=1 SV=4	4	11	11	11	6	9	6	9	6	9	11.2	11.2	11.2	128.18	1147	1147;1148;187;101	8								20			8	12	6.2675e-40	2.5415	0.07982	156.83	11	4.8641	0.099645	149.57	11	1.8726	0.86673	67.629	11
P37802;C9J5W6;Q9UI15	P37802	4;1;1	4;1;1	4;1;1	Transgelin-2	TAGLN2	>sp|P37802|TAGL2_HUMAN Transgelin-2 OS=Homo sapiens GN=TAGLN2 PE=1 SV=3	3	4	4	4	3	4	3	4	3	4	24.1	24.1	24.1	22.391	199	199;115;199	3.92			1	11							6	6	1.3204e-11	1.7019	0.1086	105.99	4	2.5138	0.073612	141.98	4	1.477	0.64065	36.08	4
O75369-2;O75369-9;O75369;O75369-8;O75369-6;O75369-3;O75369-5;O75369-4;E7EN95;O75369-7;H7C5L4;Q8WXT3	O75369-2;O75369-9;O75369;O75369-8;O75369-6;O75369-3;O75369-5;O75369-4;E7EN95;O75369-7	55;55;55;55;54;54;47;47;47;47;2;1	46;46;46;46;45;45;40;40;44;44;1;1	46;46;46;46;45;45;40;40;44;44;1;1	Filamin-B	FLNB	>sp|O75369-2|FLNB_HUMAN Isoform 2 of Filamin-B OS=Homo sapiens GN=FLNB;>sp|O75369-9|FLNB_HUMAN Isoform 9 of Filamin-B OS=Homo sapiens GN=FLNB;>sp|O75369|FLNB_HUMAN Filamin-B OS=Homo sapiens GN=FLNB PE=1 SV=2;>sp|O75369-8|FLNB_HUMAN Isoform 8 of Filamin-B O	12	55	46	46	48	39	40	31	40	31	27.9	24.5	24.5	275.66	2578	2578;2591;2602;2633;2537;2561;2146;2150;2409;2422;135;72	9.52									68	74	81	61	1.8916e-157	3.4726	0.11898	157.61	95	6.4561	0.097433	125.98	95	1.9296	0.89773	136.68	95
P67936;P67936-2;K7ENT6;K7ERG3;K7EMU5;K7EPV9;K7EPB9;Q2TAC2-2;Q2TAC2	P67936;P67936-2;K7ENT6	35;25;20;17;12;11;8;1;1	35;25;20;17;12;11;8;1;1	19;9;5;2;6;5;7;1;1	Tropomyosin alpha-4 chain	TPM4	>sp|P67936|TPM4_HUMAN Tropomyosin alpha-4 chain OS=Homo sapiens GN=TPM4 PE=1 SV=3;>sp|P67936-2|TPM4_HUMAN Isoform 2 of Tropomyosin alpha-4 chain OS=Homo sapiens GN=TPM4;>tr|K7ENT6|K7ENT6_HUMAN Tropomyosin alpha-4 chain (Fragment) OS=Homo sapiens GN=TPM4 PE	9	35	35	19	33	33	33	33	17	18	77.8	77.8	52.4	28.521	248	248;284;179;170;102;96;110;751;916	5.44				195	178	106	77	38	12	9	252	363	3.3235e-252	17.019	4.0645	228.94	406	28.465	3.6682	238.59	406	1.6715	1.0228	74.551	406
Q86UE4;E5RJU9;H0YB56	Q86UE4;E5RJU9;H0YB56	4;3;2	4;3;2	4;3;2	Protein LYRIC	MTDH	>sp|Q86UE4|LYRIC_HUMAN Protein LYRIC OS=Homo sapiens GN=MTDH PE=1 SV=2;>tr|E5RJU9|E5RJU9_HUMAN Protein LYRIC OS=Homo sapiens GN=MTDH PE=2 SV=1;>tr|H0YB56|H0YB56_HUMAN Protein LYRIC (Fragment) OS=Homo sapiens GN=MTDH PE=4 SV=1	3	4	4	4	2	4	2	4	2	4	9.3	9.3	9.3	63.836	582	582;526;224	7							8				3	5	6.5695e-17	5.3701	0.16405	192.53	7	10.957	0.20405	172.28	7	2.1415	1.3842	29.249	7
Q14764;H3BQK6;H3BRL2;H3BUK7;H3BNF6;H3BPZ2;H3BNF2;H3BUP3;I3L155;H3BQE7;H3BP76	Q14764	18;4;3;2;2;1;1;1;1;1;1	18;4;3;2;2;1;1;1;1;1;1	18;4;3;2;2;1;1;1;1;1;1	Major vault protein	MVP	>sp|Q14764|MVP_HUMAN Major vault protein OS=Homo sapiens GN=MVP PE=1 SV=4	11	18	18	18	18	5	18	5	18	5	28.7	28.7	28.7	99.326	893	893;220;149;107;144;39;42;57;61;81;94	7							39				32	7	2.1156e-86	2.4136	0.081867	184.33	24	7.8864	0.13523	184.82	24	4.9133	3.0296	49.708	24
B1AHB1;P33992;B1AHB2	B1AHB1;P33992	4;4;1	4;4;1	4;4;1	DNA replication licensing factor MCM5	MCM5	>tr|B1AHB1|B1AHB1_HUMAN DNA replication licensing factor MCM5 OS=Homo sapiens GN=MCM5 PE=2 SV=1;>sp|P33992|MCM5_HUMAN DNA replication licensing factor MCM5 OS=Homo sapiens GN=MCM5 PE=1 SV=5	3	4	4	4	0	4	0	4	0	4	8.2	8.2	8.2	77.592	691	691;734;150	7							6					6	1.1739e-07	1.4184	0.042435	270.72	3	2.6533	0.047346	307.14	3	1.7781	1.2349	8.6977	3
Q14974;J3QR48;B7ZAV6;F5H4R7;J3KTM9	Q14974;J3QR48	7;4;3;2;2	7;4;3;2;2	7;4;3;2;2	Importin subunit beta-1	KPNB1	>sp|Q14974|IMB1_HUMAN Importin subunit beta-1 OS=Homo sapiens GN=KPNB1 PE=1 SV=2;>tr|J3QR48|J3QR48_HUMAN Importin subunit beta-1 (Fragment) OS=Homo sapiens GN=KPNB1 PE=4 SV=1	5	7	7	7	2	6	2	6	2	6	9.9	9.9	9.9	97.169	876	876;149;731;660;690	7							14				6	8	2.6446e-22	5.8522	0.23555	141.57	4	7.4789	0.10456	128.01	4	1.0711	0.70485	45.765	4
P15880;H0YEN5;E9PQD7;I3L404;E9PM36;E9PMM9;E9PPT0;H3BNG3;H0YE27	P15880;H0YEN5;E9PQD7	13;12;10;6;6;6;5;1;1	13;12;10;6;6;6;5;1;1	13;12;10;6;6;6;5;1;1	40S ribosomal protein S2	RPS2	>sp|P15880|RS2_HUMAN 40S ribosomal protein S2 OS=Homo sapiens GN=RPS2 PE=1 SV=2;>tr|H0YEN5|H0YEN5_HUMAN 40S ribosomal protein S2 (Fragment) OS=Homo sapiens GN=RPS2 PE=2 SV=1;>tr|E9PQD7|E9PQD7_HUMAN 40S ribosomal protein S2 OS=Homo sapiens GN=RPS2 PE=2 SV=1	9	13	13	13	12	11	12	11	12	11	45.4	45.4	45.4	31.324	293	293;195;235;155;209;218;197;44;63	4.57			4	53	27	10	3	1			59	39	5.098e-59	12.154	0.66611	227.02	68	38.86	1.0917	236.12	68	3.5216	1.815	47.362	68
P17844;J3KTA4;B4DLW8;J3QRQ7;J3QSF1;J3KRX8;J3KRZ1;J3QR02;J3QRN5;J3QS79;J3QKN9;J3QLG9;J3QR62	P17844;J3KTA4;B4DLW8	44;43;41;16;13;12;12;11;2;1;1;1;1	44;43;41;16;13;12;12;11;2;1;1;1;1	34;33;31;14;8;12;4;11;2;1;1;1;1	Probable ATP-dependent RNA helicase DDX5	DDX5	>sp|P17844|DDX5_HUMAN Probable ATP-dependent RNA helicase DDX5 OS=Homo sapiens GN=DDX5 PE=1 SV=1;>tr|J3KTA4|J3KTA4_HUMAN Probable ATP-dependent RNA helicase DDX5 OS=Homo sapiens GN=DDX5 PE=3 SV=1;>tr|B4DLW8|B4DLW8_HUMAN Probable ATP-dependent RNA helicase	13	44	44	34	42	23	42	23	33	18	58.5	58.5	44.8	69.147	614	614;614;535;212;153;120;166;99;65;38;44;46;52	6.57				2	2	130	72	17	4	5	161	71	4.1053e-256	5.2984	0.46047	173.03	173	18.988	0.5689	200.79	173	5.3065	2.0022	73.973	173
P10809;E7ESH4;B7Z712;C9JL25;E7EXB4;C9JL19;C9JCQ4;C9J0S9	P10809	10;4;3;3;3;2;2;1	10;4;3;3;3;2;2;1	10;4;3;3;3;2;2;1	60 kDa heat shock protein, mitochondrial	HSPD1	>sp|P10809|CH60_HUMAN 60 kDa heat shock protein, mitochondrial OS=Homo sapiens GN=HSPD1 PE=1 SV=2	8	10	10	10	8	6	8	6	8	6	21.8	21.8	21.8	61.054	573	573;234;158;175;221;83;94;58	6						18					10	8	1.6368e-35	4.1464	0.26597	137.27	12	7.6696	0.084923	137.54	12	1.6734	1.0279	94.918	12
O60292;M0QX89	O60292	12;2	12;2	12;2	Signal-induced proliferation-associated 1-like protein 3	SIPA1L3	>sp|O60292|SI1L3_HUMAN Signal-induced proliferation-associated 1-like protein 3 OS=Homo sapiens GN=SIPA1L3 PE=1 SV=3	2	12	12	12	9	5	9	5	9	5	8.6	8.6	8.6	194.61	1781	1781;165	9									15		9	6	6.0146e-41	9.6866	0.11479	249.23	10	10.596	0.19811	180.75	10	0.94465	1.1291	130.76	10
P42677;Q5T4L4;C9J1C5	P42677;Q5T4L4	5;4;1	5;4;1	3;3;0	40S ribosomal protein S27	RPS27	>sp|P42677|RS27_HUMAN 40S ribosomal protein S27 OS=Homo sapiens GN=RPS27 PE=1 SV=3;>tr|Q5T4L4|Q5T4L4_HUMAN 40S ribosomal protein S27 OS=Homo sapiens GN=RPS27 PE=2 SV=1	3	5	5	3	5	4	5	4	3	2	40.5	40.5	15.5	9.461	84	84;66;52	2.94		1	16								10	7	8.0667e-14	7.7573	0.81932	91.861	7	24.275	0.90033	135.38	7	1.7612	0.99297	85.294	7
Q9NQW6;Q9NQW6-2;H7C3S1;H7C1C2	Q9NQW6;Q9NQW6-2	9;8;2;1	9;8;2;1	9;8;2;1	Actin-binding protein anillin	ANLN	>sp|Q9NQW6|ANLN_HUMAN Actin-binding protein anillin OS=Homo sapiens GN=ANLN PE=1 SV=2;>sp|Q9NQW6-2|ANLN_HUMAN Isoform 2 of Actin-binding protein anillin OS=Homo sapiens GN=ANLN	4	9	9	9	5	8	5	8	5	8	11.3	11.3	11.3	124.2	1124	1124;1087;236;252	8								18			8	10	6.9686e-26	7.6549	0.47435	72.088	11	8.8197	0.26357	68.944	11	1.6363	0.76697	98.49	11
P19338;H7BY16	P19338;H7BY16	33;21	33;21	33;21	Nucleolin	NCL	>sp|P19338|NUCL_HUMAN Nucleolin OS=Homo sapiens GN=NCL PE=1 SV=3;>tr|H7BY16|H7BY16_HUMAN Nucleolin (Fragment) OS=Homo sapiens GN=NCL PE=2 SV=1	2	33	33	33	30	30	30	30	30	30	35.6	35.6	35.6	76.613	710	710;297	7.14						5	134	27	1		79	88	4.1807e-179	11.687	0.69787	205.68	120	20.545	0.67229	214.95	120	1.8908	1.159	31.935	120
Q9NVI7-2;Q9NVI7;H0Y2W2;Q9NVI7-3;Q5T9A4;Q5T9A4-3;Q5T9A4-2;Q5SV16;Q5T2N8;A6NFL3;J3QSF3	Q9NVI7-2;Q9NVI7;H0Y2W2;Q9NVI7-3	19;17;16;15;9;6;4;4;4;2;1	19;17;16;15;9;6;4;4;4;2;1	19;17;16;15;9;6;4;4;4;2;1	ATPase family AAA domain-containing protein 3A	ATAD3A	>sp|Q9NVI7-2|ATD3A_HUMAN Isoform 2 of ATPase family AAA domain-containing protein 3A OS=Homo sapiens GN=ATAD3A;>sp|Q9NVI7|ATD3A_HUMAN ATPase family AAA domain-containing protein 3A OS=Homo sapiens GN=ATAD3A PE=1 SV=2;>tr|H0Y2W2|H0Y2W2_HUMAN ATPase family A	11	19	19	19	19	10	19	10	19	10	32.8	32.8	32.8	66.217	586	586;634;572;507;648;602;166;201;411;117;131	6.12						46	6				34	18	3.8347e-120	4.4951	0.49505	164.82	30	17.275	0.50939	179.46	30	3.4894	1.3607	38.275	30
P36542;B4DL14;P36542-2	P36542;B4DL14;P36542-2	8;7;7	8;7;7	8;7;7	ATP synthase subunit gamma, mitochondrial;ATP synthase subunit gamma	ATP5C1	>sp|P36542|ATPG_HUMAN ATP synthase subunit gamma, mitochondrial OS=Homo sapiens GN=ATP5C1 PE=1 SV=1;>tr|B4DL14|B4DL14_HUMAN ATP synthase subunit gamma OS=Homo sapiens GN=ATP5C1 PE=2 SV=1;>sp|P36542-2|ATPG_HUMAN Isoform Heart of ATP synthase subunit gamma,	3	8	8	8	8	5	8	5	8	5	28.2	28.2	28.2	32.996	298	298;250;297	4.41				16	11						19	8	1.4456e-26	2.0358	0.085577	215.08	22	4.3052	0.10318	223.53	22	2.2675	1.2875	33.904	22
P19105;J3QRS3;J3KTJ1	P19105;J3QRS3;J3KTJ1	12;12;6	12;12;6	1;1;1	Myosin regulatory light chain 12A	MYL12A	>sp|P19105|ML12A_HUMAN Myosin regulatory light chain 12A OS=Homo sapiens GN=MYL12A PE=1 SV=2;>tr|J3QRS3|J3QRS3_HUMAN Myosin regulatory light chain 12A OS=Homo sapiens GN=MYL12A PE=4 SV=1;>tr|J3KTJ1|J3KTJ1_HUMAN Myosin regulatory light chain 12A (Fragment)	3	12	12	1	11	12	11	12	1	1	72.5	72.5	17.5	19.794	171	171;177;114	4.95		2	70	55	81	51	26	12	4	6	138	169	0	19.362	1.2107	164.8	230	19.98	0.60679	170.92	230	1.5215	0.77852	85.205	230
Q9UQ35	Q9UQ35	5	5	5	Serine/arginine repetitive matrix protein 2	SRRM2	>sp|Q9UQ35|SRRM2_HUMAN Serine/arginine repetitive matrix protein 2 OS=Homo sapiens GN=SRRM2 PE=1 SV=2	1	5	5	5	1	5	1	5	1	5	2.6	2.6	2.6	299.61	2752	2752	9.83									1	5	1	5	4.9217e-10	0.80491	0.030556	137.54	3	1.1183	0.047092	140.25	3	1.7246	2.1086	17.921	3
Q96MU7-2;Q96MU7;J3QR07	Q96MU7-2;Q96MU7;J3QR07	3;3;3	3;3;3	3;3;3	YTH domain-containing protein 1	YTHDC1	>sp|Q96MU7-2|YTDC1_HUMAN Isoform 2 of YTH domain-containing protein 1 OS=Homo sapiens GN=YTHDC1;>sp|Q96MU7|YTDC1_HUMAN YTH domain-containing protein 1 OS=Homo sapiens GN=YTHDC1 PE=1 SV=3;>tr|J3QR07|J3QR07_HUMAN YTH domain-containing protein 1 OS=Homo sapie	3	3	3	3	1	2	1	2	1	2	4.8	4.8	4.8	82.691	709	709;727;735	7							5				2	3	1.9172e-06	11.279	0.34129	229.45	5	16.218	0.4313	252.51	5	1.4688	1.012	5.0399	5
C9JZI1;P35249;C9JTT7;C9J8M3	C9JZI1;P35249;C9JTT7;C9J8M3	2;2;1;1	2;2;1;1	2;2;1;1	Replication factor C subunit 4	RFC4	>tr|C9JZI1|C9JZI1_HUMAN Replication factor C subunit 4 OS=Homo sapiens GN=RFC4 PE=2 SV=1;>sp|P35249|RFC4_HUMAN Replication factor C subunit 4 OS=Homo sapiens GN=RFC4 PE=1 SV=2;>tr|C9JTT7|C9JTT7_HUMAN Replication factor C subunit 4 (Fragment) OS=Homo sapien	4	2	2	2	0	2	0	2	0	2	6.5	6.5	6.5	36.877	336	336;363;167;214	5					2							2	0.00035009	1.3951	0.042741	17.401	2	2.3791	0.053635	10.483	2	1.7053	1.2665	18.669	2
P13639	P13639	11	10	10	Elongation factor 2	EEF2	>sp|P13639|EF2_HUMAN Elongation factor 2 OS=Homo sapiens GN=EEF2 PE=1 SV=4	1	11	10	10	8	11	7	10	7	10	18.5	17.4	17.4	95.337	858	858	7							29				11	18	9.8996e-37	6.2428	0.19503	137.76	24	8.1609	0.1984	139.33	24	1.5877	1.0652	30.106	24
P60468	P60468	3	3	3	Protein transport protein Sec61 subunit beta	SEC61B	>sp|P60468|SC61B_HUMAN Protein transport protein Sec61 subunit beta OS=Homo sapiens GN=SEC61B PE=1 SV=2	1	3	3	3	2	2	2	2	2	2	37.5	37.5	37.5	9.9743	96	96	3			5								2	3	1.4677e-07	2.7155	0.09728	151.71	3	4.2796	0.058578	165.82	3	1.576	0.76329	23.4	3
P13010;C9JZ81;H7C0H9	P13010	35;7;2	35;7;2	35;7;2	X-ray repair cross-complementing protein 5	XRCC5	>sp|P13010|XRCC5_HUMAN X-ray repair cross-complementing protein 5 OS=Homo sapiens GN=XRCC5 PE=1 SV=3	3	35	35	35	31	28	31	28	31	28	52	52	52	82.704	732	732;131;19	7.05						1	130	8			75	64	5.5134e-161	5.4819	0.34044	185.8	93	15.202	0.52455	192.56	93	3.3788	1.9621	44.668	93
P05121;P05121-2	P05121;P05121-2	5;4	5;4	5;4	Plasminogen activator inhibitor 1	SERPINE1	>sp|P05121|PAI1_HUMAN Plasminogen activator inhibitor 1 OS=Homo sapiens GN=SERPINE1 PE=1 SV=1;>sp|P05121-2|PAI1_HUMAN Isoform 2 of Plasminogen activator inhibitor 1 OS=Homo sapiens GN=SERPINE1	2	5	5	5	3	3	3	3	3	3	11.4	11.4	11.4	45.059	402	402;387	5					7						4	3	2.3578e-12	1.6704	0.029869	86.609	7	2.899	0.03424	89.679	7	1.7696	1.2373	12.27	7
O00299	O00299	2	2	2	Chloride intracellular channel protein 1	CLIC1	>sp|O00299|CLIC1_HUMAN Chloride intracellular channel protein 1 OS=Homo sapiens GN=CLIC1 PE=1 SV=4	1	2	2	2	2	2	2	2	2	2	12.4	12.4	12.4	26.922	241	241	4				8							4	4	1.6431e-26	3.6274	0.09327	33.122	6	4.2262	0.055115	11.202	6	1.2065	0.52859	31.509	6
Q86SQ0;E9PFQ4;Q86SQ0-2;Q86SQ0-3;E9PGF6;G5E9V3;E9PDY7;Q86UU1-3;Q86UU1-2;Q86UU1	Q86SQ0;E9PFQ4;Q86SQ0-2;Q86SQ0-3;E9PGF6	11;10;10;10;9;4;2;1;1;1	11;10;10;10;9;4;2;1;1;1	11;10;10;10;9;4;2;1;1;1	Pleckstrin homology-like domain family B member 2	PHLDB2	>sp|Q86SQ0|PHLB2_HUMAN Pleckstrin homology-like domain family B member 2 OS=Homo sapiens GN=PHLDB2 PE=1 SV=2;>tr|E9PFQ4|E9PFQ4_HUMAN Pleckstrin homology-like domain family B member 2 (Fragment) OS=Homo sapiens GN=PHLDB2 PE=2 SV=1;>sp|Q86SQ0-2|PHLB2_HUMAN I	10	11	11	11	9	2	9	2	9	2	9.9	9.9	9.9	142.16	1253	1253;1115;1210;1237;744;581;519;995;1319;1377	8								14			12	2	3.3524e-25	2.4967	0.087962	158.5	6	7.2113	0.1791	128.68	6	2.8883	0.92701	83.943	6
P11387;Q969P6-2;Q969P6;E5RIC7;E5RJ95;E5RFS0;E5RJ33;H0YBR3;H0YAR3;H0YC03;E5RGE7;E5RGR4;E5RFE3;E5RGR2	P11387	32;6;6;5;2;2;1;1;1;1;1;1;1;1	32;6;6;5;2;2;1;1;1;1;1;1;1;1	32;6;6;5;2;2;1;1;1;1;1;1;1;1	DNA topoisomerase 1	TOP1	>sp|P11387|TOP1_HUMAN DNA topoisomerase 1 OS=Homo sapiens GN=TOP1 PE=1 SV=2	14	32	32	32	23	29	23	29	23	29	40.4	40.4	40.4	90.725	765	765;503;601;376;201;221;33;49;111;123;134;164;164;167	7.16							152	29			74	107	4.8823e-120	15.216	0.5092	208.63	134	18.025	0.37841	219.14	134	1.5549	0.87923	49.905	134
P53007;B4DP62	P53007	5;2	5;2	5;2	Tricarboxylate transport protein, mitochondrial	SLC25A1	>sp|P53007|TXTP_HUMAN Tricarboxylate transport protein, mitochondrial OS=Homo sapiens GN=SLC25A1 PE=1 SV=2	2	5	5	5	4	3	4	3	4	3	17.7	17.7	17.7	34.012	311	311;208	4				11							7	4	7.2697e-17	6.3099	0.18664	82.671	9	12.607	0.18955	89.643	9	2.5666	1.1548	29.838	9
P33176;E9PET8;J3KNA1;O60282;Q12840	P33176;E9PET8;J3KNA1;O60282;Q12840	3;2;2;2;2	3;2;2;2;2	3;2;2;2;2	Kinesin-1 heavy chain;Kinesin heavy chain isoform 5C;Kinesin heavy chain isoform 5A	KIF5B;KIF5C;KIF5A	>sp|P33176|KINH_HUMAN Kinesin-1 heavy chain OS=Homo sapiens GN=KIF5B PE=1 SV=1;>tr|E9PET8|E9PET8_HUMAN Kinesin heavy chain isoform 5C OS=Homo sapiens GN=KIF5C PE=2 SV=2;>tr|J3KNA1|J3KNA1_HUMAN Kinesin heavy chain isoform 5A OS=Homo sapiens GN=KIF5A PE=3 SV	5	3	3	3	0	3	0	3	0	3	3.6	3.6	3.6	109.68	963	963;862;943;957;1032	7.75							1	3				4	4.537e-06	2.0202	0.061812	75.414	2	3.4033	0.071614	71.936	2	1.6846	0.79225	3.4786	2
Q5JP53;P07437;Q5ST81;E9PBJ4;F5H0I4;Q5SQY0;I3L2F9;A6NNZ2;A6NKZ8;G3V2A3;Q9H4B7;CON__ENSEMBL:ENSBTAP00000025008	Q5JP53;P07437;Q5ST81	23;23;20;11;7;7;7;7;6;5;5;5	6;6;3;5;0;0;0;0;0;0;0;0	5;5;3;4;0;0;0;0;0;0;0;0	Tubulin beta chain	TUBB	>tr|Q5JP53|Q5JP53_HUMAN Tubulin beta chain OS=Homo sapiens GN=TUBB PE=2 SV=1;>sp|P07437|TBB5_HUMAN Tubulin beta chain OS=Homo sapiens GN=TUBB PE=1 SV=2;>tr|Q5ST81|Q5ST81_HUMAN Tubulin beta chain OS=Homo sapiens GN=TUBB PE=2 SV=1	12	23	6	5	22	20	6	5	5	4	57.5	20.4	16.9	47.766	426	426;444;372;243;372;410;410;444;372;189;451;536	5.62		1	4	5	13	33	11	1			42	26	0	3.0209	0.11623	170.96	51	6.6442	0.10494	155.54	51	2.9285	1.4238	32.925	51
H3BTN5;P14618-2;P14618;H3BQ34;Q504U3;P14618-3;H3BT25;H3BUW1;H3BTJ2;P30613-2;P30613	H3BTN5;P14618-2;P14618;H3BQ34;Q504U3;P14618-3	3;3;3;2;2;2;1;1;1;1;1	3;3;3;2;2;2;1;1;1;1;1	3;3;3;2;2;2;1;1;1;1;1	Pyruvate kinase;Pyruvate kinase isozymes M1/M2	PKM;PKM2	>tr|H3BTN5|H3BTN5_HUMAN Pyruvate kinase (Fragment) OS=Homo sapiens GN=PKM PE=2 SV=1;>sp|P14618-2|KPYM_HUMAN Isoform M1 of Pyruvate kinase PKM OS=Homo sapiens GN=PKM;>sp|P14618|KPYM_HUMAN Pyruvate kinase PKM OS=Homo sapiens GN=PKM PE=1 SV=4;>tr|H3BQ34|H3BQ3	11	3	3	3	3	3	3	3	3	3	8.9	8.9	8.9	53.045	485	485;531;531;281;366;516;151;162;168;543;574	6						8					4	4	2.1551e-10	2.1975	0.05796	113.78	5	2.7386	0.032635	76.816	5	1.5673	1.0672	27.781	5
Q8WXX5	Q8WXX5	7	7	7	DnaJ homolog subfamily C member 9	DNAJC9	>sp|Q8WXX5|DNJC9_HUMAN DnaJ homolog subfamily C member 9 OS=Homo sapiens GN=DNAJC9 PE=1 SV=1	1	7	7	7	7	1	7	1	7	1	26.2	26.2	26.2	29.909	260	260	4.36				9	5						12	2	1.5273e-19	1.6973	0.053233	291.35	10	4.9279	0.092347	310.92	10	3.1925	1.6174	41.765	10
Q9Y2R9;J3QLS3;J3QQS1;J3QKW2;J3KSI8	Q9Y2R9;J3QLS3;J3QQS1;J3QKW2;J3KSI8	5;5;4;4;3	5;5;4;4;3	5;5;4;4;3	28S ribosomal protein S7, mitochondrial	MRPS7	>sp|Q9Y2R9|RT07_HUMAN 28S ribosomal protein S7, mitochondrial OS=Homo sapiens GN=MRPS7 PE=1 SV=2;>tr|J3QLS3|J3QLS3_HUMAN 28S ribosomal protein S7, mitochondrial OS=Homo sapiens GN=MRPS7 PE=4 SV=1;>tr|J3QQS1|J3QQS1_HUMAN 28S ribosomal protein S7, mitochondr	5	5	5	5	5	2	5	2	5	2	26	26	26	28.134	242	242;271;172;183;156	4				8							5	3	2.228e-11	3.7106	3.597	231.73	5	6.2806	4.1143	243.38	5	3.7125	1.7581	48.265	5
Q14692	Q14692	5	5	5	Ribosome biogenesis protein BMS1 homolog	BMS1	>sp|Q14692|BMS1_HUMAN Ribosome biogenesis protein BMS1 homolog OS=Homo sapiens GN=BMS1 PE=1 SV=1	1	5	5	5	2	5	2	5	2	5	5.6	5.6	5.6	145.81	1282	1282	8								11			4	7	1.5797e-15	3.717	0.17379	69.171	4	6.0845	0.18993	90.301	4	1.6569	1.1312	91.592	4
Q14847;C9J9W2;Q14847-2;B4DGQ0;F6S2S5	Q14847;C9J9W2;Q14847-2;B4DGQ0	9;8;8;6;1	9;8;8;6;1	9;8;8;6;1	LIM and SH3 domain protein 1	LASP1	>sp|Q14847|LASP1_HUMAN LIM and SH3 domain protein 1 OS=Homo sapiens GN=LASP1 PE=1 SV=2;>tr|C9J9W2|C9J9W2_HUMAN LIM and SH3 domain protein 1 (Fragment) OS=Homo sapiens GN=LASP1 PE=2 SV=1;>sp|Q14847-2|LASP1_HUMAN Isoform 2 of LIM and SH3 domain protein 1 OS=	5	9	9	9	8	7	8	7	8	7	32.2	32.2	32.2	29.717	261	261;166;323;205;91	4.93			1		28						14	15	1.1226e-32	8.0562	0.32653	255.2	19	14.531	0.47095	227.7	19	1.6424	1.1839	20.405	19
P12956;B1AHC9;B1AHC8;F5H1I8	P12956;B1AHC9;B1AHC8;F5H1I8	26;24;23;19	26;24;23;19	26;24;23;19	X-ray repair cross-complementing protein 6	XRCC6	>sp|P12956|XRCC6_HUMAN X-ray repair cross-complementing protein 6 OS=Homo sapiens GN=XRCC6 PE=1 SV=2;>tr|B1AHC9|B1AHC9_HUMAN X-ray repair cross-complementing protein 6 OS=Homo sapiens GN=XRCC6 PE=2 SV=1;>tr|B1AHC8|B1AHC8_HUMAN X-ray repair complementing de	4	26	26	26	25	16	25	16	25	16	47.8	47.8	47.8	69.842	609	609;559;568;476	6.65						47	72	4			83	40	5.3443e-140	3.3402	0.33613	193.29	78	10.126	0.36781	213.17	78	3.5185	1.7886	71.712	78
Q86VI3;F2Z2E2	Q86VI3;F2Z2E2	13;12	11;10	11;10	Ras GTPase-activating-like protein IQGAP3	IQGAP3	>sp|Q86VI3|IQGA3_HUMAN Ras GTPase-activating-like protein IQGAP3 OS=Homo sapiens GN=IQGAP3 PE=1 SV=2;>tr|F2Z2E2|F2Z2E2_HUMAN Ras GTPase-activating-like protein IQGAP3 OS=Homo sapiens GN=IQGAP3 PE=2 SV=1	2	13	11	11	10	5	8	4	8	4	9.7	8.6	8.6	184.7	1631	1631;1588	8								14			10	4	1.2358e-28	2.8691	0.092924	114.16	9	3.5255	0.082212	96.077	9	1.2288	0.38874	84.304	9
P06396-2;F5H1A8;P06396-3;P06396;Q5T0H9;Q5T0H8;Q5T0H7;Q5T0I0;Q5T0I1;REV__F5H555;REV__H0YJM7;REV__Q6TDU7-4;REV__Q6TDU7-2;REV__Q6TDU7-3;REV__Q6TDU7;REV__F8W8F9	P06396-2;F5H1A8;P06396-3;P06396;Q5T0H9	23;21;21;21;12;10;9;6;4;1;1;1;1;1;1;1	23;21;21;21;12;10;9;6;4;1;1;1;1;1;1;1	12;10;10;10;10;4;4;2;0;1;1;1;1;1;1;1	Gelsolin	GSN	>sp|P06396-2|GELS_HUMAN Isoform 2 of Gelsolin OS=Homo sapiens GN=GSN;>tr|F5H1A8|F5H1A8_HUMAN Gelsolin OS=Homo sapiens GN=GSN PE=2 SV=1;>sp|P06396-3|GELS_HUMAN Isoform 3 of Gelsolin OS=Homo sapiens GN=GSN;>sp|P06396|GELS_HUMAN Gelsolin OS=Homo sapiens GN=GS	16	23	23	12	22	20	22	20	12	9	39.7	39.7	24.8	80.64	731	731;739;742;782;485;207;188;260;228;514;548;657;676;690;716;722	7.03				1	3		98	12			55	59	1.8218e-242	3.1797	0.11183	171.85	102	5.4868	0.1148	175.9	102	1.7062	1.0947	25.242	102
P0CW22;P08708;H0YN88;H0YK46;H0YN73;H3BNC9	P0CW22;P08708;H0YN88;H0YK46	11;11;10;10;5;2	11;11;10;10;5;2	11;11;10;10;5;2	40S ribosomal protein S17-like;40S ribosomal protein S17	RPS17L;RPS17	>sp|P0CW22|RS17L_HUMAN 40S ribosomal protein S17-like OS=Homo sapiens GN=RPS17L PE=1 SV=1;>sp|P08708|RS17_HUMAN 40S ribosomal protein S17 OS=Homo sapiens GN=RPS17 PE=1 SV=2;>tr|H0YN88|H0YN88_HUMAN 40S ribosomal protein S17 OS=Homo sapiens GN=RPS17L PE=2 SV	6	11	11	11	10	7	10	7	10	7	65.9	65.9	65.9	15.55	135	135;135;136;191;59;293	4.03			28	24	18	3	2				44	31	1.9554e-42	18.779	1.0933	169.08	44	33.452	0.84741	193.22	44	1.7222	0.85013	31.884	44
O00571;O00571-2;B4E3C4;B4DLA0	O00571;O00571-2	42;39;8;6	41;38;8;6	11;9;3;4	ATP-dependent RNA helicase DDX3X	DDX3X	>sp|O00571|DDX3X_HUMAN ATP-dependent RNA helicase DDX3X OS=Homo sapiens GN=DDX3X PE=1 SV=3;>sp|O00571-2|DDX3X_HUMAN Isoform 2 of ATP-dependent RNA helicase DDX3X OS=Homo sapiens GN=DDX3X	4	42	41	11	41	37	40	36	11	9	68.7	68.7	23.4	73.243	662	662;646;308;139	6.81					2	92	166	33	2	1	155	141	0	8.4461	0.50571	186.23	201	22.665	0.75963	196.01	201	3.6968	1.4746	57.014	201
P08670;B0YJC4;B0YJC5;Q5JVS8;P17661;H7C5W5;P41219;P41219-2;P07197-2;E7EMV2;E7ESP9;P07197;K7EKH6;F8W835	P08670;B0YJC4	77;73;35;23;6;5;5;5;2;2;2;2;1;1	77;73;35;23;6;5;5;5;2;2;2;2;1;1	71;67;30;23;2;3;3;3;0;0;0;0;0;1	Vimentin	VIM	>sp|P08670|VIME_HUMAN Vimentin OS=Homo sapiens GN=VIM PE=1 SV=4;>tr|B0YJC4|B0YJC4_HUMAN Vimentin OS=Homo sapiens GN=VIM PE=2 SV=1	14	77	77	71	72	70	72	70	66	64	94.4	94.4	88.6	53.651	466	466;431;228;173;470;200;470;471;540;698;877;916;191;207	6.69		7	36	104	225	867	475	295	168	149	1077	1249	0	18.072	1.4451	223.43	1632	37.944	1.3773	230.57	1632	2.0081	1.2152	66.051	1632
Q9Y3B7-2;Q9Y3B7;Q9Y3B7-3	Q9Y3B7-2;Q9Y3B7	4;4;1	4;4;1	4;4;1	39S ribosomal protein L11, mitochondrial	MRPL11	>sp|Q9Y3B7-2|RM11_HUMAN Isoform 2 of 39S ribosomal protein L11, mitochondrial OS=Homo sapiens GN=MRPL11;>sp|Q9Y3B7|RM11_HUMAN 39S ribosomal protein L11, mitochondrial OS=Homo sapiens GN=MRPL11 PE=1 SV=1	3	4	4	4	2	4	2	4	2	4	26.5	26.5	26.5	18.205	166	166;192;181	3.6			4	6							3	7	2.7674e-11	6.2796	0.17839	313.8	3	10.286	0.1471	342.58	3	1.6379	0.81174	17.98	3
Q9NYL9;H0YKU1;H0YNJ8;H0YNU8;G5EA42;Q9NZR1	Q9NYL9;H0YKU1;H0YNJ8	18;11;11;2;1;1	18;11;11;2;1;1	18;11;11;2;1;1	Tropomodulin-3	TMOD3	>sp|Q9NYL9|TMOD3_HUMAN Tropomodulin-3 OS=Homo sapiens GN=TMOD3 PE=1 SV=1;>tr|H0YKU1|H0YKU1_HUMAN Tropomodulin-3 (Fragment) OS=Homo sapiens GN=TMOD3 PE=4 SV=1;>tr|H0YNJ8|H0YNJ8_HUMAN Tropomodulin-3 OS=Homo sapiens GN=TMOD3 PE=2 SV=1	6	18	18	18	17	15	17	15	17	15	57.1	57.1	57.1	39.594	352	352;187;213;33;307;351	5.39		2	3	4	114	37	22	2			79	105	4.867e-220	9.5927	0.42248	217.39	150	15.458	0.3374	206.43	150	1.5828	1.0429	36.9	150
Q15365	Q15365	5	2	2	Poly(rC)-binding protein 1	PCBP1	>sp|Q15365|PCBP1_HUMAN Poly(rC)-binding protein 1 OS=Homo sapiens GN=PCBP1 PE=1 SV=2	1	5	2	2	5	4	2	2	2	2	17.1	6.2	6.2	37.497	356	356	5					8						3	5	8.5721e-56	10.89	0.23821	1.9929	3	17.087	0.26641	11.293	3	1.608	1.1858	2.5416	3
P68104;Q5VTE0;Q05639;A6PW80;Q5JR01	P68104;Q5VTE0;Q05639	13;12;9;5;5	13;12;9;5;5	13;12;9;5;5	Elongation factor 1-alpha 1;Putative elongation factor 1-alpha-like 3;Elongation factor 1-alpha 2	EEF1A1;EEF1A1P5;EEF1A2	>sp|P68104|EF1A1_HUMAN Elongation factor 1-alpha 1 OS=Homo sapiens GN=EEF1A1 PE=1 SV=1;>sp|Q5VTE0|EF1A3_HUMAN Putative elongation factor 1-alpha-like 3 OS=Homo sapiens GN=EEF1A1P5 PE=5 SV=1;>sp|Q05639|EF1A2_HUMAN Elongation factor 1-alpha 2 OS=Homo sapiens	5	13	13	13	10	12	10	12	10	12	32.7	32.7	32.7	50.14	462	462;462;463;107;145	5.12			8	18	51	25	7	3			56	56	9.7618e-54	10.534	0.31885	148.66	88	17.929	0.28594	140.98	88	1.7479	1.0876	45.838	88
Q12792;Q12792-4;Q12792-3;F8VS81;F8VRG3;F8W645;F8W1Q9	Q12792;Q12792-4;Q12792-3;F8VS81	14;12;12;8;2;1;1	14;12;12;8;2;1;1	12;10;10;6;2;0;0	Twinfilin-1	TWF1	>sp|Q12792|TWF1_HUMAN Twinfilin-1 OS=Homo sapiens GN=TWF1 PE=1 SV=3;>sp|Q12792-4|TWF1_HUMAN Isoform 4 of Twinfilin-1 OS=Homo sapiens GN=TWF1;>sp|Q12792-3|TWF1_HUMAN Isoform 3 of Twinfilin-1 OS=Homo sapiens GN=TWF1;>tr|F8VS81|F8VS81_HUMAN Twinfilin-1 (Fragm	7	14	14	12	10	14	10	14	9	12	38.6	38.6	34.6	40.282	350	350;252;357;291;59;15;114	4.63				36	55	2					48	45	1.6028e-154	10.141	0.64394	144.89	62	10.606	0.3034	145.88	62	1.0843	0.69934	55.421	62
P68371;Q3ZCM7;M0R2D3;M0QY85;M0R0X0;M0QY37;M0QX14;M0QZL7;M0QYM7;M0R042;M0R2T4	P68371	25;8;6;5;4;4;4;4;4;3;2	25;8;6;5;4;4;4;4;4;3;2	1;0;0;0;0;0;0;0;0;0;0	Tubulin beta-4B chain	TUBB4B	>sp|P68371|TBB4B_HUMAN Tubulin beta-4B chain OS=Homo sapiens GN=TUBB4B PE=1 SV=1	11	25	25	1	23	19	23	19	1	1	59.3	59.3	2.7	49.83	445	445;444;155;107;103;109;110;158;161;144;104	5.76			19	16	37	131	32	13		2	153	97	8.7741e-246	5.4022	0.28329	145.57	193	12.642	0.25566	153.5	193	2.6124	1.283	50.548	193
Q92841;H3BLZ8;Q92841-1;Q92841-3;Q92841-2;C9JMU5;G5E9L5	Q92841;H3BLZ8;Q92841-1;Q92841-3;Q92841-2;C9JMU5	34;34;32;32;31;31;1	24;24;22;22;22;22;1	24;24;22;22;22;22;1	Probable ATP-dependent RNA helicase DDX17	DDX17	>sp|Q92841|DDX17_HUMAN Probable ATP-dependent RNA helicase DDX17 OS=Homo sapiens GN=DDX17 PE=1 SV=2;>tr|H3BLZ8|H3BLZ8_HUMAN Probable ATP-dependent RNA helicase DDX17 OS=Homo sapiens GN=DDX17 PE=2 SV=1;>sp|Q92841-1|DDX17_HUMAN Isoform 2 of Probable ATP-depe	7	34	24	24	33	18	24	13	24	13	46.6	35.3	35.3	80.272	729	729;731;650;652;652;652;181	6.6			2			32	55	3			64	28	9.7847e-165	2.1066	0.1513	170.56	66	10.957	0.19359	194.29	66	5.5897	2.7177	66.427	66
P42766;H0Y3A0;F2Z388	P42766;H0Y3A0;F2Z388	7;4;4	7;4;4	7;4;4	60S ribosomal protein L35	RPL35	>sp|P42766|RL35_HUMAN 60S ribosomal protein L35 OS=Homo sapiens GN=RPL35 PE=1 SV=2;>tr|H0Y3A0|H0Y3A0_HUMAN 60S ribosomal protein L35 (Fragment) OS=Homo sapiens GN=RPL35 PE=3 SV=1;>tr|F2Z388|F2Z388_HUMAN 60S ribosomal protein L35 OS=Homo sapiens GN=RPL35 PE	3	7	7	7	7	6	7	6	7	6	43.9	43.9	43.9	14.551	123	123;96;96	3.42		1	37	18	4						32	28	1.9374e-149	36.126	2.5827	199.84	36	62.151	5.0151	230.34	36	1.7496	0.8919	41.931	36
P15311;E7EQR4	P15311;E7EQR4	44;41	32;30	31;29	Ezrin	EZR	>sp|P15311|EZRI_HUMAN Ezrin OS=Homo sapiens GN=EZR PE=1 SV=4;>tr|E7EQR4|E7EQR4_HUMAN Ezrin OS=Homo sapiens GN=EZR PE=2 SV=2	2	44	32	31	37	38	27	28	26	27	64.5	51.7	50.3	69.412	586	586;554	7.06						9	153	14		2	86	92	5.9496e-205	20.759	1.6885	227.41	129	24.003	0.74169	244.53	129	0.62783	0.61154	75.748	129
P23396;P23396-2;E9PL09;E9PPU1;F2Z2S8;E9PL45;H0YCJ7;H0YF32;E9PQ96;E9PJH4;E9PK82;H0YEU2;E9PSF4;E9PQX2;H0YES8	P23396;P23396-2;E9PL09;E9PPU1;F2Z2S8;E9PL45;H0YCJ7;H0YF32;E9PQ96;E9PJH4;E9PK82	23;22;21;18;16;16;15;13;12;12;12;11;5;4;1	23;22;21;18;16;16;15;13;12;12;12;11;5;4;1	23;22;21;18;16;16;15;13;12;12;12;11;5;4;1	40S ribosomal protein S3	RPS3	>sp|P23396|RS3_HUMAN 40S ribosomal protein S3 OS=Homo sapiens GN=RPS3 PE=1 SV=2;>sp|P23396-2|RS3_HUMAN Isoform 2 of 40S ribosomal protein S3 OS=Homo sapiens GN=RPS3;>tr|E9PL09|E9PL09_HUMAN 40S ribosomal protein S3 OS=Homo sapiens GN=RPS3 PE=2 SV=1;>tr|E9PP	15	23	23	23	20	19	20	19	20	19	77.8	77.8	77.8	26.688	243	243;259;231;158;117;164;135;123;91;115;128;171;103;44;33	4.42			5	72	36	3	3		1		63	57	1.81e-111	9.6852	0.47995	160.53	82	22.251	0.5544	170.03	82	2.3165	1.1104	38	82
C9J9K3;P08865;A6NE09;C9JQR9	C9J9K3;P08865;A6NE09	3;3;3;1	3;3;3;1	3;3;3;1	40S ribosomal protein SA	RPSA;RPSAP58	>tr|C9J9K3|C9J9K3_HUMAN 40S ribosomal protein SA (Fragment) OS=Homo sapiens GN=RPSA PE=2 SV=1;>sp|P08865|RSSA_HUMAN 40S ribosomal protein SA OS=Homo sapiens GN=RPSA PE=1 SV=4;>tr|A6NE09|A6NE09_HUMAN 40S ribosomal protein SA OS=Homo sapiens GN=RPSAP58 PE=2	4	3	3	3	1	3	1	3	1	3	14	14	14	29.505	264	264;295;295;73	4.83				1	5						1	5	1.2568e-08	3.4239	0.23243	191.97	6	5.8073	0.2738	187.9	6	1.5911	1.1545	6.5517	6
E9PCS3;E7EW34;Q13200;H7C1H2	E9PCS3;E7EW34;Q13200;H7C1H2	7;7;7;4	7;7;7;4	7;7;7;4	26S proteasome non-ATPase regulatory subunit 2	PSMD2	>tr|E9PCS3|E9PCS3_HUMAN 26S proteasome non-ATPase regulatory subunit 2 OS=Homo sapiens GN=PSMD2 PE=2 SV=1;>tr|E7EW34|E7EW34_HUMAN 26S proteasome non-ATPase regulatory subunit 2 OS=Homo sapiens GN=PSMD2 PE=2 SV=1;>sp|Q13200|PSMD2_HUMAN 26S proteasome non-AT	4	7	7	7	6	4	6	4	6	4	11.1	11.1	11.1	82.193	749	749;778;908;203	7							12				7	5	1.1456e-18	3.6748	0.76785	160.68	4	6.2728	0.4932	194.76	4	1.6166	0.98193	26.683	4
M0R0F0;P46782;M0R0R2;M0QZN2	M0R0F0;P46782;M0R0R2;M0QZN2	10;10;10;7	10;10;10;7	10;10;10;7	40S ribosomal protein S5;40S ribosomal protein S5, N-terminally processed	RPS5	>tr|M0R0F0|M0R0F0_HUMAN 40S ribosomal protein S5 (Fragment) OS=Homo sapiens GN=RPS5 PE=3 SV=1;>sp|P46782|RS5_HUMAN 40S ribosomal protein S5 OS=Homo sapiens GN=RPS5 PE=1 SV=4;>tr|M0R0R2|M0R0R2_HUMAN 40S ribosomal protein S5 OS=Homo sapiens GN=RPS5 PE=3 SV=1	4	10	10	10	9	6	9	6	9	6	41	41	41	22.391	200	200;204;225;134	3.96			2	25	1						16	12	1.027e-41	14.36	0.42016	186.34	18	35.408	0.567	172.75	18	2.3533	0.99417	29.472	18
G3V1R4;Q08J23-2;Q08J23	G3V1R4;Q08J23-2;Q08J23	2;2;2	2;2;2	2;2;2	tRNA (cytosine(34)-C(5))-methyltransferase	NSUN2	>tr|G3V1R4|G3V1R4_HUMAN NOL1/NOP2/Sun domain family, member 2, isoform CRA_b OS=Homo sapiens GN=NSUN2 PE=2 SV=1;>sp|Q08J23-2|NSUN2_HUMAN Isoform 2 of tRNA (cytosine(34)-C(5))-methyltransferase OS=Homo sapiens GN=NSUN2;>sp|Q08J23|NSUN2_HUMAN tRNA (cytosine(	3	2	2	2	1	2	1	2	1	2	4	4	4	59.383	531	531;732;767	7							3				1	2	0.00019323	3.4957	0.25349	77.604	3	5.0444	0.14577	67.239	3	1.4703	1.0054	35.5	3
Q9Y281;Q9Y281-3;F8WDN3;G3V2U0	Q9Y281;Q9Y281-3	8;6;3;2	5;3;3;2	5;3;3;2	Cofilin-2	CFL2	>sp|Q9Y281|COF2_HUMAN Cofilin-2 OS=Homo sapiens GN=CFL2 PE=1 SV=1;>sp|Q9Y281-3|COF2_HUMAN Isoform 3 of Cofilin-2 OS=Homo sapiens GN=CFL2	4	8	5	5	7	7	4	5	4	5	57.2	36.1	36.1	18.736	166	166;149;58;21	3.87			15	22	9						25	21	1.9944e-112	24.683	0.71525	118.67	29	28.332	0.4052	104.81	29	1.2586	0.69092	32.127	29
P06702	P06702	4	4	4	Protein S100-A9	S100A9	>sp|P06702|S10A9_HUMAN Protein S100-A9 OS=Homo sapiens GN=S100A9 PE=1 SV=1	1	4	4	4	3	3	3	3	3	3	44.7	44.7	44.7	13.242	114	114	3.33			8	4							5	7	9.3751e-10	0.12988	0.0024574	72.561	7	0.33498	0.0046869	120.32	4	1.9219	0.88685	69.181	4
P12814;P12814-3;P12814-2;B7TY16;H9KV75;G3V2N5;H7C5W8;G3V2W4;H0YJW3;H0YJ11;P35609;B2RCS5;G3V5M4;G3V2X9;Q08043;G3V2E8;G3V380;D6RH00;B7Z4P8	P12814;P12814-3;P12814-2;B7TY16;H9KV75	59;59;58;56;53;16;16;15;14;13;10;10;7;7;6;4;2;1;1	39;39;38;36;35;11;12;9;10;10;1;1;3;4;0;1;2;0;0	39;39;38;36;35;11;12;9;10;10;1;1;3;4;0;1;2;0;0	Alpha-actinin-1	ACTN1	>sp|P12814|ACTN1_HUMAN Alpha-actinin-1 OS=Homo sapiens GN=ACTN1 PE=1 SV=2;>sp|P12814-3|ACTN1_HUMAN Isoform 3 of Alpha-actinin-1 OS=Homo sapiens GN=ACTN1;>sp|P12814-2|ACTN1_HUMAN Isoform 2 of Alpha-actinin-1 OS=Homo sapiens GN=ACTN1;>tr|B7TY16|B7TY16_HUMAN	19	59	39	39	56	52	37	32	37	32	70.7	51.2	51.2	103.06	892	892;914;887;930;822;261;297;238;251;207;894;894;126;144;901;85;72;72;388	7.28					1		283	79	7	5	187	188	0	15.563	1.0637	227.72	287	21.999	0.80535	241.18	287	1.3526	0.8353	35.808	287
Q6NYC8;Q6NYC8-2	Q6NYC8;Q6NYC8-2	12;9	12;9	12;9	Phostensin	PPP1R18	>sp|Q6NYC8|PPR18_HUMAN Phostensin OS=Homo sapiens GN=PPP1R18 PE=1 SV=1;>sp|Q6NYC8-2|PPR18_HUMAN Isoform 2 of Phostensin OS=Homo sapiens GN=PPP1R18	2	12	12	12	4	11	4	11	4	11	27.7	27.7	27.7	67.942	613	613;377	7							22				6	16	1.8969e-64	4.2094	0.22143	188.96	11	6.3114	0.15083	214.56	11	1.479	1.0183	30.948	11
P42704;B8ZZ38;C9JCA9	P42704	23;6;5	23;6;5	23;6;5	Leucine-rich PPR motif-containing protein, mitochondrial	LRPPRC	>sp|P42704|LPPRC_HUMAN Leucine-rich PPR motif-containing protein, mitochondrial OS=Homo sapiens GN=LRPPRC PE=1 SV=3	3	23	23	23	22	7	22	7	22	7	18.9	18.9	18.9	157.9	1394	1394;504;359	8								43			34	9	1.6592e-70	2.4091	0.12387	140.32	30	7.3992	0.16652	129.53	30	3.2408	0.90991	95.209	30
A8MUB1;P68366;C9JEV8;C9JQ00;C9JJQ8	A8MUB1;P68366	15;15;5;5;5	15;15;5;5;5	2;2;1;1;1	Tubulin alpha-4A chain	TUBA4A	>tr|A8MUB1|A8MUB1_HUMAN Tubulin alpha-4A chain OS=Homo sapiens GN=TUBA4A PE=2 SV=1;>sp|P68366|TBA4A_HUMAN Tubulin alpha-4A chain OS=Homo sapiens GN=TUBA4A PE=1 SV=1	5	15	15	2	15	9	15	9	2	1	39.7	39.7	4.4	48.328	433	433;448;153;180;198	5.91			1	7	20	68	15	6			77	40	8.8046e-153	4.3641	0.38673	189.84	100	12.214	0.31254	209.07	100	2.741	1.5544	64.948	100
P63173;J3KT73;J3QL01	P63173;J3KT73;J3QL01	2;1;1	2;1;1	2;1;1	60S ribosomal protein L38	RPL38	>sp|P63173|RL38_HUMAN 60S ribosomal protein L38 OS=Homo sapiens GN=RPL38 PE=1 SV=2;>tr|J3KT73|J3KT73_HUMAN 60S ribosomal protein L38 OS=Homo sapiens GN=RPL38 PE=3 SV=1;>tr|J3QL01|J3QL01_HUMAN 60S ribosomal protein L38 OS=Homo sapiens GN=RPL38 PE=3 SV=1	3	2	2	2	2	1	2	1	2	1	31.4	31.4	31.4	8.2178	70	70;64;67	2.86		1	6								5	2	9.5378e-05	4.4891	0.088848	79.076	6	10.042	0.15308	35.865	6	3.5949	1.3788	80.913	6
Q5T6F2;F5H2U4;A6NCA8;E7EWG4;A2A306;Q5JV03;A2A305;Q5JV08;H0YDN2	Q5T6F2;F5H2U4;A6NCA8;E7EWG4	14;12;11;9;5;5;5;2;1	14;12;11;9;5;5;5;2;1	14;12;11;9;5;5;5;2;1	Ubiquitin-associated protein 2	UBAP2	>sp|Q5T6F2|UBAP2_HUMAN Ubiquitin-associated protein 2 OS=Homo sapiens GN=UBAP2 PE=1 SV=1;>tr|F5H2U4|F5H2U4_HUMAN Ubiquitin-associated protein 2 OS=Homo sapiens GN=UBAP2 PE=2 SV=1;>tr|A6NCA8|A6NCA8_HUMAN Ubiquitin-associated protein 2 OS=Homo sapiens GN=UBA	9	14	14	14	14	12	14	12	14	12	18.2	18.2	18.2	117.11	1119	1119;874;852;686;325;358;412;277;117	7.95							3	55			36	22	6.6097e-68	3.3269	0.16372	209.12	40	15.513	0.30233	193.82	40	6.5888	1.5668	132.44	40
Q9BUJ2-2;Q9BUJ2;Q9BUJ2-4;B7Z4B8;Q9BUJ2-3;M0R3F1;M0QYZ0;M0R0K8;M0R203;M0QZV6;M0QYI8;M0QYM5;Q9BUJ2-5;M0R247	Q9BUJ2-2;Q9BUJ2;Q9BUJ2-4;B7Z4B8;Q9BUJ2-3;M0R3F1;M0QYZ0	23;23;22;22;21;18;13;6;5;5;5;3;2;1	23;23;22;22;21;18;13;6;5;5;5;3;2;1	23;23;22;22;21;18;13;6;5;5;5;3;2;1	Heterogeneous nuclear ribonucleoprotein U-like protein 1	HNRNPUL1	>sp|Q9BUJ2-2|HNRL1_HUMAN Isoform 2 of Heterogeneous nuclear ribonucleoprotein U-like protein 1 OS=Homo sapiens GN=HNRNPUL1;>sp|Q9BUJ2|HNRL1_HUMAN Heterogeneous nuclear ribonucleoprotein U-like protein 1 OS=Homo sapiens GN=HNRNPUL1 PE=1 SV=2;>sp|Q9BUJ2-4|HN	14	23	23	23	22	14	22	14	22	14	32	32	32	90.291	804	804;856;756;767;752;641;371;158;81;118;172;90;390;105	7.18							78	17			57	38	3.6369e-125	3.1649	0.15838	214.55	71	13.241	0.4001	203.26	71	4.0132	1.4826	94.557	71
P52272-2;P52272;M0R019;M0R2T0;M0R0N3;M0QYQ7;M0R2I7;M0R0Y6;M0QY96;M0QYL3	P52272-2;P52272	54;54;26;25;21;18;13;9;5;4	54;54;26;25;21;18;13;9;5;4	26;26;19;17;15;13;3;9;3;1	Heterogeneous nuclear ribonucleoprotein M	HNRNPM	>sp|P52272-2|HNRPM_HUMAN Isoform 2 of Heterogeneous nuclear ribonucleoprotein M OS=Homo sapiens GN=HNRNPM;>sp|P52272|HNRPM_HUMAN Heterogeneous nuclear ribonucleoprotein M OS=Homo sapiens GN=HNRNPM PE=1 SV=3	10	54	54	26	51	44	51	44	23	20	74.7	74.7	33.4	73.62	691	691;730;353;357;276;219;214;99;116;99	6.76			2	3	5	211	301	54	13	6	350	245	4.7273e-251	7.598	0.60836	160.52	452	31.555	0.92148	163.59	452	4.9783	1.8352	68.298	452
Q0ZGT2;Q0ZGT2-2;Q0ZGT2-4;H7BXY5;Q0ZGT2-3;E7EUA0;E7ETM8;E7EQF0	Q0ZGT2;Q0ZGT2-2;Q0ZGT2-4;H7BXY5;Q0ZGT2-3;E7EUA0;E7ETM8	27;26;25;23;23;20;18;5	27;26;25;23;23;20;18;5	27;26;25;23;23;20;18;5	Nexilin	NEXN	>sp|Q0ZGT2|NEXN_HUMAN Nexilin OS=Homo sapiens GN=NEXN PE=1 SV=1;>sp|Q0ZGT2-2|NEXN_HUMAN Isoform 2 of Nexilin OS=Homo sapiens GN=NEXN;>sp|Q0ZGT2-4|NEXN_HUMAN Isoform 4 of Nexilin OS=Homo sapiens GN=NEXN;>tr|H7BXY5|H7BXY5_HUMAN Nexilin (Fragment) OS=Homo sap	8	27	27	27	19	27	19	27	19	27	33.2	33.2	33.2	80.657	675	675;662;611;576;613;435;321;159	6.95						18	121	10			52	97	7.8197e-117	11.747	1.5594	222.95	85	15.249	0.91143	238.99	85	1.4066	0.93369	36.458	85
Q09666;E9PJZ0;E9PKR9;E9PJC6;E9PLK4;Q09666-2;E9PQE3	Q09666	105;2;2;2;2;2;1	105;2;2;2;2;2;1	105;2;2;2;2;2;1	Neuroblast differentiation-associated protein AHNAK	AHNAK	>sp|Q09666|AHNK_HUMAN Neuroblast differentiation-associated protein AHNAK OS=Homo sapiens GN=AHNAK PE=1 SV=2	7	105	105	105	100	27	100	27	100	27	38.3	38.3	38.3	629.09	5890	5890;121;123;131;144;149;86	9.99									2	195	159	38	0	3.0273	0.26988	127.66	130	9.6826	0.12327	132	130	3.6301	0.28817	116.49	130
Q9Y608-2;Q9Y608-4;A8MXR0;Q9Y608;Q9Y608-3;C9JSU1;C9JJC9;C9JC17;C9J321;C9J0U5;H7C3N9	Q9Y608-2;Q9Y608-4;A8MXR0;Q9Y608	7;7;7;7;3;3;2;2;2;2;1	7;7;7;7;3;3;2;2;2;2;1	7;7;7;7;3;3;2;2;2;2;1	Leucine-rich repeat flightless-interacting protein 2	LRRFIP2	>sp|Q9Y608-2|LRRF2_HUMAN Isoform 2 of Leucine-rich repeat flightless-interacting protein 2 OS=Homo sapiens GN=LRRFIP2;>sp|Q9Y608-4|LRRF2_HUMAN Isoform 4 of Leucine-rich repeat flightless-interacting protein 2 OS=Homo sapiens GN=LRRFIP2;>tr|A8MXR0|A8MXR0_HU	11	7	7	7	6	3	6	3	6	3	18.8	18.8	18.8	45.413	400	400;424;503;721;100;225;59;59;59;68;182	6						13					8	5	1.4922e-22	6.2061	0.58919	151.93	11	9.751	0.35072	184.03	11	1.752	0.62036	70.602	11
H3BV80;H3BMS0;Q15287-3;Q15287-2;H3BMM9;H3BTC0;Q15287;H3BPG5	H3BV80;H3BMS0;Q15287-3;Q15287-2;H3BMM9;H3BTC0;Q15287;H3BPG5	3;3;3;3;3;3;3;2	3;3;3;3;3;3;3;2	3;3;3;3;3;3;3;2	RNA-binding protein with serine-rich domain 1	RNPS1	>tr|H3BV80|H3BV80_HUMAN RNA-binding protein with serine-rich domain 1 OS=Homo sapiens GN=RNPS1 PE=2 SV=2;>tr|H3BMS0|H3BMS0_HUMAN RNA-binding protein with serine-rich domain 1 OS=Homo sapiens GN=RNPS1 PE=2 SV=1;>sp|Q15287-3|RNPS1_HUMAN Isoform 3 of RNA-bind	8	3	3	3	2	2	2	2	2	2	18.5	18.5	18.5	24.561	211	211;257;268;282;284;302;305;128	6.44					3	1	3	2			2	7	5.7828e-15	10.722	0.49848	137	4	10.668	0.37011	130.7	4	0.92033	0.59276	33.43	4
J3QQM1;P62195-2;P62195	J3QQM1;P62195-2;P62195	2;2;2	1;1;1	1;1;1	26S protease regulatory subunit 8	PSMC5	>tr|J3QQM1|J3QQM1_HUMAN 26S protease regulatory subunit 8 (Fragment) OS=Homo sapiens GN=PSMC5 PE=4 SV=1;>sp|P62195-2|PRS8_HUMAN Isoform 2 of 26S protease regulatory subunit 8 OS=Homo sapiens GN=PSMC5;>sp|P62195|PRS8_HUMAN 26S protease regulatory subunit 8	3	2	1	1	2	2	1	1	1	1	9.5	4.9	4.9	29.347	263	263;398;406	5					4						2	2	2.1508e-10	7.477	0.37071	72.688	3	13.313	0.46069	66.403	3	1.7074	1.2897	26.213	3
Q9UQ03-2;Q9UQ03	Q9UQ03-2;Q9UQ03	6;5	6;5	6;5	Coronin-2B	CORO2B	>sp|Q9UQ03-2|COR2B_HUMAN Isoform 2 of Coronin-2B OS=Homo sapiens GN=CORO2B;>sp|Q9UQ03|COR2B_HUMAN Coronin-2B OS=Homo sapiens GN=CORO2B PE=2 SV=4	2	6	6	6	5	4	5	4	5	4	12.4	12.4	12.4	54.392	475	475;480	6						16					9	7	2.5398e-14	8.281	0.87442	176.18	10	10.786	0.85923	153.66	10	1.3951	0.95727	38.025	10
P05141;Q9H0C2	P05141	12;2	12;2	4;0	ADP/ATP translocase 2	SLC25A5	>sp|P05141|ADT2_HUMAN ADP/ATP translocase 2 OS=Homo sapiens GN=SLC25A5 PE=1 SV=7	2	12	12	4	11	9	11	9	4	4	37.2	37.2	14.4	32.852	298	298;315	4.24				41	8			1			29	21	2.3681e-44	14.39	0.63961	180.99	39	34.867	0.78639	175.49	39	2.6927	1.2597	48.123	39
P63244;D6RHH4;D6RAC2;J3KPE3;D6RAU2;E9PD14;D6RFX4;H0YAF8;D6RFZ9;D6R9Z1;D6R9L0;D6REE5;H0Y8W2;D6RGK8;D6R909;D6RBD0;H0YAM7;D6RHJ5;D6RF23;H0Y8R5;D6RDI0;H0Y9P0	P63244;D6RHH4;D6RAC2;J3KPE3;D6RAU2;E9PD14;D6RFX4;H0YAF8;D6RFZ9;D6R9Z1;D6R9L0;D6REE5;H0Y8W2	8;6;6;6;5;5;5;5;5;5;5;5;4;3;3;3;3;2;2;2;1;1	8;6;6;6;5;5;5;5;5;5;5;5;4;3;3;3;3;2;2;2;1;1	8;6;6;6;5;5;5;5;5;5;5;5;4;3;3;3;3;2;2;2;1;1	Guanine nucleotide-binding protein subunit beta-2-like 1	GNB2L1	>sp|P63244|GBLP_HUMAN Guanine nucleotide-binding protein subunit beta-2-like 1 OS=Homo sapiens GN=GNB2L1 PE=1 SV=3;>tr|D6RHH4|D6RHH4_HUMAN Guanine nucleotide-binding protein subunit beta-2-like 1 OS=Homo sapiens GN=GNB2L1 PE=2 SV=1;>tr|D6RAC2|D6RAC2_HUMAN	22	8	8	8	6	6	6	6	6	6	25.6	25.6	25.6	35.076	317	317;233;269;273;147;153;194;198;198;237;300;321;274;71;116;160;247;86;101;138;39;83	4.17				25	5						19	11	3.2884e-24	3.4501	0.2661	247.78	20	7.3412	0.2714	246.66	20	2.1537	1.001	28.69	20
P35658-2;P35658-4;P35658;P35658-3;P35658-5;E9PKD2;B7ZAV2;H0Y837;H0YF36	P35658-2;P35658-4;P35658;P35658-3;P35658-5	9;9;9;9;9;4;4;4;1	9;9;9;9;9;4;4;4;1	9;9;9;9;9;4;4;4;1	Nuclear pore complex protein Nup214	NUP214	>sp|P35658-2|NU214_HUMAN Isoform 2 of Nuclear pore complex protein Nup214 OS=Homo sapiens GN=NUP214;>sp|P35658-4|NU214_HUMAN Isoform 4 of Nuclear pore complex protein Nup214 OS=Homo sapiens GN=NUP214;>sp|P35658|NU214_HUMAN Nuclear pore complex protein Nup2	9	9	9	9	9	2	9	2	9	2	6.3	6.3	6.3	212.57	2079	2079;2080;2090;2091;2093;495;916;967;140	9									14		12	2	4.1097e-23	1.8208	0.04303	149.17	8	3.9231	0.11719	155.96	8	2.4179	3.5992	125.17	8
P46940;H0YLE8;Q13576-2;J3KR91;F5H7S7;E7EWC2;Q13576;H0YKA5;E9PDT6	P46940;H0YLE8	27;17;2;2;2;2;2;1;1	27;17;2;2;2;2;2;1;1	25;15;1;1;1;1;1;1;0	Ras GTPase-activating-like protein IQGAP1	IQGAP1	>sp|P46940|IQGA1_HUMAN Ras GTPase-activating-like protein IQGAP1 OS=Homo sapiens GN=IQGAP1 PE=1 SV=1;>tr|H0YLE8|H0YLE8_HUMAN Ras GTPase-activating-like protein IQGAP1 OS=Homo sapiens GN=IQGAP1 PE=2 SV=1	9	27	27	25	23	16	23	16	21	15	21.3	21.3	20.3	189.25	1657	1657;1085;1071;1071;1077;1402;1575;43;509	8.47								43	38		50	31	1.9257e-117	3.4299	0.11153	134.11	54	6.2775	0.1074	110.54	54	1.7547	0.75093	89.226	54
O43143	O43143	25	25	24	Putative pre-mRNA-splicing factor ATP-dependent RNA helicase DHX15	DHX15	>sp|O43143|DHX15_HUMAN Putative pre-mRNA-splicing factor ATP-dependent RNA helicase DHX15 OS=Homo sapiens GN=DHX15 PE=1 SV=2	1	25	25	24	19	17	19	17	19	17	32.8	32.8	30.9	90.932	795	795	7.05						1	72	5			37	41	4.0861e-92	6.133	0.30076	183.81	63	9.3584	0.24699	191.99	63	1.5518	1.0045	27.643	63
P54253	P54253	1	1	1	Ataxin-1	ATXN1	>sp|P54253|ATX1_HUMAN Ataxin-1 OS=Homo sapiens GN=ATXN1 PE=1 SV=2	1	1	1	1	1	1	1	1	1	1	1.2	1.2	1.2	86.922	815	815	6						3					1	2	0.0016207	31.923	1.0364	37.637	3	68.224	0.96857	18.544	3	1.5135	1.0306	20.051	3
P55735;P55735-2;B4DXJ1;A8MXL6;E7ERC8	P55735;P55735-2;B4DXJ1;A8MXL6	4;3;3;2;1	4;3;3;2;1	4;3;3;2;1	Protein SEC13 homolog	SEC13	>sp|P55735|SEC13_HUMAN Protein SEC13 homolog OS=Homo sapiens GN=SEC13 PE=1 SV=3;>sp|P55735-2|SEC13_HUMAN Isoform 2 of Protein SEC13 homolog OS=Homo sapiens GN=SEC13;>tr|B4DXJ1|B4DXJ1_HUMAN Protein SEC13 homolog OS=Homo sapiens GN=SEC13 PE=2 SV=1;>tr|A8MXL6	5	4	4	4	4	2	4	2	4	2	23.9	23.9	23.9	35.54	322	322;308;368;284;86	5					11						8	3	3.1591e-73	1.7302	0.085785	78.244	5	7.6215	0.17372	107.99	5	4.4049	2.8439	83.925	5
Q96PK6;Q96PK6-2	Q96PK6	23;6	23;6	20;3	RNA-binding protein 14	RBM14	>sp|Q96PK6|RBM14_HUMAN RNA-binding protein 14 OS=Homo sapiens GN=RBM14 PE=1 SV=2	2	23	23	20	21	19	21	19	19	17	32.3	32.3	26.6	69.491	669	669;156	6.72						52	75	13			73	67	1.1887e-101	5.9977	0.50043	189.88	110	22.496	0.74157	202.69	110	3.7169	1.3905	78.37	110
P14649;F8W1I5	P14649;F8W1I5	7;4	5;2	5;2	Myosin light chain 6B	MYL6B	>sp|P14649|MYL6B_HUMAN Myosin light chain 6B OS=Homo sapiens GN=MYL6B PE=1 SV=1;>tr|F8W1I5|F8W1I5_HUMAN Myosin light chain 6B OS=Homo sapiens GN=MYL6B PE=2 SV=1	2	7	5	5	7	5	5	3	5	3	38	26.4	26.4	22.764	208	208;175	4.43				9	4	1					6	8	4.2848e-43	5.1345	0.6041	150.87	11	5.0595	0.52664	139.47	11	1.388	0.79341	50.295	11
P35637-2;P35637;H3BPE7	P35637-2;P35637;H3BPE7	9;9;9	7;7;7	7;7;7	RNA-binding protein FUS	FUS	>sp|P35637-2|FUS_HUMAN Isoform Short of RNA-binding protein FUS OS=Homo sapiens GN=FUS;>sp|P35637|FUS_HUMAN RNA-binding protein FUS OS=Homo sapiens GN=FUS PE=1 SV=1;>tr|H3BPE7|H3BPE7_HUMAN RNA-binding protein FUS OS=Homo sapiens GN=FUS PE=2 SV=1	3	9	7	7	9	9	7	7	7	7	14.1	14.1	14.1	53.354	525	525;526;527	6.71				4		47	45	12	1	4	64	49	9.9032e-58	6.9329	1.0758	231.84	81	21.769	2.3995	221.24	81	6.2384	2.487	90.478	81
P26038	P26038	49	49	36	Moesin	MSN	>sp|P26038|MOES_HUMAN Moesin OS=Homo sapiens GN=MSN PE=1 SV=3	1	49	49	36	42	43	42	43	31	32	64.3	64.3	49.9	67.819	577	577	6.91					1	55	233	20	1	2	146	166	1.3928e-249	18.046	1.1939	198.74	216	17.582	0.62718	220.83	216	1.2299	0.81569	69.505	216
P47756-2;B1AK87;B1AK88	P47756-2;B1AK87;B1AK88	20;19;19	20;19;19	6;6;6		CAPZB	>sp|P47756-2|CAPZB_HUMAN Isoform 2 of F-actin-capping protein subunit beta OS=Homo sapiens GN=CAPZB;>tr|B1AK87|B1AK87_HUMAN Capping protein (Actin filament) muscle Z-line, beta, isoform CRA_a OS=Homo sapiens GN=CAPZB PE=2 SV=1;>tr|B1AK88|B1AK88_HUMAN Cappi	3	20	20	6	18	17	18	17	5	5	62.9	62.9	8.8	30.628	272	272;260;301	4.6				86	75	6	4	1			79	93	1.5052e-78	14.456	1.4576	198.55	114	18.884	1.1548	193.16	114	1.3664	0.87262	31.842	114
P12236;I7HJJ0;P12235	P12236;I7HJJ0;P12235	12;8;7	4;3;1	4;3;1	ADP/ATP translocase 3;ADP/ATP translocase 1	SLC25A6;SLC25A4	>sp|P12236|ADT3_HUMAN ADP/ATP translocase 3 OS=Homo sapiens GN=SLC25A6 PE=1 SV=4;>tr|I7HJJ0|I7HJJ0_HUMAN ADP/ATP translocase 3 (Fragment) OS=Homo sapiens GN=SLC25A6 PE=4 SV=1;>sp|P12235|ADT1_HUMAN ADP/ATP translocase 1 OS=Homo sapiens GN=SLC25A4 PE=1 SV=4	3	12	4	4	11	7	4	2	4	2	34.2	11.4	11.4	32.866	298	298;158;298	4.33				8	4						8	4	1.8714e-37	8.9671	0.17729	92.809	8	17.743	0.25139	74.362	8	2.6872	1.4392	55.658	8
P68032;P63267;P62736;P68133;Q5T8M7;Q5T8M8;A6NL76;P63267-2;C9JFL5;F6UVQ4;F6QUT6;F8WB63;B8ZZJ2	P68032;P63267;P62736;P68133;Q5T8M7;Q5T8M8;A6NL76;P63267-2	24;23;23;23;20;19;19;17;10;10;10;9;9	4;4;4;3;1;2;2;3;2;2;2;1;1	4;4;4;3;1;2;2;3;2;2;2;1;1	Actin, alpha cardiac muscle 1;Actin, gamma-enteric smooth muscle;Actin, aortic smooth muscle;Actin, alpha skeletal muscle	ACTC1;ACTG2;ACTA2;ACTA1	>sp|P68032|ACTC_HUMAN Actin, alpha cardiac muscle 1 OS=Homo sapiens GN=ACTC1 PE=1 SV=1;>sp|P63267|ACTH_HUMAN Actin, gamma-enteric smooth muscle OS=Homo sapiens GN=ACTG2 PE=1 SV=1;>sp|P62736|ACTA_HUMAN Actin, aortic smooth muscle OS=Homo sapiens GN=ACTA2 PE	13	24	4	4	18	23	3	3	3	3	49.9	17.2	17.2	42.019	377	377;376;377;377;342;287;289;333;145;151;151;105;119	5.95			1	4	40	13	9	5	4	4	42	38	2.8514e-271	19.634	0.45739	126.34	65	29.147	0.41955	120.27	65	1.5164	1.0089	74.404	65
P09874;Q5VX84;Q5VX85	P09874	18;1;1	18;1;1	18;1;1	Poly [ADP-ribose] polymerase 1	PARP1	>sp|P09874|PARP1_HUMAN Poly [ADP-ribose] polymerase 1 OS=Homo sapiens GN=PARP1 PE=1 SV=4	3	18	18	18	15	12	15	12	15	12	23.8	23.8	23.8	113.08	1014	1014;108;155	7.54							21	25			23	23	1.8624e-45	3.8563	0.20943	210.24	29	8.2028	0.22491	225.56	29	2.3591	1.2337	68.04	29
P62851;E9PQK3;E9PK60;E9PPT4	P62851	9;1;1;1	9;1;1;1	9;1;1;1	40S ribosomal protein S25	RPS25	>sp|P62851|RS25_HUMAN 40S ribosomal protein S25 OS=Homo sapiens GN=RPS25 PE=1 SV=1	4	9	9	9	8	7	8	7	8	7	48	48	48	13.742	125	125;39;39;45	3.38		3	31	16		1	1				31	21	9.6169e-36	22.229	1.4575	141.92	39	34.01	1	167.25	39	1.7135	0.74075	43.025	39
K7EIP6;P51148;P51148-2	K7EIP6;P51148;P51148-2	1;1;1	1;1;1	1;1;1	Ras-related protein Rab-5C	RAB5C	>tr|K7EIP6|K7EIP6_HUMAN Uncharacterized protein (Fragment) OS=Homo sapiens PE=4 SV=1;>sp|P51148|RAB5C_HUMAN Ras-related protein Rab-5C OS=Homo sapiens GN=RAB5C PE=1 SV=2;>sp|P51148-2|RAB5C_HUMAN Isoform 2 of Ras-related protein Rab-5C OS=Homo sapiens GN=RA	3	1	1	1	1	1	1	1	1	1	44.4	44.4	44.4	2.803	27	27;216;249	4				4							2	2	0.00098744	1.4852	0.06577	135.08	4	2.1687	0.046062	141	4	1.4334	0.6738	14.709	4
P52907	P52907	17	17	13	F-actin-capping protein subunit alpha-1	CAPZA1	>sp|P52907|CAZA1_HUMAN F-actin-capping protein subunit alpha-1 OS=Homo sapiens GN=CAPZA1 PE=1 SV=3	1	17	17	13	12	17	12	17	10	13	68.9	68.9	60.5	32.922	286	286	5.07				25	78	6	5	4		1	53	66	1.6861e-192	17.18	0.68416	209.15	74	24.638	0.47034	215.75	74	1.3738	0.91283	51.327	74
B8ZZU8;Q15370;Q15370-2	B8ZZU8;Q15370;Q15370-2	1;1;1	1;1;1	1;1;1	Transcription elongation factor B polypeptide 2	TCEB2	>tr|B8ZZU8|B8ZZU8_HUMAN Transcription elongation factor B (SIII), polypeptide 2 (18kDa, elongin B), isoform CRA_b OS=Homo sapiens GN=TCEB2 PE=2 SV=1;>sp|Q15370|ELOB_HUMAN Transcription elongation factor B polypeptide 2 OS=Homo sapiens GN=TCEB2 PE=1 SV=1;>s	3	1	1	1	1	1	1	1	1	1	10.6	10.6	10.6	12.527	113	113;118;161	3			5								2	3	0.0015252	4.4748	1.9037	183.81	5	6.2277	2.4111	218.37	5	1.5176	0.76276	32.679	5
Q9ULV4;A7MAP0;A7MAP1;B4E3S0;H0YHL7;F8W1H8;F8VUX3;F8VSA4;F8VRE9;F8VTT6;F8VVB7;F8VV53;Q6QEF8-4;Q6QEF8-3;Q6QEF8-2;H3BRY3;J3QLV6;P31146;J3KSS5;Q6QEF8-5;Q6QEF8	Q9ULV4;A7MAP0;A7MAP1;B4E3S0;H0YHL7	34;34;34;29;20;7;7;7;7;7;7;5;1;1;1;1;1;1;1;1;1	34;34;34;29;20;7;7;7;7;7;7;5;1;1;1;1;1;1;1;1;1	34;34;34;29;20;7;7;7;7;7;7;5;1;1;1;1;1;1;1;1;1	Coronin-1C;Coronin	CORO1C	>sp|Q9ULV4|COR1C_HUMAN Coronin-1C OS=Homo sapiens GN=CORO1C PE=1 SV=1;>tr|A7MAP0|A7MAP0_HUMAN Coronin OS=Homo sapiens GN=CORO1C PE=2 SV=1;>tr|A7MAP1|A7MAP1_HUMAN Coronin OS=Homo sapiens GN=CORO1C PE=2 SV=1;>tr|B4E3S0|B4E3S0_HUMAN Coronin OS=Homo sapiens GN	21	34	34	34	29	32	29	32	29	32	53.4	53.4	53.4	53.248	474	474;480;527;369;165;151;159;162;163;169;181;125;237;285;286;389;432;461;471;472;472	6.03		2	9	14	57	180	43	16	6	9	159	177	7.5504e-245	16.252	1.0329	212.21	185	28.116	0.96318	227.96	185	1.6367	1.0167	46.976	185
Q562R1	Q562R1	10	1	1	Beta-actin-like protein 2	ACTBL2	>sp|Q562R1|ACTBL_HUMAN Beta-actin-like protein 2 OS=Homo sapiens GN=ACTBL2 PE=1 SV=2	1	10	1	1	8	10	1	1	1	1	21.5	4.8	4.8	42.003	376	376	6.27		1	3	4	17	5	4	4	5	6	22	27	1.5538e-113	42.201	1.1047	137.55	43	69.264	0.84636	136.27	43	1.4858	0.91285	66.194	43
Q9UDY2-3;Q9UDY2;Q9UDY2-7;Q9UDY2-6;Q9UDY2-5;Q9UDY2-4;Q9UDY2-2;B1AN86;B1AN85	Q9UDY2-3;Q9UDY2;Q9UDY2-7;Q9UDY2-6;Q9UDY2-5;Q9UDY2-4;Q9UDY2-2	28;28;28;27;24;24;24;2;1	28;28;28;27;24;24;24;2;1	28;28;28;27;24;24;24;2;1	Tight junction protein ZO-2	TJP2	>sp|Q9UDY2-3|ZO2_HUMAN Isoform C1 of Tight junction protein ZO-2 OS=Homo sapiens GN=TJP2;>sp|Q9UDY2|ZO2_HUMAN Tight junction protein ZO-2 OS=Homo sapiens GN=TJP2 PE=1 SV=2;>sp|Q9UDY2-7|ZO2_HUMAN Isoform 7 of Tight junction protein ZO-2 OS=Homo sapiens GN=T	9	28	28	28	27	7	27	7	27	7	30	30	30	131.37	1167	1167;1190;1221;1157;993;1020;1043;161;101	8.04								50	2		44	8	6.8073e-96	3.5971	0.12659	168.15	30	7.3683	0.23762	149.67	30	2.73	1.4494	124.56	30
H3BPE1;H3BQK9;Q9UPN3;Q9UPN3-5;H0Y390;Q9UPN3-4;F5GZL7;Q9UPN3-3;Q9UPN3-2;F8W8Q1;H0Y314;H0Y4F5;E9PNZ4;H0YD69;H0Y6T5;E9PLY5;H0Y7I1;H0YC65	H3BPE1;H3BQK9;Q9UPN3;Q9UPN3-5;H0Y390;Q9UPN3-4;F5GZL7;Q9UPN3-3;Q9UPN3-2;F8W8Q1	15;15;14;13;12;12;12;12;12;12;4;3;3;2;2;2;1;1	11;11;11;9;10;10;10;10;10;10;1;1;3;2;1;2;0;0	11;11;11;9;10;10;10;10;10;10;1;1;3;2;1;2;0;0	Microtubule-actin cross-linking factor 1, isoforms 1/2/3/5	MACF1	>tr|H3BPE1|H3BPE1_HUMAN Microtubule-actin cross-linking factor 1, isoforms 1/2/3/5 OS=Homo sapiens GN=MACF1 PE=2 SV=1;>tr|H3BQK9|H3BQK9_HUMAN Microtubule-actin cross-linking factor 1, isoforms 1/2/3/5 OS=Homo sapiens GN=MACF1 PE=2 SV=1;>sp|Q9UPN3|MACF1_HUM	18	15	11	11	13	5	10	3	10	3	2.5	1.8	1.8	856.87	7555	7555;7592;7388;5938;4434;5300;5300;5374;5430;5430;543;455;2028;290;368;1375;159;259	9.86								1		13	10	4	8.0015e-36	1.9627	0.22142	112.19	8	5.2939	0.10029	93.967	8	2.558	0.22455	134.57	8
O00139-2;O00139-1;O00139-5;O00139;O00139-4;H0Y5Z9;H0Y8H2	O00139-2;O00139-1;O00139-5;O00139;O00139-4	6;6;6;6;6;1;1	6;6;6;6;6;1;1	5;5;5;5;5;0;1	Kinesin-like protein KIF2A	KIF2A	>sp|O00139-2|KIF2A_HUMAN Isoform 2 of Kinesin-like protein KIF2A OS=Homo sapiens GN=KIF2A;>sp|O00139-1|KIF2A_HUMAN Isoform 1 of Kinesin-like protein KIF2A OS=Homo sapiens GN=KIF2A;>sp|O00139-5|KIF2A_HUMAN Isoform 5 of Kinesin-like protein KIF2A OS=Homo sap	7	6	6	5	5	5	5	5	4	4	10.5	10.5	9.1	75.042	660	660;679;686;706;744;107;130	7							15				6	9	6.1245e-26	5.0482	0.40776	158.76	9	7.9341	0.24759	183.17	9	1.5045	0.97031	29.786	9
J3KNL6;O15027;O15027-2;O15027-4;O15027-3;O15027-5;Q8N9G1	J3KNL6;O15027;O15027-2;O15027-4;O15027-3;O15027-5	57;51;50;50;50;50;8	57;51;50;50;50;50;8	57;51;50;50;50;50;8	Protein transport protein Sec16A	SEC16A	>tr|J3KNL6|J3KNL6_HUMAN Protein transport protein Sec16A OS=Homo sapiens GN=SEC16A PE=4 SV=1;>sp|O15027|SC16A_HUMAN Protein transport protein Sec16A OS=Homo sapiens GN=SEC16A PE=1 SV=3;>sp|O15027-2|SC16A_HUMAN Isoform 2 of Protein transport protein Sec16A	7	57	57	57	57	27	57	27	57	27	35.4	35.4	35.4	251.89	2357	2357;2179;2134;2154;2159;2201;385	9.16							1	43	139	89	207	65	1.1981e-300	1.8362	0.12986	191.12	189	12.864	0.31778	174.45	189	9.6126	1.5701	165.58	189
P62258;P62258-2;K7EM20;B4DJF2;I3L3T1;K7EIT4;I3L0W5	P62258;P62258-2;K7EM20	8;7;4;3;3;3;1	6;5;3;2;2;2;1	6;5;3;2;2;2;1	14-3-3 protein epsilon	YWHAE	>sp|P62258|1433E_HUMAN 14-3-3 protein epsilon OS=Homo sapiens GN=YWHAE PE=1 SV=1;>sp|P62258-2|1433E_HUMAN Isoform SV of 14-3-3 protein epsilon OS=Homo sapiens GN=YWHAE;>tr|K7EM20|K7EM20_HUMAN 14-3-3 protein epsilon (Fragment) OS=Homo sapiens GN=YWHAE PE=4	7	8	6	6	8	4	6	3	6	3	35.7	28.6	28.6	29.174	255	255;233;115;94;107;109;38	4				16							10	6	7.2439e-25	3.8761	0.27001	216.61	12	7.6007	0.31644	236.55	12	2.6368	1.1129	46.076	12
P04792;F8WE04;C9J3N8	P04792	10;4;2	10;4;2	10;4;2	Heat shock protein beta-1	HSPB1	>sp|P04792|HSPB1_HUMAN Heat shock protein beta-1 OS=Homo sapiens GN=HSPB1 PE=1 SV=2	3	10	10	10	10	7	10	7	10	7	46.3	46.3	46.3	22.782	205	205;186;37	4.17				27	2		1				17	13	1.4861e-35	4.547	0.18263	122.16	30	11.82	0.30501	134.67	30	5.2533	1.7919	74.023	30
Q86XJ1;G3V1N3;H0YIT6;F8VSB7	Q86XJ1;G3V1N3;H0YIT6	15;14;9;1	15;14;9;1	15;14;9;1	GAS2-like protein 3	GAS2L3	>sp|Q86XJ1|GA2L3_HUMAN GAS2-like protein 3 OS=Homo sapiens GN=GAS2L3 PE=1 SV=1;>tr|G3V1N3|G3V1N3_HUMAN GAS2-like protein 3 OS=Homo sapiens GN=GAS2L3 PE=2 SV=1;>tr|H0YIT6|H0YIT6_HUMAN GAS2-like protein 3 (Fragment) OS=Homo sapiens GN=GAS2L3 PE=2 SV=1	4	15	15	15	7	14	7	14	7	14	32	32	32	75.213	694	694;590;391;49	7							32				10	22	6.0694e-51	8.8146	0.3387	215.47	18	12.399	0.28616	198.13	18	1.3907	0.95649	23.678	18
P56537;B7ZBH1;P56537-2	P56537;B7ZBH1	5;3;2	5;3;2	5;3;2	Eukaryotic translation initiation factor 6	EIF6	>sp|P56537|IF6_HUMAN Eukaryotic translation initiation factor 6 OS=Homo sapiens GN=EIF6 PE=1 SV=1;>tr|B7ZBH1|B7ZBH1_HUMAN Eukaryotic translation initiation factor 6 (Fragment) OS=Homo sapiens GN=EIF6 PE=2 SV=1	3	5	5	5	4	5	4	5	4	5	27.3	27.3	27.3	26.599	245	245;108;226	4.14				12	2						7	7	5.6537e-71	4.496	0.20175	100.1	10	6.3417	0.1479	94.937	10	1.4828	0.63875	18.957	10
Q9Y5V3;Q9Y5V3-2;Q96JG8-2;Q96JG8;Q96JG8-4	Q9Y5V3;Q9Y5V3-2	8;8;1;1;1	8;8;1;1;1	8;8;1;1;1	Melanoma-associated antigen D1	MAGED1	>sp|Q9Y5V3|MAGD1_HUMAN Melanoma-associated antigen D1 OS=Homo sapiens GN=MAGED1 PE=1 SV=3;>sp|Q9Y5V3-2|MAGD1_HUMAN Isoform 2 of Melanoma-associated antigen D1 OS=Homo sapiens GN=MAGED1	5	8	8	8	8	2	8	2	8	2	11.1	11.1	11.1	86.16	778	778;834;739;741;757	7							10				8	2	4.6468e-28	1.1845	0.076915	62.297	6	5.1489	0.17863	118.22	6	6.2549	3.4987	73.799	6
Q16352	Q16352	14	12	12	Alpha-internexin	INA	>sp|Q16352|AINX_HUMAN Alpha-internexin OS=Homo sapiens GN=INA PE=1 SV=2	1	14	12	12	11	10	9	8	9	8	29.7	27.3	27.3	55.39	499	499	6						18					10	8	8.0852e-72	3.6044	0.32361	72.822	6	7.0953	0.18575	66.024	6	2.0461	0.9125	14.908	6
A5A3E0	A5A3E0	10	1	1	POTE ankyrin domain family member F	POTEF	>sp|A5A3E0|POTEF_HUMAN POTE ankyrin domain family member F OS=Homo sapiens GN=POTEF PE=1 SV=2	1	10	1	1	7	10	0	1	0	1	8.3	1.7	1.7	121.44	1075	1075	7				1						1		2	2.0132e-139	1.5743	0.029065	15.967	2	2.1772	0.01911	36.642	2	1.383	0.73233	27.201	2
Q86V48;Q86V48-2;Q86V48-3;E5RFK8;E5RHU7	Q86V48;Q86V48-2;Q86V48-3	49;47;47;12;2	49;47;47;12;2	49;47;47;12;2	Leucine zipper protein 1	LUZP1	>sp|Q86V48|LUZP1_HUMAN Leucine zipper protein 1 OS=Homo sapiens GN=LUZP1 PE=1 SV=2;>sp|Q86V48-2|LUZP1_HUMAN Isoform 2 of Leucine zipper protein 1 OS=Homo sapiens GN=LUZP1;>sp|Q86V48-3|LUZP1_HUMAN Isoform 3 of Leucine zipper protein 1 OS=Homo sapiens GN=LUZ	5	49	49	49	30	48	30	48	30	48	49.9	49.9	49.9	120.27	1076	1076;1026;1053;273;35	7.84			1	1			22	164			81	107	2.6676e-189	11.445	0.63164	172.72	142	14.501	0.51927	171.85	142	1.3251	0.67495	78.021	142
Q9BZE4;B7Z7A3;B4DY13;Q5T3R7	Q9BZE4;B7Z7A3;B4DY13	11;10;8;4	11;10;8;4	11;10;8;4	Nucleolar GTP-binding protein 1	GTPBP4	>sp|Q9BZE4|NOG1_HUMAN Nucleolar GTP-binding protein 1 OS=Homo sapiens GN=GTPBP4 PE=1 SV=3;>tr|B7Z7A3|B7Z7A3_HUMAN Nucleolar GTP-binding protein 1 OS=Homo sapiens GN=GTPBP4 PE=2 SV=1;>tr|B4DY13|B4DY13_HUMAN Nucleolar GTP-binding protein 1 OS=Homo sapiens GN	4	11	11	11	9	9	9	9	9	9	19.4	19.4	19.4	73.964	634	634;587;518;140	6.81						7	24	1			16	16	1.4085e-26	6.2543	0.3064	225.19	24	8.6148	0.19215	259.46	24	1.5094	0.83416	52.49	24
Q01813;Q01813-2;H0Y3Y3;B1APP6;B1APP8;Q5VSR5;H0Y757;P17858;Q5VSR6;P08237-2;P08237;P17858-2;P08237-3	Q01813;Q01813-2	14;13;4;4;3;3;2;2;1;1;1;1;1	14;13;4;4;3;3;2;2;1;1;1;1;1	14;13;4;4;3;3;2;2;1;1;1;1;1	6-phosphofructokinase type C	PFKP	>sp|Q01813|K6PP_HUMAN 6-phosphofructokinase type C OS=Homo sapiens GN=PFKP PE=1 SV=2;>sp|Q01813-2|K6PP_HUMAN Isoform 2 of 6-phosphofructokinase type C OS=Homo sapiens GN=PFKP	13	14	14	14	13	8	13	8	13	8	21.6	21.6	21.6	85.595	784	784;776;166;240;202;210;103;780;166;749;780;827;851	7							32				20	12	2.1019e-74	4.3313	0.40891	167.47	23	8.2445	0.34819	167.01	23	1.4635	0.93463	50.811	23
F6RU81;Q6PJG2;C9JYU7;H7C1L3	F6RU81;Q6PJG2	10;10;1;1	10;10;1;1	10;10;1;1	ELM2 and SANT domain-containing protein 1	ELMSAN1	>tr|F6RU81|F6RU81_HUMAN ELM2 and SANT domain-containing protein 1 (Fragment) OS=Homo sapiens GN=ELMSAN1 PE=2 SV=1;>sp|Q6PJG2|EMSA1_HUMAN ELM2 and SANT domain-containing protein 1 OS=Homo sapiens GN=ELMSAN1 PE=1 SV=2	4	10	10	10	10	2	10	2	10	2	13.4	13.4	13.4	111.92	1019	1019;1045;66;445	8								17			14	3	1.2494e-26	0.93782	0.025269	113.25	11	3.9596	0.11381	154.18	11	6.0267	2.0505	76.756	11
P17066;P48741	P17066	6;2	2;1	1;1	Heat shock 70 kDa protein 6	HSPA6	>sp|P17066|HSP76_HUMAN Heat shock 70 kDa protein 6 OS=Homo sapiens GN=HSPA6 PE=1 SV=2	2	6	2	1	6	2	2	1	1	1	9.6	4.2	1.7	71.027	643	643;367	6.69						5	7	1			7	6	9.789e-46	11.295	0.54533	85.933	9	28.363	0.44486	88.821	9	2.8541	1.0117	33.617	9
P07195;F5H793;C9J7H8;A8MW50	P07195;F5H793;C9J7H8;A8MW50	3;2;2;2	3;2;2;2	3;2;2;2	L-lactate dehydrogenase B chain;L-lactate dehydrogenase	LDHB	>sp|P07195|LDHB_HUMAN L-lactate dehydrogenase B chain OS=Homo sapiens GN=LDHB PE=1 SV=2;>tr|F5H793|F5H793_HUMAN L-lactate dehydrogenase B chain (Fragment) OS=Homo sapiens GN=LDHB PE=2 SV=1;>tr|C9J7H8|C9J7H8_HUMAN L-lactate dehydrogenase B chain (Fragment)	4	3	3	3	3	3	3	3	3	3	10.2	10.2	10.2	36.638	334	334;102;137;232	4.44				5	4						6	3	7.9775e-09	0.27492	0.0084106	146.61	9	0.32523	0.0044091	148.44	9	1.2415	0.73617	43.469	9
P35241;P35241-5;P35241-4;P35241-2;H0YE16;P35241-3;E9PNV3;E9PQ82;E9PKN5;E9PNP4	P35241;P35241-5;P35241-4	35;34;29;15;13;6;5;4;1;1	21;20;19;15;13;3;2;1;1;0	21;20;19;15;13;3;2;1;1;0	Radixin	RDX	>sp|P35241|RADI_HUMAN Radixin OS=Homo sapiens GN=RDX PE=1 SV=1;>sp|P35241-5|RADI_HUMAN Isoform 5 of Radixin OS=Homo sapiens GN=RDX;>sp|P35241-4|RADI_HUMAN Isoform 4 of Radixin OS=Homo sapiens GN=RDX	10	35	21	21	29	27	17	15	17	15	47.9	32.2	32.2	68.563	583	583;604;447;257;253;200;148;116;51;52	7							59				34	25	3.4359e-99	15.298	0.60044	237.72	37	13.266	0.20747	242.66	37	0.79676	0.59634	50.946	37
P62136;E9PMD7;P62136-2;P62136-3;F5H1L6;F5H037	P62136;E9PMD7;P62136-2;P62136-3	12;11;11;8;3;3	5;4;4;3;1;1	5;4;4;3;1;1	Serine/threonine-protein phosphatase PP1-alpha catalytic subunit;Serine/threonine-protein phosphatase	PPP1CA	>sp|P62136|PP1A_HUMAN Serine/threonine-protein phosphatase PP1-alpha catalytic subunit OS=Homo sapiens GN=PPP1CA PE=1 SV=1;>tr|E9PMD7|E9PMD7_HUMAN Serine/threonine-protein phosphatase (Fragment) OS=Homo sapiens GN=PPP1CA PE=2 SV=1;>sp|P62136-2|PP1A_HUMAN I	6	12	5	5	12	8	5	3	5	3	35.2	16.1	16.1	37.512	330	330;253;341;286;169;180	4.85				3	17						12	8	3.53e-162	6.8219	1.722	215.04	17	15.298	1.5234	217.03	17	2.3885	1.5293	54.962	17
E9PJL7;E9PRA8;E9PR44;P02511;E9PNH7;E9PRS4;E9PS12	E9PJL7;E9PRA8;E9PR44;P02511;E9PNH7	3;3;3;3;2;1;1	3;3;3;3;2;1;1	3;3;3;3;2;1;1	Alpha-crystallin B chain	CRYAB	>tr|E9PJL7|E9PJL7_HUMAN Alpha-crystallin B chain (Fragment) OS=Homo sapiens GN=CRYAB PE=2 SV=1;>tr|E9PRA8|E9PRA8_HUMAN Alpha-crystallin B chain OS=Homo sapiens GN=CRYAB PE=2 SV=1;>tr|E9PR44|E9PR44_HUMAN Alpha-crystallin B chain (Fragment) OS=Homo sapiens G	7	3	3	3	2	2	2	2	2	2	16.2	16.2	16.2	15.445	130	130;155;174;175;106;69;77	3.75			1	3							2	2	2.2816e-06	2.7949	0.20104	185.15	4	4.8487	0.15137	183.65	4	1.9115	0.98133	32.783	4
Q14157;Q14157-5;H0Y5H6	Q14157;Q14157-5	26;26;4	26;26;4	2;2;2	Ubiquitin-associated protein 2-like	UBAP2L	>sp|Q14157|UBP2L_HUMAN Ubiquitin-associated protein 2-like OS=Homo sapiens GN=UBAP2L PE=1 SV=2;>sp|Q14157-5|UBP2L_HUMAN Isoform 5 of Ubiquitin-associated protein 2-like OS=Homo sapiens GN=UBAP2L	3	26	26	2	26	18	26	18	2	1	37.4	37.4	2.3	114.53	1087	1087;1104;383	7.98							5	106	3		84	30	0	4.382	0.21137	178.68	71	32.601	0.83133	162.37	71	9.7901	3.4024	145.8	71
F5H6E2;O00159-3;O00159;I3L501	F5H6E2;O00159-3;O00159	36;36;36;6	36;36;36;6	1;1;1;1	Unconventional myosin-Ic	MYO1C	>tr|F5H6E2|F5H6E2_HUMAN Unconventional myosin-Ic OS=Homo sapiens GN=MYO1C PE=2 SV=1;>sp|O00159-3|MYO1C_HUMAN Isoform 3 of Unconventional myosin-Ic OS=Homo sapiens GN=MYO1C;>sp|O00159|MYO1C_HUMAN Unconventional myosin-Ic OS=Homo sapiens GN=MYO1C PE=1 SV=4	4	36	36	1	29	31	29	31	1	1	35.4	35.4	1	118.99	1039	1039;1044;1063;169	7.28							100	38			49	89	3.7642e-165	7.8895	0.39004	163.42	96	11.325	0.32748	168.07	96	1.4296	0.92181	34.667	96
P47755;C9JUG7;B4DG50;F8W9N7;F8WED3	P47755;C9JUG7;B4DG50;F8W9N7	13;7;7;7;1	9;6;6;6;1	9;6;6;6;1	F-actin-capping protein subunit alpha-2	CAPZA2	>sp|P47755|CAZA2_HUMAN F-actin-capping protein subunit alpha-2 OS=Homo sapiens GN=CAPZA2 PE=1 SV=3;>tr|C9JUG7|C9JUG7_HUMAN F-actin-capping protein subunit alpha-2 OS=Homo sapiens GN=CAPZA2 PE=2 SV=1;>tr|B4DG50|B4DG50_HUMAN F-actin-capping protein subunit a	5	13	9	9	9	12	7	8	7	8	61.2	46.9	46.9	32.949	286	286;146;172;174;37	4.67				11	22						18	15	2.4757e-77	10.783	0.57817	171.84	21	13.776	0.55908	190.58	21	1.3049	0.85541	18.784	21
Q9Y2D5;Q9Y2D5-5;Q9Y2D5-7;Q9Y2D5-6;Q9Y2D5-4;C9JVY5	Q9Y2D5;Q9Y2D5-5;Q9Y2D5-7;Q9Y2D5-6;Q9Y2D5-4;C9JVY5	8;8;8;8;8;7	8;8;8;8;8;7	8;8;8;8;8;7	A-kinase anchor protein 2	AKAP2	>sp|Q9Y2D5|AKAP2_HUMAN A-kinase anchor protein 2 OS=Homo sapiens GN=AKAP2 PE=1 SV=3;>sp|Q9Y2D5-5|AKAP2_HUMAN Isoform 3 of A-kinase anchor protein 2 OS=Homo sapiens GN=AKAP2;>sp|Q9Y2D5-7|AKAP2_HUMAN Isoform 5 of A-kinase anchor protein 2 OS=Homo sapiens GN=	6	8	8	8	3	7	3	7	3	7	12.8	12.8	12.8	94.659	859	859;948;961;1090;1103;778	7.93							1	13			5	9	3.6356e-16	7.0346	0.38406	130.28	10	8.8329	0.28201	75.319	10	1.3432	0.70371	61.988	10
F6RFD5;P60981-2;P60981	F6RFD5;P60981-2;P60981	2;2;2	1;1;1	1;1;1	Destrin	DSTN	>tr|F6RFD5|F6RFD5_HUMAN Destrin OS=Homo sapiens GN=DSTN PE=2 SV=1;>sp|P60981-2|DEST_HUMAN Isoform 2 of Destrin OS=Homo sapiens GN=DSTN;>sp|P60981|DEST_HUMAN Destrin OS=Homo sapiens GN=DSTN PE=1 SV=3	3	2	1	1	2	2	1	1	1	1	13.3	8.1	8.1	15.397	135	135;148;165	3.2			4	1							3	2	1.7833e-05	3.5561	0.081508	74.858	4	4.6863	0.044125	100.56	4	1.6547	0.76088	34.321	4
P11021	P11021	25	24	24	78 kDa glucose-regulated protein	HSPA5	>sp|P11021|GRP78_HUMAN 78 kDa glucose-regulated protein OS=Homo sapiens GN=HSPA5 PE=1 SV=2	1	25	24	24	25	21	24	20	24	20	40.4	40.4	40.4	72.332	654	654	6.94						7	106				53	60	1.74e-130	6.4023	0.38541	190.68	92	12.573	0.31513	208.52	92	1.4843	1.0112	34.027	92
Q13045;Q13045-2;Q13045-3;J3KS54;K7EQZ7;J3QQQ2;J3QLR6;J3KS39;J3QQU5	Q13045;Q13045-2;Q13045-3	27;26;25;10;4;4;3;2;1	27;26;25;10;4;4;3;2;1	27;26;25;10;4;4;3;2;1	Protein flightless-1 homolog	FLII	>sp|Q13045|FLII_HUMAN Protein flightless-1 homolog OS=Homo sapiens GN=FLII PE=1 SV=2;>sp|Q13045-2|FLII_HUMAN Isoform 2 of Protein flightless-1 homolog OS=Homo sapiens GN=FLII;>sp|Q13045-3|FLII_HUMAN Isoform 3 of Protein flightless-1 homolog OS=Homo sapiens	9	27	27	27	25	20	25	20	25	20	25.1	25.1	25.1	144.75	1269	1269;1214;1258;700;207;279;185;51;117	8								88			44	44	2.836e-165	7.1411	0.54029	167.98	61	12.892	0.43816	168.11	61	1.7545	0.63072	94.869	61
P26640;B0V043;B0V044;A2ABF4;B4DZ61;Q5SP20	P26640;B0V043;B0V044;A2ABF4;B4DZ61;Q5SP20	2;2;1;1;1;1	2;2;1;1;1;1	2;2;1;1;1;1	Valine--tRNA ligase	VARS	>sp|P26640|SYVC_HUMAN Valine--tRNA ligase OS=Homo sapiens GN=VARS PE=1 SV=4;>tr|B0V043|B0V043_HUMAN Valine--tRNA ligase OS=Homo sapiens GN=VARS PE=2 SV=1;>tr|B0V044|B0V044_HUMAN Valine--tRNA ligase (Fragment) OS=Homo sapiens GN=VARS PE=2 SV=1;>tr|A2ABF4|A2	6	2	2	2	0	2	0	2	0	2	2.1	2.1	2.1	140.47	1264	1264;1264;174;174;297;366	8								2				2	0.00013899	1.3257	0.057466	205.22	2	1.7247	0.055645	159.94	2	1.301	0.85761	23.919	2
Q9Y2L9-2;Q9Y2L9;Q9Y2L9-3	Q9Y2L9-2;Q9Y2L9;Q9Y2L9-3	3;3;3	3;3;3	3;3;3	Leucine-rich repeat and calponin homology domain-containing protein 1	LRCH1	>sp|Q9Y2L9-2|LRCH1_HUMAN Isoform 2 of Leucine-rich repeat and calponin homology domain-containing protein 1 OS=Homo sapiens GN=LRCH1;>sp|Q9Y2L9|LRCH1_HUMAN Leucine-rich repeat and calponin homology domain-containing protein 1 OS=Homo sapiens GN=LRCH1 PE=1	3	3	3	3	3	2	3	2	3	2	6.2	6.2	6.2	77.224	696	696;728;763	7.29							6		1		4	3	4.3852e-13	9.3199	0.31184	133.03	5	10.735	0.15007	119.55	5	1.2719	0.8471	25.08	5
E7ESU4;Q9H0A0	E7ESU4;Q9H0A0	4;4	4;4	4;4	N-acetyltransferase 10	NAT10	>tr|E7ESU4|E7ESU4_HUMAN N-acetyltransferase 10 OS=Homo sapiens GN=NAT10 PE=2 SV=1;>sp|Q9H0A0|NAT10_HUMAN N-acetyltransferase 10 OS=Homo sapiens GN=NAT10 PE=1 SV=2	2	4	4	4	0	4	0	4	0	4	4.9	4.9	4.9	107.3	953	953;1025	8								4				4	9.6723e-07	1.2163	0.082095	62.111	2	1.5688	0.072649	89.254	2	1.2898	1.2784	27.142	2
P15927;P15927-2;P15927-3;Q5TEJ7;Q5TEJ0	P15927;P15927-2;P15927-3;Q5TEJ7	4;4;4;3;1	4;4;4;3;1	4;4;4;3;1	Replication protein A 32 kDa subunit	RPA2	>sp|P15927|RFA2_HUMAN Replication protein A 32 kDa subunit OS=Homo sapiens GN=RPA2 PE=1 SV=1;>sp|P15927-2|RFA2_HUMAN Isoform 2 of Replication protein A 32 kDa subunit OS=Homo sapiens GN=RPA2;>sp|P15927-3|RFA2_HUMAN Isoform 3 of Replication protein A 32 kDa	5	4	4	4	2	3	2	3	2	3	25.2	25.2	25.2	29.247	270	270;278;358;179;122	4.14				6	1						3	4	8.7589e-09	10.108	0.91272	277.26	4	19.941	0.58394	227.21	4	2.8421	1.6203	93.566	4
Q9UHB6-4;F8VTU2;F8VVQ7	Q9UHB6-4	45;9;6	45;9;6	1;0;0			>sp|Q9UHB6-4|LIMA1_HUMAN Isoform 4 of LIM domain and actin-binding protein 1 OS=Homo sapiens GN=LIMA1	3	45	45	1	35	45	35	45	1	1	65.1	65.1	2	85.223	760	760;130;111	7.14						7	211	40		1	105	154	2.1741e-239	13.872	0.92946	195.4	204	19.004	0.69863	211.73	204	1.3138	0.83052	33.99	204
O75083;D6RD66;O75083-3	O75083;D6RD66;O75083-3	14;9;7	14;9;7	14;9;7	WD repeat-containing protein 1	WDR1	>sp|O75083|WDR1_HUMAN WD repeat-containing protein 1 OS=Homo sapiens GN=WDR1 PE=1 SV=4;>tr|D6RD66|D6RD66_HUMAN WD repeat-containing protein 1 (Fragment) OS=Homo sapiens GN=WDR1 PE=2 SV=1;>sp|O75083-3|WDR1_HUMAN Isoform 2 of WD repeat-containing protein 1 O	3	14	14	14	14	9	14	9	14	9	31.8	31.8	31.8	66.193	606	606;245;466	6.09						48	5				30	23	2.1418e-55	10.469	0.57707	217.41	42	15.942	0.44073	224.29	42	2.0402	0.93096	60.758	42
E7EUT5;P04406-2;P04406;O14556	E7EUT5;P04406-2;P04406	6;6;6;1	6;6;6;1	6;6;6;1	Glyceraldehyde-3-phosphate dehydrogenase	GAPDH	>tr|E7EUT5|E7EUT5_HUMAN Glyceraldehyde-3-phosphate dehydrogenase OS=Homo sapiens GN=GAPDH PE=2 SV=1;>sp|P04406-2|G3P_HUMAN Isoform 2 of Glyceraldehyde-3-phosphate dehydrogenase OS=Homo sapiens GN=GAPDH;>sp|P04406|G3P_HUMAN Glyceraldehyde-3-phosphate dehydr	4	6	6	6	4	6	4	6	4	6	30.8	30.8	30.8	27.87	260	260;293;335;408	4.67				6	12						7	11	2.3569e-31	3.0589	0.054285	79.702	18	3.9886	0.047637	72.958	18	1.2523	0.77481	19.072	18
Q96N67-4;Q96N67-3;Q96N67-5;Q96N67-2;Q96N67-6;Q96N67;H0Y7L2;Q96NI0;A2A369;Q8NF50-4;Q8NF50-3;Q8NF50-2;Q8NF50;K7ESB7;C9IZV6;Q96HP0	Q96N67-4;Q96N67-3;Q96N67-5;Q96N67-2;Q96N67-6;Q96N67;H0Y7L2	27;27;27;27;27;27;17;8;2;2;2;2;2;1;1;1	27;27;27;27;27;27;17;8;2;2;2;2;2;1;1;1	27;27;27;27;27;27;17;8;2;2;2;2;2;1;1;1	Dedicator of cytokinesis protein 7	DOCK7	>sp|Q96N67-4|DOCK7_HUMAN Isoform 4 of Dedicator of cytokinesis protein 7 OS=Homo sapiens GN=DOCK7;>sp|Q96N67-3|DOCK7_HUMAN Isoform 3 of Dedicator of cytokinesis protein 7 OS=Homo sapiens GN=DOCK7;>sp|Q96N67-5|DOCK7_HUMAN Isoform 5 of Dedicator of cytokines	16	27	27	27	23	10	23	10	23	10	16.7	16.7	16.7	238.27	2098	2098;2100;2109;2129;2131;2140;1303;632;1566;1999;2031;2067;2099;1336;1386;2047	9									46		34	12	1.9068e-67	6.1838	0.12614	195.04	23	7.5589	0.16854	146.49	23	1.2215	1.767	128.35	23
P23528;G3V1A4;E9PP50;E9PK25;E9PQB7;E9PLJ3;E9PS23	P23528;G3V1A4;E9PP50;E9PK25;E9PQB7;E9PLJ3;E9PS23	10;9;9;9;8;6;6	10;9;9;9;8;6;6	7;6;6;6;5;5;6	Cofilin-1	CFL1	>sp|P23528|COF1_HUMAN Cofilin-1 OS=Homo sapiens GN=CFL1 PE=1 SV=3;>tr|G3V1A4|G3V1A4_HUMAN Cofilin 1 (Non-muscle), isoform CRA_a OS=Homo sapiens GN=CFL1 PE=2 SV=1;>tr|E9PP50|E9PP50_HUMAN Cofilin-1 (Fragment) OS=Homo sapiens GN=CFL1 PE=2 SV=1;>tr|E9PK25|E9PK	7	10	10	7	10	4	10	4	7	2	71.1	71.1	50	18.502	166	166;149;160;204;122;79;91	4.08		2	25	14	12	5	4				31	31	3.7479e-71	20.487	0.52751	182.11	47	46.918	0.56746	174.17	47	1.3407	0.92195	47.721	47
P11142;E9PKE3;P11142-2;E9PN89;E9PNE6;A8K7Q2;E9PLF4;E9PQQ4;E9PQK7;E9PK54;P54652;E9PPY6;E9PN25;E9PI65;E9PS65;E9PM13	P11142;E9PKE3;P11142-2;E9PN89;E9PNE6;A8K7Q2	28;27;24;19;18;15;11;10;10;10;10;8;7;7;5;4	28;27;24;19;18;15;11;10;10;10;10;8;7;7;5;4	23;22;20;16;14;12;9;9;9;9;5;7;6;5;4;3	Heat shock cognate 71 kDa protein	HSPA8	>sp|P11142|HSP7C_HUMAN Heat shock cognate 71 kDa protein OS=Homo sapiens GN=HSPA8 PE=1 SV=1;>tr|E9PKE3|E9PKE3_HUMAN Heat shock cognate 71 kDa protein OS=Homo sapiens GN=HSPA8 PE=2 SV=1;>sp|P11142-2|HSP7C_HUMAN Isoform 2 of Heat shock cognate 71 kDa protein	16	28	28	23	28	20	28	20	23	18	46.1	46.1	40.7	70.897	646	646;627;493;312;500;410;187;171;178;184;639;137;132;168;223;151	6.66						70	124	3			115	82	2.3431e-165	8.02	0.57862	202.88	157	15.712	0.69762	211.54	157	2.9777	1.4631	43.878	157
Q8WYL5;Q8WYL5-2;Q8WYL5-5;Q8WYL5-4;F8VS18;F8W1D9	Q8WYL5;Q8WYL5-2;Q8WYL5-5;Q8WYL5-4	6;5;4;4;1;1	6;5;4;4;1;1	6;5;4;4;1;1	Protein phosphatase Slingshot homolog 1	SSH1	>sp|Q8WYL5|SSH1_HUMAN Protein phosphatase Slingshot homolog 1 OS=Homo sapiens GN=SSH1 PE=1 SV=2;>sp|Q8WYL5-2|SSH1_HUMAN Isoform 2 of Protein phosphatase Slingshot homolog 1 OS=Homo sapiens GN=SSH1;>sp|Q8WYL5-5|SSH1_HUMAN Isoform 5 of Protein phosphatase Sl	6	6	6	6	5	4	5	4	5	4	8.6	8.6	8.6	115.51	1049	1049;692;703;737;37;154	8								14			7	7	1.4682e-14	4.1908	0.28286	160.03	5	5.2163	0.24156	223.23	5	1.2447	0.38614	102.46	5
P38646;D6RA73;D6RJI2;H0YBG6	P38646	8;3;3;1	8;3;3;1	8;3;3;1	Stress-70 protein, mitochondrial	HSPA9	>sp|P38646|GRP75_HUMAN Stress-70 protein, mitochondrial OS=Homo sapiens GN=HSPA9 PE=1 SV=2	4	8	8	8	8	5	8	5	8	5	14.4	14.4	14.4	73.68	679	679;62;95;163	6.76						6	19				12	13	2.8775e-31	3.8264	0.13584	145.55	18	7.2477	0.13474	136.4	18	2.5772	1.0019	37.077	18
P0C0L4-2;P0C0L4;B0UZ83;F5GXS0;P0C0L5	P0C0L4-2;P0C0L4;B0UZ83;F5GXS0;P0C0L5	5;5;5;3;3	5;5;5;3;3	4;4;4;3;3	Complement C4-A;Complement C4 beta chain;Complement C4-A alpha chain;C4a anaphylatoxin;C4b-A;C4d-A;Complement C4 gamma chain;Complement C4-B;Complement C4 beta chain;Complement C4-B alpha chain;C4a anaphylatoxin;C4b-B;C4d-B;Complement C4 gamma chain	C4A;C4B	>sp|P0C0L4-2|CO4A_HUMAN Isoform 2 of Complement C4-A OS=Homo sapiens GN=C4A;>sp|P0C0L4|CO4A_HUMAN Complement C4-A OS=Homo sapiens GN=C4A PE=1 SV=2;>tr|B0UZ83|B0UZ83_HUMAN Complement C4 beta chain OS=Homo sapiens GN=C4A PE=2 SV=1;>tr|F5GXS0|F5GXS0_HUMAN C4b	5	5	5	4	4	4	4	4	3	3	3.9	3.9	3.2	187.7	1698	1698;1744;1744;1698;1744	7.29						2	15	6		1	8	16	6.7702e-37	0.1479	0.0033908	79.361	15	0.21379	0.0028084	88.56	13	1.0637	0.68348	64.941	13
Q9UKV8;Q9UKV8-2;Q9H9G7-2;Q9H9G7;Q9HCK5;E5RJY2	Q9UKV8;Q9UKV8-2	15;14;4;4;2;1	15;14;4;4;2;1	11;10;1;1;0;1	Protein argonaute-2	EIF2C2	>sp|Q9UKV8|AGO2_HUMAN Protein argonaute-2 OS=Homo sapiens GN=AGO2 PE=1 SV=3;>sp|Q9UKV8-2|AGO2_HUMAN Isoform 2 of Protein argonaute-2 OS=Homo sapiens GN=AGO2	6	15	15	11	13	8	13	8	11	5	22	22	17.3	97.207	859	859;825;626;860;861;36	7							35				22	13	3.4826e-40	2.1104	0.1198	150.81	21	8.0308	0.14165	149.17	21	4.021	1.9672	59.605	21
Q9H2D6-5;F8W6V6;Q9H2D6-3;Q9H2D6-2;Q9H2D6;Q9H2D6-6;F6WYE2;F6TR96;H0Y5J9	Q9H2D6-5;F8W6V6;Q9H2D6-3;Q9H2D6-2;Q9H2D6;Q9H2D6-6	6;5;5;5;5;3;2;2;2	5;4;4;4;4;2;1;1;1	5;4;4;4;4;2;1;1;1	TRIO and F-actin-binding protein	TRIOBP	>sp|Q9H2D6-5|TARA_HUMAN Isoform 1 of TRIO and F-actin-binding protein OS=Homo sapiens GN=TRIOBP;>tr|F8W6V6|F8W6V6_HUMAN TRIO and F-actin-binding protein OS=Homo sapiens GN=TRIOBP PE=2 SV=1;>sp|Q9H2D6-3|TARA_HUMAN Isoform 4 of TRIO and F-actin-binding prote	9	6	5	5	5	3	4	2	4	2	10.6	9.1	9.1	68.04	593	593;652;2193;2267;2365;431;256;265;311	6.9						1	9				7	3	2.0316e-33	2.6755	0.12576	117.13	6	5.85	0.10384	131.16	6	2.5558	1.0908	33.212	6
Q9Y5K6	Q9Y5K6	2	2	2	CD2-associated protein	CD2AP	>sp|Q9Y5K6|CD2AP_HUMAN CD2-associated protein OS=Homo sapiens GN=CD2AP PE=1 SV=1	1	2	2	2	0	2	0	2	0	2	3.6	3.6	3.6	71.45	639	639	7							2					2	4.5367e-06	0.71916	0.01092	230.01	2	0.86968	0.0089178	249.85	2	1.2093	0.75392	0.27682	2
K7EM38	K7EM38	13	2	1		ACTG1	>tr|K7EM38|K7EM38_HUMAN Actin, cytoplasmic 2, N-terminally processed (Fragment) OS=Homo sapiens GN=ACTG1 PE=3 SV=1	1	13	2	1	13	13	2	2	1	1	87.2	20.3	7.5	14.522	133	133	5.93		1	6	5	11	7	4	4	4	4	20	26	1.245e-253	41.42	1.0679	121.7	22	48.074	0.7922	124.15	22	1.241	0.83713	55.45	22
O43707;D6PXK4;F5GXS2;H7C144;K7EP19	O43707;D6PXK4;F5GXS2	70;53;36;26;3	70;53;36;26;3	39;33;31;22;2	Alpha-actinin-4	ACTN4	>sp|O43707|ACTN4_HUMAN Alpha-actinin-4 OS=Homo sapiens GN=ACTN4 PE=1 SV=2;>tr|D6PXK4|D6PXK4_HUMAN Alpha actinin 4 short isoform OS=Homo sapiens GN=ACTN4 PE=2 SV=1;>tr|F5GXS2|F5GXS2_HUMAN Alpha-actinin-4 OS=Homo sapiens GN=ACTN4 PE=2 SV=1	5	70	70	39	69	69	69	69	39	38	72.3	72.3	43.6	104.85	911	911;692;521;342;105	7.42				2	2	8	545	229	41	20	393	454	0	18.033	0.94165	194.61	657	21.207	0.58176	201.94	658	1.1681	0.74505	52.875	658
Q14315-2;Q14315	Q14315-2;Q14315	72;72	64;64	61;61	Filamin-C	FLNC	>sp|Q14315-2|FLNC_HUMAN Isoform 2 of Filamin-C OS=Homo sapiens GN=FLNC;>sp|Q14315|FLNC_HUMAN Filamin-C OS=Homo sapiens GN=FLNC PE=1 SV=3	2	72	64	61	66	39	60	31	57	29	34.7	31.7	30	287.28	2692	2692;2725	9.36							2	5	117	83	146	61	3.3939e-258	3.2101	0.12689	190.04	117	7.6157	0.15493	177.27	117	3.1997	0.71322	137.95	117
Q96IZ0;H0YHP5;F8W1M8	Q96IZ0	9;4;1	9;4;1	9;4;1	PRKC apoptosis WT1 regulator protein	PAWR	>sp|Q96IZ0|PAWR_HUMAN PRKC apoptosis WT1 regulator protein OS=Homo sapiens GN=PAWR PE=1 SV=1	3	9	9	9	7	8	7	8	7	8	30.6	30.6	30.6	36.567	340	340;72;76	5.51					35	18	6				19	40	2.4293e-70	11.53	0.7055	239.8	43	16.804	0.56199	252.23	43	1.2125	0.87689	38.413	43
Q96HS1;Q96HS1-2;F5GXG4	Q96HS1;Q96HS1-2	10;9;2	10;9;2	10;9;2	Serine/threonine-protein phosphatase PGAM5, mitochondrial	PGAM5	>sp|Q96HS1|PGAM5_HUMAN Serine/threonine-protein phosphatase PGAM5, mitochondrial OS=Homo sapiens GN=PGAM5 PE=1 SV=2;>sp|Q96HS1-2|PGAM5_HUMAN Isoform 2 of Serine/threonine-protein phosphatase PGAM5, mitochondrial OS=Homo sapiens GN=PGAM5	3	10	10	10	10	6	10	6	10	6	34.3	34.3	34.3	32.004	289	289;255;140	4.37			1	25	17						25	18	2.4504e-44	6.2591	0.38994	187.36	30	13.484	0.38807	180.78	30	3.4887	1.6728	65.273	30
P62857	P62857	3	3	3	40S ribosomal protein S28	RPS28	>sp|P62857|RS28_HUMAN 40S ribosomal protein S28 OS=Homo sapiens GN=RPS28 PE=1 SV=1	1	3	3	3	3	2	3	2	3	2	46.4	46.4	46.4	7.8409	69	69	2.65		6	11								9	8	2.3833e-09	10.486	0.66756	130.12	11	14.184	0.39511	126.81	11	1.2379	0.59139	128.12	11
Q9UJV9;J3KNN5;H0Y8L8;H0YA06;D6RGI7	Q9UJV9;J3KNN5	17;17;3;2;2	17;17;3;2;2	17;17;3;2;2	Probable ATP-dependent RNA helicase DDX41	DDX41	>sp|Q9UJV9|DDX41_HUMAN Probable ATP-dependent RNA helicase DDX41 OS=Homo sapiens GN=DDX41 PE=1 SV=2;>tr|J3KNN5|J3KNN5_HUMAN Probable ATP-dependent RNA helicase DDX41 (Fragment) OS=Homo sapiens GN=DDX41 PE=4 SV=1	5	17	17	17	14	12	14	12	14	12	31.4	31.4	31.4	69.837	622	622;640;173;126;201	6.53						35	39				36	38	3.8437e-57	5.6903	0.3376	213.26	48	10.472	0.2523	240.84	48	2.022	0.91479	47.71	48
Q15746-5;Q15746-2;Q15746-6;Q15746;Q15746-4;Q15746-3;Q15746-7;B4DUE3;D6R9C2;Q6P2N0;Q15746-8	Q15746-5;Q15746-2;Q15746-6;Q15746;Q15746-4;Q15746-3;Q15746-7	29;29;29;29;28;28;15;12;3;2;2	29;29;29;29;28;28;15;12;3;2;2	29;29;29;29;28;28;15;12;3;2;2	Myosin light chain kinase, smooth muscle;Myosin light chain kinase, smooth muscle, deglutamylated form	MYLK	>sp|Q15746-5|MYLK_HUMAN Isoform 4 of Myosin light chain kinase, smooth muscle OS=Homo sapiens GN=MYLK;>sp|Q15746-2|MYLK_HUMAN Isoform 2 of Myosin light chain kinase, smooth muscle OS=Homo sapiens GN=MYLK;>sp|Q15746-6|MYLK_HUMAN Isoform Del-1790 of Myosin l	11	29	29	29	20	21	20	21	20	21	19.8	19.8	19.8	202.35	1841	1841;1845;1913;1914;1794;1863;992;714;229;153;154	8.97								2	69		31	40	2.0755e-70	6.8627	0.25135	198.9	48	8.1622	0.16883	177.92	48	1.2496	0.62387	102.02	48
Q01844-6;B0QYK0;Q01844-3;Q01844;Q01844-5;Q01844-2;C9JGE3;F8WC90;Q01844-4	Q01844-6;B0QYK0;Q01844-3;Q01844;Q01844-5;Q01844-2;C9JGE3	11;11;11;11;11;10;10;1;1	11;11;11;11;11;10;10;1;1	2;2;2;2;2;1;1;1;1	RNA-binding protein EWS	EWSR1	>sp|Q01844-6|EWS_HUMAN Isoform 6 of RNA-binding protein EWS OS=Homo sapiens GN=EWSR1;>tr|B0QYK0|B0QYK0_HUMAN RNA-binding protein EWS OS=Homo sapiens GN=EWSR1 PE=2 SV=1;>sp|Q01844-3|EWS_HUMAN Isoform 3 of RNA-binding protein EWS OS=Homo sapiens GN=EWSR1;>sp	9	11	11	2	11	10	11	10	2	2	18.8	18.8	7.2	62.507	600	600;618;655;656;661;583;583;293;354	7.15				6	4	7	69	21	6	6	70	49	1.3563e-144	7.3643	0.36314	225.93	92	23.128	0.82793	234.99	92	5.0386	1.322	131.73	92
Q8TA86;C9J6V2	Q8TA86	3;1	3;1	3;1	Retinitis pigmentosa 9 protein	RP9	>sp|Q8TA86|RP9_HUMAN Retinitis pigmentosa 9 protein OS=Homo sapiens GN=RP9 PE=1 SV=2	2	3	3	3	2	3	2	3	2	3	10.4	10.4	10.4	26.106	221	221;166	4				10							3	7	7.5002e-11	9.7367	0.5428	173.44	5	12.23	0.29132	178.31	5	1.2316	0.50247	22.689	5
F8VVM2;Q00325-2;Q00325;F8VZL5;F8VWR4;F8VWQ0	F8VVM2;Q00325-2;Q00325	5;5;5;1;1;1	5;5;5;1;1;1	5;5;5;1;1;1	Phosphate carrier protein, mitochondrial	SLC25A3	>tr|F8VVM2|F8VVM2_HUMAN Phosphate carrier protein, mitochondrial OS=Homo sapiens GN=SLC25A3 PE=2 SV=1;>sp|Q00325-2|MPCP_HUMAN Isoform B of Phosphate carrier protein, mitochondrial OS=Homo sapiens GN=SLC25A3;>sp|Q00325|MPCP_HUMAN Phosphate carrier protein,	6	5	5	5	4	3	4	3	4	3	16.7	16.7	16.7	36.161	324	324;361;362;153;154;156	4.27				11	4						10	5	3.0506e-20	5.9396	0.73514	164.35	10	16.065	0.58039	187.69	10	1.665	0.80047	50.704	10
Q96CW5;Q96CW5-2;Q96CW5-3	Q96CW5;Q96CW5-2	25;23;9	25;23;9	25;23;9	Gamma-tubulin complex component 3	TUBGCP3	>sp|Q96CW5|GCP3_HUMAN Gamma-tubulin complex component 3 OS=Homo sapiens GN=TUBGCP3 PE=1 SV=2;>sp|Q96CW5-2|GCP3_HUMAN Isoform 2 of Gamma-tubulin complex component 3 OS=Homo sapiens GN=TUBGCP3	3	25	25	25	20	23	20	23	20	23	35.2	35.2	35.2	103.57	907	907;824;434	7.02							91	2			39	54	1.0872e-171	6.9665	0.23325	140.54	70	7.2531	0.1423	127.6	70	1.0664	0.70381	29.713	70
P61160;P61160-2;F5H6T1	P61160;P61160-2;F5H6T1	10;8;6	10;8;6	10;8;6	Actin-related protein 2	ACTR2	>sp|P61160|ARP2_HUMAN Actin-related protein 2 OS=Homo sapiens GN=ACTR2 PE=1 SV=1;>sp|P61160-2|ARP2_HUMAN Isoform 2 of Actin-related protein 2 OS=Homo sapiens GN=ACTR2;>tr|F5H6T1|F5H6T1_HUMAN Actin-related protein 2 OS=Homo sapiens GN=ACTR2 PE=2 SV=1	3	10	10	10	8	9	8	9	8	9	27.9	27.9	27.9	44.76	394	394;399;305	5					50						22	28	6.1063e-42	7.3676	0.17703	101.15	32	8.5107	0.13492	122.78	32	1.1156	0.79044	13.422	32
Q96RT7-2;Q96RT7-3;Q96RT7;E7EQL8;H7C2H5	Q96RT7-2;Q96RT7-3;Q96RT7;E7EQL8	9;9;9;7;1	9;9;9;7;1	9;9;9;7;1	Gamma-tubulin complex component 6	TUBGCP6	>sp|Q96RT7-2|GCP6_HUMAN Isoform 2 of Gamma-tubulin complex component 6 OS=Homo sapiens GN=TUBGCP6;>sp|Q96RT7-3|GCP6_HUMAN Isoform 3 of Gamma-tubulin complex component 6 OS=Homo sapiens GN=TUBGCP6;>sp|Q96RT7|GCP6_HUMAN Gamma-tubulin complex component 6 OS=H	5	9	9	9	7	7	7	7	7	7	7.1	7.1	7.1	196.76	1785	1785;1802;1819;1493;488	9									17		8	9	2.2925e-48	6.8747	0.44721	160.42	8	6.6783	0.1931	92.066	8	0.87402	0.55454	133.29	8
Q9Y3B4	Q9Y3B4	3	3	3	Pre-mRNA branch site protein p14	SF3B14	>sp|Q9Y3B4|PM14_HUMAN Pre-mRNA branch site protein p14 OS=Homo sapiens GN=SF3B14 PE=1 SV=1	1	3	3	3	3	3	3	3	3	3	23.2	23.2	23.2	14.585	125	125	2.83		4	19								12	11	4.3227e-08	6.8739	0.20377	176.58	11	8.0808	0.10536	189.49	11	1.1356	0.54096	15.516	11
O15145;C9JZD1;F8VR50	O15145;C9JZD1	7;5;3	7;5;3	7;5;3	Actin-related protein 2/3 complex subunit 3	ARPC3	>sp|O15145|ARPC3_HUMAN Actin-related protein 2/3 complex subunit 3 OS=Homo sapiens GN=ARPC3 PE=1 SV=3;>tr|C9JZD1|C9JZD1_HUMAN Actin-related protein 2/3 complex subunit 3 (Fragment) OS=Homo sapiens GN=ARPC3 PE=2 SV=1	3	7	7	7	6	6	6	6	6	6	38.2	38.2	38.2	20.546	178	178;99;84	3.49			28	21	2						26	25	6.2452e-31	24.553	0.88704	134.16	41	22.362	0.36945	151	41	1.0017	0.49657	27.224	41
Q96AG4	Q96AG4	7	7	7	Leucine-rich repeat-containing protein 59	LRRC59	>sp|Q96AG4|LRC59_HUMAN Leucine-rich repeat-containing protein 59 OS=Homo sapiens GN=LRRC59 PE=1 SV=1	1	7	7	7	6	6	6	6	6	6	30.9	30.9	30.9	34.93	307	307	4.66				26	35	4					28	37	1.9781e-24	15.941	0.81435	186.68	33	15.51	0.61445	195.38	33	1.0254	0.63108	29.288	33
Q9P0K7;Q9P0K7-3;E7EMX7;Q9P0K7-2;D6RB27;D6R9G4;D6RBY4;D6REL2;D6R9G6;D6RF74;D6RE17;D6RB25;D6RBW6;H0Y518;J3KQF9;Q9C0D0-2;Q9C0D0;F8W882	Q9P0K7;Q9P0K7-3;E7EMX7;Q9P0K7-2	70;68;68;68;5;5;5;5;5;5;5;3;3;1;1;1;1;1	70;68;68;68;5;5;5;5;5;5;5;3;3;1;1;1;1;1	1;1;1;1;0;0;0;0;0;0;0;0;0;0;0;0;0;0	Ankycorbin	RAI14	>sp|Q9P0K7|RAI14_HUMAN Ankycorbin OS=Homo sapiens GN=RAI14 PE=1 SV=2;>sp|Q9P0K7-3|RAI14_HUMAN Isoform 3 of Ankycorbin OS=Homo sapiens GN=RAI14;>tr|E7EMX7|E7EMX7_HUMAN Ankycorbin OS=Homo sapiens GN=RAI14 PE=2 SV=1;>sp|Q9P0K7-2|RAI14_HUMAN Isoform 2 of Ankyc	18	70	70	1	57	64	57	64	1	1	66	66	1.9	110.04	980	980;972;973;983;104;107;114;125;126;139;150;56;66;415;435;484;580;580	7.5							260	234	7		197	304	0	11.921	0.64584	184.05	374	19.41	0.52744	180.87	374	1.196	0.76817	64.178	374
I3L1P8;Q02978;Q02978-2	I3L1P8;Q02978;Q02978-2	6;6;4	6;6;4	6;6;4	Mitochondrial 2-oxoglutarate/malate carrier protein	SLC25A11	>tr|I3L1P8|I3L1P8_HUMAN Mitochondrial 2-oxoglutarate/malate carrier protein (Fragment) OS=Homo sapiens GN=SLC25A11 PE=2 SV=1;>sp|Q02978|M2OM_HUMAN Mitochondrial 2-oxoglutarate/malate carrier protein OS=Homo sapiens GN=SLC25A11 PE=1 SV=3;>sp|Q02978-2|M2OM_H	3	6	6	6	6	1	6	1	6	1	24.7	24.7	24.7	32.182	296	296;314;263	4				15							11	4	1.9223e-33	4.3711	0.12962	248.53	9	10.176	0.19469	251.08	9	2.7444	1.147	42.833	9
P35580;P35580-2;F8W6L6;P35580-3;P35580-4;E7ERA5	P35580;P35580-2;F8W6L6;P35580-3;P35580-4	190;188;188;188;186;18	161;159;159;159;157;15	152;150;150;150;148;15	Myosin-10	MYH10	>sp|P35580|MYH10_HUMAN Myosin-10 OS=Homo sapiens GN=MYH10 PE=1 SV=3;>sp|P35580-2|MYH10_HUMAN Isoform 2 of Myosin-10 OS=Homo sapiens GN=MYH10;>tr|F8W6L6|F8W6L6_HUMAN Myosin-10 OS=Homo sapiens GN=MYH10 PE=2 SV=1;>sp|P35580-3|MYH10_HUMAN Isoform 3 of Myosin-1	6	190	161	152	178	168	150	141	142	133	68.8	60.6	57.2	229	1976	1976;1992;1992;1997;2007;188	9.03							70	299	1269	505	917	1226	0	18.205	0.55833	180.77	1535	21.086	0.46893	162.01	1534	1.1383	0.64902	83.9	1535
Q9NX63;C9JRZ6;F8WAR4;G3V1K1;F8WD73	Q9NX63;C9JRZ6;F8WAR4;G3V1K1	11;11;11;8;1	11;11;11;8;1	11;11;11;8;1	Coiled-coil-helix-coiled-coil-helix domain-containing protein 3, mitochondrial	CHCHD3	>sp|Q9NX63|CHCH3_HUMAN Coiled-coil-helix-coiled-coil-helix domain-containing protein 3, mitochondrial OS=Homo sapiens GN=CHCHD3 PE=1 SV=1;>tr|C9JRZ6|C9JRZ6_HUMAN Coiled-coil-helix-coiled-coil-helix domain-containing protein 3, mitochondrial OS=Homo sapiens	5	11	11	11	11	6	11	6	11	6	29.1	29.1	29.1	26.152	227	227;232;241;138;63	4.18				28	6						21	13	1.1139e-46	8.7317	0.41963	170.2	22	22.981	0.86687	155.36	22	5.7089	2.7163	91.654	22
Q13435;E9PPJ0;E9PJ04;H0YCG1;H0YEX5;E9PJT3;E9PIL8	Q13435;E9PPJ0	20;19;8;8;6;5;3	20;19;8;8;6;5;3	20;19;8;8;6;5;3	Splicing factor 3B subunit 2	SF3B2	>sp|Q13435|SF3B2_HUMAN Splicing factor 3B subunit 2 OS=Homo sapiens GN=SF3B2 PE=1 SV=2;>tr|E9PPJ0|E9PPJ0_HUMAN Splicing factor 3B subunit 2 OS=Homo sapiens GN=SF3B2 PE=2 SV=1	7	20	20	20	12	17	12	17	12	17	27.7	27.7	27.7	100.23	895	895;878;354;387;315;273;81	7.79							15	55			31	39	9.0974e-46	9.0743	0.65102	117.28	47	10.853	0.35427	129.99	47	1.1458	0.64511	67.642	47
Q96LW7-2;Q96LW7	Q96LW7-2;Q96LW7	3;2	3;2	3;2	Bcl10-interacting CARD protein	C9orf89	>sp|Q96LW7-2|BINCA_HUMAN Isoform 2 of Bcl10-interacting CARD protein OS=Homo sapiens GN=C9orf89;>sp|Q96LW7|BINCA_HUMAN Bcl10-interacting CARD protein OS=Homo sapiens GN=C9orf89 PE=1 SV=1	2	3	3	3	2	2	2	2	2	2	14.2	14.2	14.2	20.625	183	183;228	3.22			7	2							6	3	6.3391e-09	4.6377	0.31827	128.91	6	16.429	0.37225	85.304	6	2.7883	1.1613	97.428	6
O75533;H7C341;O75533-2;B4DGZ4;F8WC19	O75533	44;5;4;4;1	44;5;4;4;1	44;5;4;4;1	Splicing factor 3B subunit 1	SF3B1	>sp|O75533|SF3B1_HUMAN Splicing factor 3B subunit 1 OS=Homo sapiens GN=SF3B1 PE=1 SV=3	5	44	44	44	38	36	38	36	38	36	44	44	44	145.83	1304	1304;241;144;154;37	8								184			99	85	3.7576e-228	12.172	0.60611	173.18	141	13.03	0.40054	165.35	141	1.0991	0.52854	97.139	141
Q07157;G3V1L9	Q07157;G3V1L9	44;44	44;44	2;2	Tight junction protein ZO-1	TJP1	>sp|Q07157|ZO1_HUMAN Tight junction protein ZO-1 OS=Homo sapiens GN=TJP1 PE=1 SV=3;>tr|G3V1L9|G3V1L9_HUMAN Tight junction protein 1 (Zona occludens 1), isoform CRA_a OS=Homo sapiens GN=TJP1 PE=2 SV=1	2	44	44	2	42	27	42	27	2	1	33.2	33.2	1.8	195.46	1748	1748;1768	8.88								21	131	3	90	65	1.5712e-208	4.5975	0.17508	183.16	106	8.8845	0.19707	166.68	106	2.2494	0.62717	117.66	106
P49411	P49411	9	9	9	Elongation factor Tu, mitochondrial	TUFM	>sp|P49411|EFTU_HUMAN Elongation factor Tu, mitochondrial OS=Homo sapiens GN=TUFM PE=1 SV=2	1	9	9	9	8	5	8	5	8	5	26.8	26.8	26.8	49.541	452	452	5					17						11	6	8.1994e-42	3.0839	0.074461	130.74	10	2.9411	0.065837	121.56	10	3.35	2.1547	89.184	10
P59998;F8WCF6;F8WDD7;P59998-3;P59998-2;H7C0A3;F8WE39;R4GN08;P59998-4;F8WDW3	P59998;F8WCF6;F8WDD7;P59998-3;P59998-2;H7C0A3	7;7;6;6;6;5;2;2;2;1	7;7;6;6;6;5;2;2;2;1	7;7;6;6;6;5;2;2;2;1	Actin-related protein 2/3 complex subunit 4	ARPC4;ARPC4-TTLL3	>sp|P59998|ARPC4_HUMAN Actin-related protein 2/3 complex subunit 4 OS=Homo sapiens GN=ARPC4 PE=1 SV=3;>tr|F8WCF6|F8WCF6_HUMAN Actin-related protein 2/3 complex subunit 4 OS=Homo sapiens GN=ARPC4 PE=2 SV=1;>tr|F8WDD7|F8WDD7_HUMAN Actin-related protein 2/3 c	10	7	7	7	7	6	7	6	7	6	36.9	36.9	36.9	19.667	168	168;181;113;187;625;167;47;77;78;44	3.85			23	30	13						33	33	5.4183e-36	12.642	0.76812	130	59	13.275	0.35053	131.34	59	1.0479	0.53632	32.982	59
Q9BUF5;K7ESM5;K7EL29;K7ESQ3;K7EQT3;K7EJ64;K7ERA8;K7EJZ4;K7ES63;K7EN98;K7EPE5	Q9BUF5;K7ESM5	18;15;5;3;3;3;3;3;3;3;3	10;7;5;3;3;3;3;3;2;3;3	6;3;3;3;3;3;3;3;0;3;3	Tubulin beta-6 chain	TUBB6	>sp|Q9BUF5|TBB6_HUMAN Tubulin beta-6 chain OS=Homo sapiens GN=TUBB6 PE=1 SV=1;>tr|K7ESM5|K7ESM5_HUMAN Tubulin beta-6 chain (Fragment) OS=Homo sapiens GN=TUBB6 PE=3 SV=1	11	18	10	6	17	12	10	5	6	2	48	32.3	23.3	49.857	446	446;338;130;96;104;104;110;115;116;136;141	5.82			1		5	31	1				26	12	7.8716e-165	1.9901	0.19641	149.15	25	9.3791	0.18147	158.98	25	4.9888	1.8337	66.731	25
P15924;P15924-2	P15924;P15924-2	173;122	173;122	173;122	Desmoplakin	DSP	>sp|P15924|DESP_HUMAN Desmoplakin OS=Homo sapiens GN=DSP PE=1 SV=3;>sp|P15924-2|DESP_HUMAN Isoform DPII of Desmoplakin OS=Homo sapiens GN=DSP	2	173	173	173	173	88	173	88	173	88	58	58	58	331.77	2871	2871;2272	9.25				4			10	55	478	304	564	287	0	3.2894	0.13099	159.03	645	14.137	0.27347	134.66	645	7.8448	1.1416	162.58	645
B9A067;Q16891-2;Q16891-4;Q16891;C9J406;Q16891-3;H7C463;D6RAW4	B9A067;Q16891-2;Q16891-4;Q16891;C9J406;Q16891-3;H7C463	35;35;35;35;32;32;29;4	35;35;35;35;32;32;29;4	35;35;35;35;32;32;29;4	Mitochondrial inner membrane protein	IMMT	>tr|B9A067|B9A067_HUMAN Mitochondrial inner membrane protein OS=Homo sapiens GN=IMMT PE=2 SV=2;>sp|Q16891-2|IMMT_HUMAN Isoform 2 of Mitochondrial inner membrane protein OS=Homo sapiens GN=IMMT;>sp|Q16891-4|IMMT_HUMAN Isoform 4 of Mitochondrial inner membra	8	35	35	35	35	23	35	23	35	23	53	53	53	78.973	711	711;747;757;758;659;726;613;147	7.01							124	1			69	56	9.8289e-179	4.1296	0.24133	205.89	98	16.418	0.29642	199.45	98	4.0783	2.2299	87.764	98
Q9BSJ2;Q9BSJ2-4;F2Z2B9;Q9BSJ2-3;B3KTU7;R4GMM4	Q9BSJ2;Q9BSJ2-4;F2Z2B9;Q9BSJ2-3	26;26;24;17;7;3	26;26;24;17;7;3	26;26;24;17;7;3	Gamma-tubulin complex component 2	TUBGCP2	>sp|Q9BSJ2|GCP2_HUMAN Gamma-tubulin complex component 2 OS=Homo sapiens GN=TUBGCP2 PE=1 SV=2;>sp|Q9BSJ2-4|GCP2_HUMAN Isoform 3 of Gamma-tubulin complex component 2 OS=Homo sapiens GN=TUBGCP2;>tr|F2Z2B9|F2Z2B9_HUMAN Gamma-tubulin complex component 2 OS=Homo	6	26	26	26	23	24	23	24	23	24	35.7	35.7	35.7	102.53	902	902;930;721;772;495;78	7.02							103	2			44	61	2.5178e-120	10.944	0.44325	180.62	75	9.7636	0.1821	176.73	75	0.99007	0.6311	31.706	75
P31946-2;P31946;Q4VY20;Q4VY19	P31946-2;P31946	9;8;4;4	5;4;3;3	3;2;1;1	14-3-3 protein beta/alpha;14-3-3 protein beta/alpha, N-terminally processed	YWHAB	>sp|P31946-2|1433B_HUMAN Isoform Short of 14-3-3 protein beta/alpha OS=Homo sapiens GN=YWHAB;>sp|P31946|1433B_HUMAN 14-3-3 protein beta/alpha OS=Homo sapiens GN=YWHAB PE=1 SV=3	4	9	5	3	8	5	5	3	3	2	32	20.5	13.9	27.85	244	244;246;74;100	4.07				14	1						9	6	3.1528e-24	13.352	2.496	193.94	10	27.861	2.8815	198.27	10	2.1499	1.0339	67.056	10
O15144;G5E9S7;C9JTV5;G5E9J0;H7C3F9	O15144	5;1;1;1;1	5;1;1;1;1	5;1;1;1;1	Actin-related protein 2/3 complex subunit 2	ARPC2	>sp|O15144|ARPC2_HUMAN Actin-related protein 2/3 complex subunit 2 OS=Homo sapiens GN=ARPC2 PE=1 SV=1	5	5	5	5	5	5	5	5	5	5	17.7	17.7	17.7	34.333	300	300;38;90;91;165	4.29				25	10						20	15	8.7497e-19	12.47	1.0508	105.67	24	12.936	0.43275	114.11	24	1.0373	0.6089	32.537	24
Q15393;Q15393-3;Q15393-2;J3QRB2;J3QL37;I3L4G7;H3BMB0;J3QKV4	Q15393	25;9;7;2;2;2;1;1	25;9;7;2;2;2;1;1	25;9;7;2;2;2;1;1	Splicing factor 3B subunit 3	SF3B3	>sp|Q15393|SF3B3_HUMAN Splicing factor 3B subunit 3 OS=Homo sapiens GN=SF3B3 PE=1 SV=4	8	25	25	25	20	19	20	19	20	19	28	28	28	135.58	1217	1217;399;275;31;58;72;30;91	7.71							36	90			63	63	6.6285e-107	7.3456	0.43898	97.806	96	7.9695	0.21193	93.18	96	1.0373	0.46657	89.014	96
Q15147-4;Q15147;Q15147-2;B1AJW3;B1AJW4;B1AJW1;B1AJW2	Q15147-4;Q15147;Q15147-2	51;48;43;4;4;1;1	51;48;43;4;4;1;1	3;0;0;0;0;0;0	1-phosphatidylinositol 4,5-bisphosphate phosphodiesterase beta-4	PLCB4	>sp|Q15147-4|PLCB4_HUMAN Isoform 3 of 1-phosphatidylinositol 4,5-bisphosphate phosphodiesterase beta-4 OS=Homo sapiens GN=PLCB4;>sp|Q15147|PLCB4_HUMAN 1-phosphatidylinositol 4,5-bisphosphate phosphodiesterase beta-4 OS=Homo sapiens GN=PLCB4 PE=1 SV=3;>sp|Q	7	51	51	3	41	46	41	46	1	3	42.2	42.2	3.4	136.1	1194	1194;1175;1022;110;113;60;81	8								199			78	121	1.6824e-192	16.329	0.86857	192.78	150	14.069	0.5094	167.11	150	1.0429	0.52235	62.753	150
Q92734-2;Q92734;C9JJP5;C9JUE0;C9JTY3	Q92734-2;Q92734;C9JJP5;C9JUE0;C9JTY3	18;18;14;12;10	18;18;14;12;10	18;18;14;12;10	Protein TFG	TFG	>sp|Q92734-2|TFG_HUMAN Isoform 2 of Protein TFG OS=Homo sapiens GN=TFG;>sp|Q92734|TFG_HUMAN Protein TFG OS=Homo sapiens GN=TFG PE=1 SV=2;>tr|C9JJP5|C9JJP5_HUMAN Protein TFG (Fragment) OS=Homo sapiens GN=TFG PE=2 SV=1;>tr|C9JUE0|C9JUE0_HUMAN Protein TFG (Fr	5	18	18	18	18	12	18	12	18	12	46.7	46.7	46.7	43.02	396	396;400;181;157;128	6.27			3	4	8	127	40	11	3	2	125	73	1.9923e-195	3.1441	0.45983	215.67	144	21.18	1.3346	218.86	144	7.6268	2.1207	107.36	144
Q06830;H7C3T4;Q13162	Q06830	8;2;2	8;2;2	7;2;2	Peroxiredoxin-1	PRDX1	>sp|Q06830|PRDX1_HUMAN Peroxiredoxin-1 OS=Homo sapiens GN=PRDX1 PE=1 SV=1	3	8	8	7	6	8	6	8	6	7	43.7	43.7	38.2	22.11	199	199;161;271	3.82			9	34	1						21	23	2.5922e-30	9.6654	0.33532	169.33	39	11.146	0.17768	192.97	39	1.0857	0.52425	41.911	39
Q9UM54-5;Q9UM54-2;Q9UM54-6;Q9UM54-4;Q9UM54-1;E7EW20;Q9UM54;Q5JVM0	Q9UM54-5;Q9UM54-2;Q9UM54-6;Q9UM54-4;Q9UM54-1;E7EW20;Q9UM54	16;16;16;16;16;16;16;1	16;16;16;16;16;16;16;1	16;16;16;16;16;16;16;1	Unconventional myosin-VI	MYO6	>sp|Q9UM54-5|MYO6_HUMAN Isoform 5 of Unconventional myosin-VI OS=Homo sapiens GN=MYO6;>sp|Q9UM54-2|MYO6_HUMAN Isoform 2 of Unconventional myosin-VI OS=Homo sapiens GN=MYO6;>sp|Q9UM54-6|MYO6_HUMAN Isoform 6 of Unconventional myosin-VI OS=Homo sapiens GN=MYO	8	16	16	16	10	11	10	11	10	11	14.9	14.9	14.9	145.04	1253	1253;1262;1285;1285;1285;1286;1294;174	8								34			15	19	1.9464e-39	2.9764	0.19843	204.89	22	3.4072	0.14191	154.45	22	1.2411	0.52608	59.987	22
Q92567-2;Q92567;Q92567-3	Q92567-2;Q92567	3;3;1	3;3;1	3;3;1	Protein FAM168A	FAM168A	>sp|Q92567-2|F168A_HUMAN Isoform 2 of Protein FAM168A OS=Homo sapiens GN=FAM168A;>sp|Q92567|F168A_HUMAN Protein FAM168A OS=Homo sapiens GN=FAM168A PE=1 SV=2	3	3	3	3	3	2	3	2	3	2	15.3	15.3	15.3	25.061	235	235;244;129	4				9							5	4	1.2637e-09	4.5401	0.1841	49.202	6	17.475	0.26346	94.474	6	3.5426	1.7037	125.18	6
O43795-2;E9PDF6;O43795;E7EPB4;H7C2Y7;E7EQD9;C9JYW1;Q9UBC5;C9JUP5;G3V342;F5GWY8	O43795-2;E9PDF6;O43795	18;18;18;7;5;4;2;2;1;1;1	18;18;18;7;5;4;2;2;1;1;1	18;18;18;7;5;4;2;2;1;1;1	Unconventional myosin-Ib	MYO1B	>sp|O43795-2|MYO1B_HUMAN Isoform 2 of Unconventional myosin-Ib OS=Homo sapiens GN=MYO1B;>tr|E9PDF6|E9PDF6_HUMAN Unconventional myosin-Ib OS=Homo sapiens GN=MYO1B PE=2 SV=1;>sp|O43795|MYO1B_HUMAN Unconventional myosin-Ib OS=Homo sapiens GN=MYO1B PE=1 SV=3	11	18	18	18	18	8	18	8	18	8	21.6	21.6	21.6	124.95	1078	1078;1107;1136;381;192;303;163;1043;149;688;881	7.44							32	25			46	11	2.279e-92	1.2979	0.060243	149.89	39	5.9403	0.16304	167.93	39	6.1128	3.0479	97.181	39
O15143;C9J4Z7;C9JEY1;C9JQM8;C9JFG9;C9J6C8;C9JBJ7;C9K057;C9JTT6	O15143	9;3;3;3;3;3;2;2;1	9;3;3;3;3;3;2;2;1	9;3;3;3;3;3;2;2;1	Actin-related protein 2/3 complex subunit 1B	ARPC1B	>sp|O15143|ARC1B_HUMAN Actin-related protein 2/3 complex subunit 1B OS=Homo sapiens GN=ARPC1B PE=1 SV=3	9	9	9	9	3	8	3	8	3	8	23.9	23.9	23.9	40.949	372	372;128;130;133;133;133;102;108;83	4.62				12	20						11	21	5.7874e-26	13.73	0.39481	206.22	18	16.329	0.24806	195.48	18	1.0857	0.73198	15.192	18
O15511;B1ALC0;O15511-2	O15511;B1ALC0;O15511-2	3;2;2	3;2;2	3;2;2	Actin-related protein 2/3 complex subunit 5	ARPC5	>sp|O15511|ARPC5_HUMAN Actin-related protein 2/3 complex subunit 5 OS=Homo sapiens GN=ARPC5 PE=1 SV=3;>tr|B1ALC0|B1ALC0_HUMAN Actin-related protein 2/3 complex subunit 5 OS=Homo sapiens GN=ARPC5 PE=2 SV=1;>sp|O15511-2|ARPC5_HUMAN Isoform 2 of Actin-related	3	3	3	3	3	2	3	2	3	2	29.1	29.1	29.1	16.32	151	151;135;154	3.5			13	7	2						10	12	6.2091e-16	17.969	0.31261	130.75	17	18.472	0.27265	126.32	17	1.0466	0.47492	21.291	17
Q9BVR6;H3BPU4;Q9UGJ1-2;Q9UGJ1	Q9BVR6;H3BPU4;Q9UGJ1-2;Q9UGJ1	1;1;1;1	1;1;1;1	1;1;1;1	Gamma-tubulin complex component 4	TUBGCP4	>tr|Q9BVR6|Q9BVR6_HUMAN Gamma-tubulin complex component 4 OS=Homo sapiens GN=TUBGCP4 PE=2 SV=1;>tr|H3BPU4|H3BPU4_HUMAN Gamma-tubulin complex component 4 (Fragment) OS=Homo sapiens GN=TUBGCP4 PE=4 SV=1;>sp|Q9UGJ1-2|GCP4_HUMAN Isoform 2 of Gamma-tubulin comp	4	1	1	1	0	1	0	1	0	1	3.8	3.8	3.8	38.694	342	342;397;666;667	6						2						2	0.00073093	3.4818	0.029764	19.003	2	3.7239	0.027244	29.109	2	1.0695	0.80915	48.112	2
B4DXW1;P61158;F5H3P5;Q9P1U1-2;Q9P1U1;Q9P1U1-3;H7C4J1;Q9C0K3;C9IZN3	B4DXW1;P61158;F5H3P5	11;11;10;3;3;2;1;1;1	11;11;10;3;3;2;1;1;1	11;11;10;3;3;2;1;1;1	Actin-related protein 3	ACTR3	>tr|B4DXW1|B4DXW1_HUMAN Actin-related protein 3 OS=Homo sapiens GN=ACTR3 PE=2 SV=1;>sp|P61158|ARP3_HUMAN Actin-related protein 3 OS=Homo sapiens GN=ACTR3 PE=1 SV=3;>tr|F5H3P5|F5H3P5_HUMAN Actin-related protein 3 OS=Homo sapiens GN=ACTR3 PE=2 SV=1	9	11	11	11	7	10	7	10	7	10	33	33	33	42.003	367	367;418;356;330;418;348;208;210;222	5.4					32	21					23	30	7.8761e-71	7.8396	0.39489	177.35	32	7.7522	0.22468	178.21	32	0.99729	0.67024	52.703	32
Q6WCQ1;Q6WCQ1-2;H7C3G6;J3KSK7;J3QRL2;K7EL39;A8MZF8;K7EJ14;F6WMF4	Q6WCQ1;Q6WCQ1-2	73;72;17;9;9;6;2;1;1	73;72;17;9;9;6;2;1;1	3;3;0;0;0;0;0;0;0	Myosin phosphatase Rho-interacting protein	MPRIP	>sp|Q6WCQ1|MPRIP_HUMAN Myosin phosphatase Rho-interacting protein OS=Homo sapiens GN=MPRIP PE=1 SV=3;>sp|Q6WCQ1-2|MPRIP_HUMAN Isoform 2 of Myosin phosphatase Rho-interacting protein OS=Homo sapiens GN=MPRIP	9	73	73	3	71	64	71	64	3	3	72.3	72.3	3.7	116.53	1025	1025;1038;277;140;181;95;63;28;83	7.99						2	61	427	42	10	275	267	0	11.2	0.72718	183.8	415	19.395	0.66346	166.97	415	1.3457	0.66267	101.23	415
G3XAM7;P35221;P35221-2;F8W845;Q8N1C0;E5RIB1;E5RIC3;E5RJL0;E5RIE0;E5RHV7;E5RGY6;E5RG03;E5RFM3;E5RJ41;E5RJZ2;E5RIT8;E5RGD2;E5RGY7	G3XAM7;P35221;P35221-2;F8W845;Q8N1C0	12;12;12;9;6;5;4;3;3;3;3;3;2;2;1;1;1;1	12;12;12;9;6;5;4;3;3;3;3;3;2;2;1;1;1;1	11;11;11;8;5;5;4;3;3;3;3;3;2;2;1;1;1;1	Catenin alpha-1	CTNNA1	>tr|G3XAM7|G3XAM7_HUMAN Catenin (Cadherin-associated protein), alpha 1, 102kDa, isoform CRA_a OS=Homo sapiens GN=CTNNA1 PE=2 SV=1;>sp|P35221|CTNA1_HUMAN Catenin alpha-1 OS=Homo sapiens GN=CTNNA1 PE=1 SV=1;>sp|P35221-2|CTNA1_HUMAN Isoform 2 of Catenin alpha	18	12	12	11	8	9	8	9	7	8	20	20	18	92.721	841	841;906;930;803;536;215;182;101;118;123;139;156;94;161;37;55;128;136	7							23				14	9	4.5941e-54	5.9358	0.14978	158.35	18	7.9494	0.088813	184.75	18	1.2094	0.72519	29.212	18
Q6NZ67;B8ZZ87;H7BZ50;H7C173;Q6P582;H7C202	Q6NZ67;B8ZZ87;H7BZ50;H7C173;Q6P582	3;3;2;2;2;1	3;3;2;2;2;1	3;3;2;2;2;1	Mitotic-spindle organizing protein 2B;Mitotic-spindle organizing protein 2A	MZT2B;MZT2A	>sp|Q6NZ67|MZT2B_HUMAN Mitotic-spindle organizing protein 2B OS=Homo sapiens GN=MZT2B PE=1 SV=1;>tr|B8ZZ87|B8ZZ87_HUMAN Mitotic-spindle organizing protein 2B OS=Homo sapiens GN=MZT2B PE=2 SV=1;>tr|H7BZ50|H7BZ50_HUMAN Mitotic-spindle organizing protein 2B (	6	3	3	3	3	3	3	3	3	3	36.1	36.1	36.1	16.225	158	158;218;121;122;158;140	3.29			10	4							7	7	2.4137e-08	4.9569	0.32865	70.31	9	5.2703	0.15063	77.719	9	0.95545	0.42531	46.805	9
Q9BPX5	Q9BPX5	2	2	2	Actin-related protein 2/3 complex subunit 5-like protein	ARPC5L	>sp|Q9BPX5|ARP5L_HUMAN Actin-related protein 2/3 complex subunit 5-like protein OS=Homo sapiens GN=ARPC5L PE=1 SV=1	1	2	2	2	2	2	2	2	2	2	16.3	16.3	16.3	16.941	153	153	3.38			5	3							4	4	2.4326e-08	8.2688	0.5348	121.17	5	8.8366	0.24489	123.85	5	0.82727	0.30602	26.44	5
O15231-3;H0Y704;O15231-2;J3KNL4;H7C3U6	O15231-3;H0Y704;O15231-2;J3KNL4;H7C3U6	22;16;13;13;12	22;16;13;13;12	2;2;2;2;2		ZNF185	>sp|O15231-3|ZN185_HUMAN Isoform 3 of Zinc finger protein 185 OS=Homo sapiens GN=ZNF185;>tr|H0Y704|H0Y704_HUMAN Zinc finger protein 185 (Fragment) OS=Homo sapiens GN=ZNF185 PE=4 SV=1;>sp|O15231-2|ZN185_HUMAN Isoform 2 of Zinc finger protein 185 OS=Homo sap	5	22	22	2	18	21	18	21	2	2	39.7	39.7	2.5	73.612	690	690;475;452;457;221	7							82				32	50	6.3362e-95	8.5665	0.55487	189.4	60	8.4415	0.37874	200.31	60	1.0747	0.71347	16.423	60
E9PMS6;H0Y424;H0YDQ3;H0YDG6;H0YE95;E9PK58;E9PJ10;E9PLU6	E9PMS6;H0Y424	46;26;10;8;5;4;4;2	46;26;10;8;5;4;4;2	1;0;0;1;0;0;0;0		LMO7	>tr|E9PMS6|E9PMS6_HUMAN LIM domain only protein 7 OS=Homo sapiens GN=LMO7 PE=2 SV=1;>tr|H0Y424|H0Y424_HUMAN LIM domain only protein 7 (Fragment) OS=Homo sapiens GN=LMO7 PE=4 SV=1	8	46	46	1	42	35	42	35	1	1	42.7	42.7	0.8	145.42	1275	1275;1056;292;305;176;166;192;121	8.02								158	3		77	84	1.0419e-206	11.45	0.57935	143.8	112	14.01	0.36286	127.45	112	1.1688	0.48915	104.01	112
P18583-6	P18583-6	28	28	1			>sp|P18583-6|SON_HUMAN Isoform E of Protein SON OS=Homo sapiens GN=SON	1	28	28	1	27	16	27	16	1	1	19.4	19.4	0.6	228.18	2108	2108	9.96									4	88	57	35	1.4038e-95	7.7154	0.73967	132.53	62	20.921	0.58602	133.11	62	2.8894	0.28973	102.67	62
P31431-2;P31431;B4E1S6	P31431-2;P31431;B4E1S6	6;6;5	6;6;5	6;6;5	Syndecan-4;Syndecan	SDC4	>sp|P31431-2|SDC4_HUMAN Isoform 2 of Syndecan-4 OS=Homo sapiens GN=SDC4;>sp|P31431|SDC4_HUMAN Syndecan-4 OS=Homo sapiens GN=SDC4 PE=1 SV=2;>tr|B4E1S6|B4E1S6_HUMAN Syndecan OS=Homo sapiens GN=SDC4 PE=2 SV=1	3	6	6	6	1	6	1	6	1	6	42.5	42.5	42.5	16.545	153	153;198;126	9.5								1	7	10	1	17	4.1039e-19	4.7938	0.10196	129.73	14	6.4745	0.093329	105.27	14	1.0235	0.57771	42.407	14
P14923	P14923	8	7	4	Junction plakoglobin	JUP	>sp|P14923|PLAK_HUMAN Junction plakoglobin OS=Homo sapiens GN=JUP PE=1 SV=3	1	8	7	4	5	6	5	5	3	2	13.8	12.8	7.1	81.744	745	745	6.69			1			1	14				9	7	9.2778e-32	0.50997	0.016808	73.236	15	1.3411	0.015337	60.824	14	3.1584	1.5321	73.368	14
Q9BR76;F5H0D2;F5H390;E7EW44	Q9BR76;F5H0D2;F5H390;E7EW44	4;2;2;2	4;2;2;2	3;2;2;2	Coronin-1B;Coronin	CORO1B	>sp|Q9BR76|COR1B_HUMAN Coronin-1B OS=Homo sapiens GN=CORO1B PE=1 SV=1;>tr|F5H0D2|F5H0D2_HUMAN Coronin OS=Homo sapiens GN=CORO1B PE=2 SV=1;>tr|F5H390|F5H390_HUMAN Coronin OS=Homo sapiens GN=CORO1B PE=2 SV=1;>tr|E7EW44|E7EW44_HUMAN Coronin OS=Homo sapiens GN	4	4	4	3	3	3	3	3	2	2	7.6	7.6	6.1	54.234	489	489;183;282;289	7.38						5			1	2	5	3	2.1582e-08	2.81	0.43965	113.06	6	11.32	0.37135	164.56	6	3.5067	1.0539	15.627	6
F8VPD4;P27708;H7C2E4;H7C3Z5;H7BZB3	F8VPD4;P27708	39;39;5;3;3	39;39;5;3;3	39;39;5;3;3	CAD protein;Glutamine-dependent carbamoyl-phosphate synthase;Aspartate carbamoyltransferase;Dihydroorotase	CAD	>tr|F8VPD4|F8VPD4_HUMAN DNA fragmentation factor subunit beta OS=Homo sapiens GN=CAD PE=2 SV=1;>sp|P27708|PYR1_HUMAN CAD protein OS=Homo sapiens GN=CAD PE=1 SV=3	5	39	39	39	39	4	39	4	39	4	24.1	24.1	24.1	236.02	2162	2162;2225;293;269;280	8.97								2	71		68	5	1.3928e-136	1.6215	0.18579	203.07	45	11.437	0.38434	140.75	45	9.8977	0.97629	174.47	45
O15042-2;O15042;E7ET15;O15042-3;C9JB80;H7C4V2;H0Y8D9;E7EW00	O15042-2;O15042;E7ET15;O15042-3;C9JB80	16;16;15;13;12;4;3;2	16;16;15;13;12;4;3;2	16;16;15;13;12;4;3;2	U2 snRNP-associated SURP motif-containing protein	U2SURP	>sp|O15042-2|SR140_HUMAN Isoform 2 of U2 snRNP-associated SURP motif-containing protein OS=Homo sapiens GN=U2SURP;>sp|O15042|SR140_HUMAN U2 snRNP-associated SURP motif-containing protein OS=Homo sapiens GN=U2SURP PE=1 SV=2;>tr|E7ET15|E7ET15_HUMAN U2 snRNP-	8	16	16	16	11	14	11	14	11	14	18.4	18.4	18.4	118.23	1028	1028;1029;1028;620;488;290;439;425	7.94							3	51			24	30	2.0471e-40	7.155	0.338	135.05	35	8.9919	0.32852	108.9	35	1.0904	0.51071	80.376	35
B4DME2;Q9BZL4-2;B5MEC7;K7EL81;Q9BZL4-3;Q9BZL4-4;Q9BZL4;K7ER83	B4DME2;Q9BZL4-2;B5MEC7;K7EL81;Q9BZL4-3;Q9BZL4-4;Q9BZL4;K7ER83	4;4;4;4;4;4;4;2	4;4;4;4;4;4;4;2	4;4;4;4;4;4;4;2	Protein phosphatase 1 regulatory subunit 12C	PPP1R12C	>tr|B4DME2|B4DME2_HUMAN Protein phosphatase 1 regulatory subunit 12C OS=Homo sapiens GN=PPP1R12C PE=2 SV=1;>sp|Q9BZL4-2|PP12C_HUMAN Isoform 2 of Protein phosphatase 1 regulatory subunit 12C OS=Homo sapiens GN=PPP1R12C;>tr|B5MEC7|B5MEC7_HUMAN Protein phosph	8	4	4	4	3	4	3	4	3	4	6.5	6.5	6.5	77.168	707	707;719;719;737;780;781;782;234	7							8				3	5	6.3636e-09	7.0578	0.61561	183.6	7	8.4474	0.45909	195.85	7	1.0141	0.6982	32.794	7
P11532-3;P11532-2;P11532-4;E9PDN5;P11532	P11532-3;P11532-2;P11532-4;E9PDN5;P11532	1;1;1;1;1	1;1;1;1;1	1;1;1;1;1	Dystrophin	DMD	>sp|P11532-3|DMD_HUMAN Isoform 2 of Dystrophin OS=Homo sapiens GN=DMD;>sp|P11532-2|DMD_HUMAN Isoform 1 of Dystrophin OS=Homo sapiens GN=DMD;>sp|P11532-4|DMD_HUMAN Isoform 3 of Dystrophin OS=Homo sapiens GN=DMD;>tr|E9PDN5|E9PDN5_HUMAN Dystrophin OS=Homo sap	5	1	1	1	1	1	1	1	1	1	0.5	0.5	0.5	271.04	2341	2341;2344;3677;3681;3685	6.82			3	1	2	3	4	3	3	3	11	11	4.5778e-05	0.0090258	0.00055807	173.29	17	0.0069286	0.00027315	106.44	13	1.2529	0.51048	169.97	13
P33993;P33993-3;P33993-2;C9J8M6	P33993;P33993-3;P33993-2	21;14;11;4	21;14;11;4	21;14;11;4	DNA replication licensing factor MCM7	MCM7	>sp|P33993|MCM7_HUMAN DNA replication licensing factor MCM7 OS=Homo sapiens GN=MCM7 PE=1 SV=4;>sp|P33993-3|MCM7_HUMAN Isoform 3 of DNA replication licensing factor MCM7 OS=Homo sapiens GN=MCM7;>sp|P33993-2|MCM7_HUMAN Isoform 2 of DNA replication licensing	4	21	21	21	19	17	19	17	19	17	36.7	36.7	36.7	81.307	719	719;543;389;183	7							63				32	31	1.5719e-87	4.8939	0.4279	191.31	47	8.9264	0.36074	184.72	47	1.9873	0.98206	58.252	47
Q96C19;H0Y4Y4	Q96C19	23;11	23;11	21;9	EF-hand domain-containing protein D2	EFHD2	>sp|Q96C19|EFHD2_HUMAN EF-hand domain-containing protein D2 OS=Homo sapiens GN=EFHD2 PE=1 SV=1	2	23	23	21	19	21	19	21	17	19	61.7	61.7	52.9	26.697	240	240;179	4.88			1	95	86	34	16	1			95	138	4.6236e-130	12.999	0.70589	195.53	165	18.759	0.64894	202.56	165	1.1026	0.81013	57.164	165
P00338;P00338-3;P00338-4;F5GXH2;F5GYU2;F5GXY2;P00338-5;P00338-2	P00338;P00338-3;P00338-4	4;4;3;1;1;1;1;1	4;4;3;1;1;1;1;1	4;4;3;1;1;1;1;1	L-lactate dehydrogenase A chain	LDHA	>sp|P00338|LDHA_HUMAN L-lactate dehydrogenase A chain OS=Homo sapiens GN=LDHA PE=1 SV=2;>sp|P00338-3|LDHA_HUMAN Isoform 3 of L-lactate dehydrogenase A chain OS=Homo sapiens GN=LDHA;>sp|P00338-4|LDHA_HUMAN Isoform 4 of L-lactate dehydrogenase A chain OS=Hom	8	4	4	4	4	3	4	3	4	3	12	12	12	36.688	332	332;361;274;114;144;157;241;274	4.48				12	11						14	9	2.1166e-11	0.4361	0.015834	152.33	20	0.52131	0.010095	159.05	20	1.1954	0.55541	27.939	20
Q14247;Q14247-3;Q14247-2;H7C314;B4E358;E9PKG3;E9PP90;H0YCD9;H0YEV2	Q14247;Q14247-3;Q14247-2;H7C314	22;20;19;11;4;3;3;2;1	22;20;19;11;4;3;3;2;1	22;20;19;11;4;3;3;2;1	Src substrate cortactin	CTTN	>sp|Q14247|SRC8_HUMAN Src substrate cortactin OS=Homo sapiens GN=CTTN PE=1 SV=2;>sp|Q14247-3|SRC8_HUMAN Isoform 3 of Src substrate cortactin OS=Homo sapiens GN=CTTN;>sp|Q14247-2|SRC8_HUMAN Isoform 2 of Src substrate cortactin OS=Homo sapiens GN=CTTN;>tr|H7	9	22	22	22	19	19	19	19	19	19	44.5	44.5	44.5	61.585	550	550;513;634;223;314;51;76;265;128	7							82				32	50	7.0902e-85	16.086	0.73689	176.89	54	19.463	0.42915	188.01	54	1.0368	0.70072	28.562	54
B4DGU4;P35222;C9IZ65;E9PDF9;E7EV28;E7EMJ5	B4DGU4;P35222	10;10;1;1;1;1	10;10;1;1;1;1	9;9;1;1;1;1	Catenin beta-1	CTNNB1	>tr|B4DGU4|B4DGU4_HUMAN Catenin beta-1 OS=Homo sapiens GN=CTNNB1 PE=2 SV=1;>sp|P35222|CTNB1_HUMAN Catenin beta-1 OS=Homo sapiens GN=CTNNB1 PE=1 SV=1	6	10	10	9	7	8	7	8	7	7	16.3	16.3	15.2	84.765	774	774;781;59;100;108;150	7							31				13	18	5.4666e-57	9.7152	0.32185	128.78	29	11.169	0.193	120.07	29	1.0219	0.66732	22.872	29
E7EUY0;P78527-2;P78527	E7EUY0;P78527-2;P78527	20;20;20	20;20;20	20;20;20	DNA-dependent protein kinase catalytic subunit	PRKDC	>tr|E7EUY0|E7EUY0_HUMAN DNA-dependent protein kinase catalytic subunit OS=Homo sapiens GN=PRKDC PE=2 SV=1;>sp|P78527-2|PRKDC_HUMAN Isoform 2 of DNA-dependent protein kinase catalytic subunit OS=Homo sapiens GN=PRKDC;>sp|P78527|PRKDC_HUMAN DNA-dependent pro	3	20	20	20	17	6	17	6	17	6	5.6	5.6	5.6	465.38	4096	4096;4097;4128	10										29	22	7	1.3433e-51	2.959	0.2422	141.03	19	5.3791	0.1085	130.48	19	2.6654	0.24884	110.35	19
P26641;B4DTG2	P26641;B4DTG2	6;6	6;6	6;6	Elongation factor 1-gamma	EEF1G	>sp|P26641|EF1G_HUMAN Elongation factor 1-gamma OS=Homo sapiens GN=EEF1G PE=1 SV=3;>tr|B4DTG2|B4DTG2_HUMAN Elongation factor 1-gamma OS=Homo sapiens GN=EEF1G PE=2 SV=1	2	6	6	6	6	3	6	3	6	3	16.5	16.5	16.5	50.118	437	437;487	5.11					16	2					11	7	1.7155e-19	2.107	0.058609	199.28	13	2.3677	0.043772	174.08	13	1.1204	0.84627	21.122	13
P31947-2;P31947	P31947-2;P31947	4;4	2;2	2;2	14-3-3 protein sigma	SFN	>sp|P31947-2|1433S_HUMAN Isoform 2 of 14-3-3 protein sigma OS=Homo sapiens GN=SFN;>sp|P31947|1433S_HUMAN 14-3-3 protein sigma OS=Homo sapiens GN=SFN PE=1 SV=1	2	4	2	2	3	3	1	2	1	2	18.1	9.7	9.7	24.336	216	216;248	4.29				5	2						4	3	2.9811e-13	21.776	0.46097	49.662	6	45.999	0.53621	68.282	6	1.6583	0.84761	71.964	6
P63104;E7EX29;B0AZS6;P63104-2;E7EX24;B7Z2E6;H0YB80;E7ESK7;E5RIR4;E9PD24;E7EVZ2;E5RGE1	P63104;E7EX29;B0AZS6;P63104-2;E7EX24;B7Z2E6;H0YB80;E7ESK7	10;9;6;6;6;5;5;5;4;4;4;3	10;9;6;6;6;5;5;5;4;4;4;3	6;5;3;3;3;2;2;4;3;3;3;2	14-3-3 protein zeta/delta	YWHAZ	>sp|P63104|1433Z_HUMAN 14-3-3 protein zeta/delta OS=Homo sapiens GN=YWHAZ PE=1 SV=1;>tr|E7EX29|E7EX29_HUMAN 14-3-3 protein zeta/delta (Fragment) OS=Homo sapiens GN=YWHAZ PE=2 SV=1;>tr|B0AZS6|B0AZS6_HUMAN 14-3-3 protein zeta/delta OS=Homo sapiens GN=YWHAZ P	12	10	10	6	9	6	9	6	6	4	41.2	41.2	29.8	27.745	245	245;246;168;170;170;125;130;137;75;92;98;52	4.09				32	3						25	10	2.6178e-90	7.8439	0.24727	172.04	29	12.137	0.35807	198.46	29	3.1055	1.4902	58.47	29
Q16643;A8MV58;Q16643-2;D6R9W4;D6RFI1;F8W9Z3;D6R9Q9;D6RCR4	Q16643;A8MV58;Q16643-2;D6R9W4	37;37;34;31;8;8;7;5	37;37;34;31;8;8;7;5	37;37;34;31;8;8;7;5	Drebrin	DBN1	>sp|Q16643|DREB_HUMAN Drebrin OS=Homo sapiens GN=DBN1 PE=1 SV=4;>tr|A8MV58|A8MV58_HUMAN Drebrin OS=Homo sapiens GN=DBN1 PE=2 SV=1;>sp|Q16643-2|DREB_HUMAN Isoform 2 of Drebrin OS=Homo sapiens GN=DBN1;>tr|D6R9W4|D6R9W4_HUMAN Drebrin (Fragment) OS=Homo sapien	8	37	37	37	32	35	32	35	32	35	51.8	51.8	51.8	71.428	649	649;695;651;317;124;381;391;93	7.85					3	3	162	242	61	22	225	268	0	25.93	1.6801	207.43	349	26.056	0.87969	204.15	349	0.98316	0.56149	75.315	349
Q92614-4;Q92614;J3KNX9;Q92614-3;Q92614-2;Q92614-5;H0YEV9	Q92614-4;Q92614;J3KNX9;Q92614-3;Q92614-2;Q92614-5	38;38;38;37;34;31;4	38;38;38;37;34;31;4	38;38;38;37;34;31;4	Unconventional myosin-XVIIIa	MYO18A	>sp|Q92614-4|MY18A_HUMAN Isoform 4 of Unconventional myosin-XVIIIa OS=Homo sapiens GN=MYO18A;>sp|Q92614|MY18A_HUMAN Unconventional myosin-XVIIIa OS=Homo sapiens GN=MYO18A PE=1 SV=3;>tr|J3KNX9|J3KNX9_HUMAN Unconventional myosin-XVIIIa OS=Homo sapiens GN=MYO	7	38	38	38	32	24	32	24	32	24	25.1	25.1	25.1	231.24	2039	2039;2054;2054;2002;1723;1581;197	9									92		48	44	2.6053e-146	8.2238	0.23591	187.62	40	9.3972	0.16883	175.44	40	1.115	0.50165	111.01	40
A6NIZ0;Q9GZM8-3;Q9GZM8;Q9GZM8-2;J3KT16;I3L2R3;I3L2T8;J3KRK9;I3L533;J3QL85;I3L2R9;I3L522;J3QSD2;J3QRZ1;Q9NXR1-2;Q9NXR1	A6NIZ0;Q9GZM8-3;Q9GZM8;Q9GZM8-2;J3KT16;I3L2R3;I3L2T8;J3KRK9;I3L533;J3QL85;I3L2R9;I3L522;J3QSD2;J3QRZ1;Q9NXR1-2;Q9NXR1	2;2;2;2;1;1;1;1;1;1;1;1;1;1;1;1	2;2;2;2;1;1;1;1;1;1;1;1;1;1;1;1	2;2;2;2;1;1;1;1;1;1;1;1;1;1;1;1	Nuclear distribution protein nudE-like 1;Nuclear distribution protein nudE homolog 1	NDEL1;NDE1	>tr|A6NIZ0|A6NIZ0_HUMAN Nuclear distribution protein nudE-like 1 OS=Homo sapiens GN=NDEL1 PE=2 SV=4;>sp|Q9GZM8-3|NDEL1_HUMAN Isoform 3 of Nuclear distribution protein nudE-like 1 OS=Homo sapiens GN=NDEL1;>sp|Q9GZM8|NDEL1_HUMAN Nuclear distribution protein	16	2	2	2	2	1	2	1	2	1	10.4	10.4	10.4	30.638	269	269;328;345;367;72;137;139;146;153;158;173;192;195;196;335;346	9					1				3	4	6	2	9.0352e-06	4.5809	1.0909	148.34	8	40.5	0.91432	125.71	8	9.8825	0.7953	130.52	8
Q9C0C2;Q9C0C2-2;E9PKK0	Q9C0C2;Q9C0C2-2	43;33;1	43;33;1	43;33;1	182 kDa tankyrase-1-binding protein	TNKS1BP1	>sp|Q9C0C2|TB182_HUMAN 182 kDa tankyrase-1-binding protein OS=Homo sapiens GN=TNKS1BP1 PE=1 SV=4;>sp|Q9C0C2-2|TB182_HUMAN Isoform 2 of 182 kDa tankyrase-1-binding protein OS=Homo sapiens GN=TNKS1BP1	3	43	43	43	43	25	43	25	43	25	32.4	32.4	32.4	181.79	1729	1729;778;243	8.03							14	156	19		114	75	0	4.3009	0.2339	180.72	138	12.538	0.44114	183.65	138	3.8682	0.98586	134.87	138
E9PPR1;E9PL12;E9PL71;E9PQ49;E9PI39;P29692-3;E9PK01;P29692;E9PN91;E9PMW7;P29692-2;E9PRY8;E9PIZ1;E9PK06;H0YCK7;E9PQZ1;P29692-4;E9PNW6;E9PKK3;E9PK72;E9PJD0	E9PPR1;E9PL12;E9PL71;E9PQ49;E9PI39;P29692-3;E9PK01;P29692;E9PN91;E9PMW7;P29692-2;E9PRY8;E9PIZ1;E9PK06;H0YCK7;E9PQZ1;P29692-4	4;4;4;4;4;4;4;4;3;3;3;3;2;2;2;2;2;1;1;1;1	4;4;4;4;4;4;4;4;3;3;3;3;2;2;2;2;2;1;1;1;1	4;4;4;4;4;4;4;4;3;3;3;3;2;2;2;2;2;1;1;1;1	Elongation factor 1-delta	EEF1D	>tr|E9PPR1|E9PPR1_HUMAN Elongation factor 1-delta (Fragment) OS=Homo sapiens GN=EEF1D PE=2 SV=1;>tr|E9PL12|E9PL12_HUMAN Elongation factor 1-delta (Fragment) OS=Homo sapiens GN=EEF1D PE=2 SV=1;>tr|E9PL71|E9PL71_HUMAN Elongation factor 1-delta (Fragment) OS=	21	4	4	4	3	4	3	4	3	4	27.7	27.7	27.7	18.157	166	166;168;187;199;204;257;261;281;106;130;647;697;137;140;210;238;262;35;39;63;99	4.67				3	6						5	4	8.1461e-17	2.6841	0.10305	107.42	5	2.8028	0.080107	133.88	5	1.1507	0.73287	68.698	5
P23258;Q9NRH3;K7EKE5;K7EIS0	P23258;Q9NRH3;K7EKE5;K7EIS0	6;5;3;3	6;5;3;3	6;5;3;3	Tubulin gamma-1 chain;Tubulin gamma-2 chain;Tubulin gamma chain	TUBG1;TUBG2	>sp|P23258|TBG1_HUMAN Tubulin gamma-1 chain OS=Homo sapiens GN=TUBG1 PE=1 SV=2;>sp|Q9NRH3|TBG2_HUMAN Tubulin gamma-2 chain OS=Homo sapiens GN=TUBG2 PE=1 SV=1;>tr|K7EKE5|K7EKE5_HUMAN Tubulin gamma-1 chain OS=Homo sapiens GN=TUBG1 PE=4 SV=1;>tr|K7EIS0|K7EIS0	4	6	6	6	2	6	2	6	2	6	19.1	19.1	19.1	51.169	451	451;451;135;265	5.29					15	6					4	17	3.2065e-18	9.3523	0.4563	110.57	15	9.5631	0.27866	98.155	15	0.91447	0.67343	12.73	15
Q96RT1-5;Q96RT1-3;Q96RT1-2;Q96RT1;Q96RT1-8;Q96RT1-7;Q96RT1-6;Q96RT1-4;B4DIP2;H0YA04;H0Y9E8	Q96RT1-5;Q96RT1-3;Q96RT1-2;Q96RT1;Q96RT1-8;Q96RT1-7;Q96RT1-6;Q96RT1-4	35;35;35;35;35;34;34;34;9;2;1	35;35;35;35;35;34;34;34;9;2;1	1;1;1;1;1;1;1;1;0;0;0	Protein LAP2	ERBB2IP	>sp|Q96RT1-5|LAP2_HUMAN Isoform 5 of Protein LAP2 OS=Homo sapiens GN=ERBB2IP;>sp|Q96RT1-3|LAP2_HUMAN Isoform 3 of Protein LAP2 OS=Homo sapiens GN=ERBB2IP;>sp|Q96RT1-2|LAP2_HUMAN Isoform 2 of Protein LAP2 OS=Homo sapiens GN=ERBB2IP;>sp|Q96RT1|LAP2_HUMAN Pro	11	35	35	1	35	10	35	10	1	1	34.7	34.7	1.3	152.29	1356	1356;1360;1371;1412;1419;1302;1340;1346;610;197;158	8.01								77	1		63	15	7.3997e-152	3.155	0.20717	171.88	54	8.2623	0.35097	134.62	54	4.5675	1.3242	119.94	54
P48730-2;P48730;H7BYT1;H0Y645;B0QY35;B0QY34;P49674;H0Y2N6;J3QQI9;B0QY36;J3KRM8	P48730-2;P48730;H7BYT1;H0Y645;B0QY35;B0QY34;P49674;H0Y2N6;J3QQI9;B0QY36	4;4;4;3;3;3;3;2;2;2;1	4;4;4;3;3;3;3;2;2;2;1	4;4;4;3;3;3;3;2;2;2;1	Casein kinase I isoform delta;Casein kinase I isoform epsilon	CSNK1D;CSNK1E	>sp|P48730-2|KC1D_HUMAN Isoform 2 of Casein kinase I isoform delta OS=Homo sapiens GN=CSNK1D;>sp|P48730|KC1D_HUMAN Casein kinase I isoform delta OS=Homo sapiens GN=CSNK1D PE=1 SV=2;>tr|H7BYT1|H7BYT1_HUMAN Casein kinase I isoform delta OS=Homo sapiens GN=CS	11	4	4	4	4	1	4	1	4	1	12.2	12.2	12.2	46.832	409	409;415;427;270;311;336;416;120;187;225;64	5.25					9	3					10	2	6.7551e-16	3.8393	0.25986	136.27	7	5.423	0.20083	165.97	7	2.0388	1.3163	112.07	7
E7ESK6;E9PBI9;P34741;E5RJB8;E5RHU3	E7ESK6;E9PBI9;P34741	3;3;3;1;1	3;3;3;1;1	3;3;3;1;1	Syndecan;Syndecan-2	SDC2	>tr|E7ESK6|E7ESK6_HUMAN Syndecan OS=Homo sapiens GN=SDC2 PE=2 SV=1;>tr|E9PBI9|E9PBI9_HUMAN Syndecan OS=Homo sapiens GN=SDC2 PE=2 SV=1;>sp|P34741|SDC2_HUMAN Syndecan-2 OS=Homo sapiens GN=SDC2 PE=1 SV=2	5	3	3	3	1	3	1	3	1	3	21.2	21.2	21.2	18.388	165	165;172;201;137;145	9.91									1	10	4	7	4.0511e-08	10.017	0.17637	86.193	8	8.4664	0.14729	130.65	8	0.93025	0.99298	54.714	8
Q2KHR3;Q2KHR3-2;H0YCQ7;E9PQD3	Q2KHR3;Q2KHR3-2	30;27;12;1	30;27;12;1	30;27;12;1	Glutamine and serine-rich protein 1	QSER1	>sp|Q2KHR3|QSER1_HUMAN Glutamine and serine-rich protein 1 OS=Homo sapiens GN=QSER1 PE=1 SV=3;>sp|Q2KHR3-2|QSER1_HUMAN Isoform 2 of Glutamine and serine-rich protein 1 OS=Homo sapiens GN=QSER1	4	30	30	30	30	3	30	3	30	3	25.7	25.7	25.7	189.97	1735	1735;1529;780;64	8.9								7	60		62	5	4.866e-146	1.9629	0.031273	231.87	38	12.103	0.23557	150.73	38	7.595	13.82	160.57	38
P10619	P10619	3	3	3	Lysosomal protective protein;Lysosomal protective protein 32 kDa chain;Lysosomal protective protein 20 kDa chain	CTSA	>sp|P10619|PPGB_HUMAN Lysosomal protective protein OS=Homo sapiens GN=CTSA PE=1 SV=2	1	3	3	3	3	3	3	3	3	3	5.8	5.8	5.8	54.465	480	480	3.47			8	7							8	7	1.9741e-12	10.903	0.22821	97.417	9	16.751	0.23521	48.489	9	0.92973	0.50979	97.443	9
P22061;P22061-2;J3KP72;H7BY58;B7Z972;F8WDT3;F8WAV5;F8WAX2;C9J0F2;H7C4X2	P22061;P22061-2;J3KP72;H7BY58;B7Z972	12;12;12;12;9;4;4;4;2;1	12;12;12;12;9;4;4;4;2;1	12;12;12;12;9;4;4;4;2;1	Protein-L-isoaspartate(D-aspartate) O-methyltransferase;Protein-L-isoaspartate O-methyltransferase	PCMT1	>sp|P22061|PIMT_HUMAN Protein-L-isoaspartate(D-aspartate) O-methyltransferase OS=Homo sapiens GN=PCMT1 PE=1 SV=4;>sp|P22061-2|PIMT_HUMAN Isoform 2 of Protein-L-isoaspartate(D-aspartate) O-methyltransferase OS=Homo sapiens GN=PCMT1;>tr|J3KP72|J3KP72_HUMAN P	10	12	12	12	10	10	10	10	10	10	63.4	63.4	63.4	24.636	227	227;228;285;286;192;120;124;130;96;67	4.07				39	3						19	23	2.4718e-37	18.458	2.1909	180.07	31	23.138	1.1627	182.75	31	0.90232	0.62633	48.483	31
P05109	P05109	2	2	2	Protein S100-A8;Protein S100-A8, N-terminally processed	S100A8	>sp|P05109|S10A8_HUMAN Protein S100-A8 OS=Homo sapiens GN=S100A8 PE=1 SV=1	1	2	2	2	2	2	2	2	2	2	19.4	19.4	19.4	10.834	93	93	3.4		1	6	2		1					3	7	1.0503e-05	0.080489	0.0021696	112.45	8	0.060612	0.00075178	148.52	7	1.0283	0.42023	130.48	7
P48729;P48729-2;H0Y9X2;Q8N752;E5RG27;D6RGE5	P48729;P48729-2;H0Y9X2	14;13;7;5;4;4	14;13;7;5;4;4	1;1;1;0;0;0	Casein kinase I isoform alpha	CSNK1A1	>sp|P48729|KC1A_HUMAN Casein kinase I isoform alpha OS=Homo sapiens GN=CSNK1A1 PE=1 SV=2;>sp|P48729-2|KC1A_HUMAN Isoform 2 of Casein kinase I isoform alpha OS=Homo sapiens GN=CSNK1A1;>tr|H0Y9X2|H0Y9X2_HUMAN Casein kinase I isoform alpha (Fragment) OS=Homo	6	14	14	1	14	7	14	7	1	1	46.3	46.3	6.2	38.914	337	337;365;167;337;78;89	4.58				23	32						38	17	4.4614e-66	3.1763	0.14056	139.61	36	16.271	0.33561	165.19	36	7.7656	3.6147	107.71	36
Q9BZF9;Q9BZF9-2;H0YNH8;F5H2B9;H0YN48;H0YMI1	Q9BZF9;Q9BZF9-2;H0YNH8;F5H2B9	59;58;57;55;19;6	59;58;57;55;19;6	59;58;57;55;19;6	Uveal autoantigen with coiled-coil domains and ankyrin repeats	UACA	>sp|Q9BZF9|UACA_HUMAN Uveal autoantigen with coiled-coil domains and ankyrin repeats OS=Homo sapiens GN=UACA PE=1 SV=2;>sp|Q9BZF9-2|UACA_HUMAN Isoform 2 of Uveal autoantigen with coiled-coil domains and ankyrin repeats OS=Homo sapiens GN=UACA;>tr|H0YNH8|H0	6	59	59	59	54	34	54	34	54	34	44.3	44.3	44.3	162.5	1416	1416;1403;1401;1307;564;226	8.01								182	2		98	86	4.3062e-263	5.7316	0.28347	206.49	148	10.987	0.33576	177.87	148	3.5265	0.89407	134.64	148
P35240-3;P35240;P35240-2;P35240-4;P35240-6;P35240-5;P35240-8;P35240-7;P35240-10;P35240-9	P35240-3;P35240;P35240-2;P35240-4;P35240-6;P35240-5;P35240-8	16;16;16;15;15;15;15;5;2;1	16;16;16;15;15;15;15;5;2;1	16;16;16;15;15;15;15;5;2;1	Merlin	NF2	>sp|P35240-3|MERL_HUMAN Isoform 3 of Merlin OS=Homo sapiens GN=NF2;>sp|P35240|MERL_HUMAN Merlin OS=Homo sapiens GN=NF2 PE=1 SV=1;>sp|P35240-2|MERL_HUMAN Isoform 2 of Merlin OS=Homo sapiens GN=NF2;>sp|P35240-4|MERL_HUMAN Isoform 4 of Merlin OS=Homo sapiens	10	16	16	16	12	16	12	16	12	16	33.4	33.4	33.4	69.089	590	590;595;620;507;548;549;561;259;220;165	6.66						31	59				46	44	1.0452e-56	9.1734	0.63555	210.47	68	7.7881	0.25487	230.11	68	0.90216	0.56265	31.292	68
P01617;P01614;P06309;P06310	P01617;P01614;P06309;P06310	2;1;1;1	2;1;1;1	2;1;1;1	Ig kappa chain V-II region TEW;Ig kappa chain V-II region Cum;Ig kappa chain V-II region GM607;Ig kappa chain V-II region RPMI 6410		>sp|P01617|KV204_HUMAN Ig kappa chain V-II region TEW OS=Homo sapiens PE=1 SV=1;>sp|P01614|KV201_HUMAN Ig kappa chain V-II region Cum OS=Homo sapiens PE=1 SV=1;>sp|P06309|KV205_HUMAN Ig kappa chain V-II region GM607 (Fragment) OS=Homo sapiens PE=4 SV=1;>sp	4	2	2	2	2	1	2	1	2	1	32.7	32.7	32.7	12.059	113	113;115;117;133	6	1	2	5	4	4	3	4	4	4	4	19	16	5.0189e-22	0.041497	0.0011273	141.64	34	0.031397	0.00051835	120.8	29	0.83026	0.42917	120.31	29
F6RY50;Q96FS4;E9PIB3	F6RY50;Q96FS4	11;11;2	11;11;2	11;11;2	Signal-induced proliferation-associated protein 1	SIPA1	>tr|F6RY50|F6RY50_HUMAN Signal-induced proliferation-associated protein 1 OS=Homo sapiens GN=SIPA1 PE=2 SV=1;>sp|Q96FS4|SIPA1_HUMAN Signal-induced proliferation-associated protein 1 OS=Homo sapiens GN=SIPA1 PE=1 SV=1	3	11	11	11	9	8	9	8	9	8	15.7	15.7	15.7	101.82	940	940;1042;103	7.83							4	19			10	13	2.8712e-44	13.067	0.85206	209.99	16	16.372	0.55426	210.99	16	0.87431	0.55886	54.649	16
Q15149	Q15149	534	534	15	Plectin	PLEC	>sp|Q15149|PLEC_HUMAN Plectin OS=Homo sapiens GN=PLEC PE=1 SV=3	1	534	534	15	517	437	517	437	14	12	82.3	82.3	2.6	531.78	4684	4684	9.21		1	8	46	36	56	327	811	1370	3314	3391	2578	0	6.2704	0.65054	198.7	4486	35.808	0.94144	182.22	4487	10.627	1.0126	158.14	4489
Q15149-4	Q15149-4	523	4	4			>sp|Q15149-4|PLEC_HUMAN Isoform 4 of Plectin OS=Homo sapiens GN=PLEC	1	523	4	4	507	427	4	2	4	2	82.6	0.5	0.5	516.19	4547	4547	8.53				4	1		1	5	8	15	22	12	0	4.5588	0.78817	124.98	26	29.848	0.76001	106.4	26	9.0489	1.0069	121.8	26
P27348;E9PG15	P27348	7;3	3;2	3;2	14-3-3 protein theta	YWHAQ	>sp|P27348|1433T_HUMAN 14-3-3 protein theta OS=Homo sapiens GN=YWHAQ PE=1 SV=1	2	7	3	3	4	5	1	3	1	3	28.2	17.1	17.1	27.764	245	245;149	4.25				9	3						3	9	5.0343e-44	12.757	1.1676	60.339	4	13.277	0.63772	49.094	4	0.84843	0.57579	28.821	4
P31025;Q5VSP4	P31025;Q5VSP4	2;1	2;1	2;1	Lipocalin-1;Putative lipocalin 1-like protein 1	LCN1;LCN1P1	>sp|P31025|LCN1_HUMAN Lipocalin-1 OS=Homo sapiens GN=LCN1 PE=1 SV=1;>sp|Q5VSP4|LC1L1_HUMAN Putative lipocalin 1-like protein 1 OS=Homo sapiens GN=LCN1P1 PE=5 SV=1	2	2	2	2	2	2	2	2	2	2	12.5	12.5	12.5	19.25	176	176;162	3.86			6	6	1		1				8	6	1.3281e-06	0.1573	0.0051034	49.198	9	0.15116	0.0027128	51.5	8	1.6066	0.64566	52.157	8
P05783;F8VZY9;CON__H-INV:HIT000015463	P05783;F8VZY9	45;42;2	43;40;2	29;26;2	Keratin, type I cytoskeletal 18	KRT18	>sp|P05783|K1C18_HUMAN Keratin, type I cytoskeletal 18 OS=Homo sapiens GN=KRT18 PE=1 SV=2;>tr|F8VZY9|F8VZY9_HUMAN Keratin, type I cytoskeletal 18 OS=Homo sapiens GN=KRT18 PE=2 SV=1	3	45	43	29	44	41	42	39	28	28	84.2	80.5	65.3	48.057	430	430;391;295	5.88		2	19	49	387	288	121	67	24	27	511	473	0	8.6777	0.6464	213.04	716	27.187	0.90019	208.84	716	3.8634	0.9714	115.12	717
A9Z1Z3-3;A9Z1Z3	A9Z1Z3-3;A9Z1Z3	2;2	1;1	1;1	Fer-1-like protein 4	FER1L4	>sp|A9Z1Z3-3|FR1L4_HUMAN Isoform 3 of Fer-1-like protein 4 OS=Homo sapiens GN=FER1L4;>sp|A9Z1Z3|FR1L4_HUMAN Fer-1-like protein 4 OS=Homo sapiens GN=FER1L4 PE=2 SV=1	2	2	1	1	2	2	1	1	1	1	0.7	0.7	0.7	151.98	1367	1367;1794	9.2								3	6	6	8	7	1.6009e-05	5.9043	0.93911	242.18	11	24.627	4.0746	249.33	11	0.82278	0.98187	120.56	11
Q92804-2;Q92804;K7EPT6;K7EKB2;K7EL85;K7ENI1;K7EN07	Q92804-2;Q92804;K7EPT6	17;17;12;5;5;3;2	17;17;12;5;5;3;2	15;15;10;5;5;3;2	TATA-binding protein-associated factor 2N	TAF15	>sp|Q92804-2|RBP56_HUMAN Isoform Short of TATA-binding protein-associated factor 2N OS=Homo sapiens GN=TAF15;>sp|Q92804|RBP56_HUMAN TATA-binding protein-associated factor 2N OS=Homo sapiens GN=TAF15 PE=1 SV=1;>tr|K7EPT6|K7EPT6_HUMAN TATA-binding protein-as	7	17	17	15	16	10	16	10	14	8	40.2	40.2	37.9	61.557	589	589;592;449;214;239;121;102	6.88			1	1	4	21	59	16	2	1	57	48	3.4715e-120	10.96	0.72693	247.51	67	24.682	0.62172	212.55	67	3.0117	0.76178	119.22	67
P25054-2;P25054;E9PFT7;B7Z2B6;E7EMH9;D6RFL6;R4GMU6	P25054-2;P25054;E9PFT7	18;18;10;5;4;2;1	18;18;10;5;4;2;1	18;18;10;5;4;2;1	Adenomatous polyposis coli protein	APC	>sp|P25054-2|APC_HUMAN Isoform Short of Adenomatous polyposis coli protein OS=Homo sapiens GN=APC;>sp|P25054|APC_HUMAN Adenomatous polyposis coli protein OS=Homo sapiens GN=APC PE=1 SV=2;>tr|E9PFT7|E9PFT7_HUMAN Adenomatous polyposis coli protein (Fragment)	7	18	18	18	14	15	14	15	14	15	8.7	8.7	8.7	300.44	2742	2742;2843;1305;1135;287;118;272	9.83								2	7	56	28	37	4.9562e-58	11.531	0.5065	134.21	33	7.6276	0.13233	114.63	33	0.76272	0.33873	109.53	33
Q6ZRV2;J3KPS2	Q6ZRV2;J3KPS2	64;58	64;58	64;58	Protein FAM83H	FAM83H	>sp|Q6ZRV2|FA83H_HUMAN Protein FAM83H OS=Homo sapiens GN=FAM83H PE=1 SV=3;>tr|J3KPS2|J3KPS2_HUMAN Protein FAM83H (Fragment) OS=Homo sapiens GN=FAM83H PE=4 SV=1	2	64	64	64	63	39	63	39	63	39	66.2	66.2	66.2	127.12	1179	1179;906	7.89						3	44	237	14	1	202	97	0	3.7761	0.30911	181.43	241	18.557	0.59745	168.63	241	8.7081	1.0516	148.46	241
P62140;C9JP48;C9J9S3;E7ETD8;B4DNE3;F8W0V8;F8WE71	P62140;C9JP48	15;8;7;6;3;3;2	15;8;7;6;3;3;2	8;4;4;2;0;0;0	Serine/threonine-protein phosphatase PP1-beta catalytic subunit;Serine/threonine-protein phosphatase	PPP1CB	>sp|P62140|PP1B_HUMAN Serine/threonine-protein phosphatase PP1-beta catalytic subunit OS=Homo sapiens GN=PPP1CB PE=1 SV=3;>tr|C9JP48|C9JP48_HUMAN Serine/threonine-protein phosphatase (Fragment) OS=Homo sapiens GN=PPP1CB PE=2 SV=1	7	15	15	8	15	10	15	10	8	5	47.4	47.4	30.6	37.186	327	327;138;125;169;141;196;64	4.89			1	10	68	3					42	40	1.8224e-164	9.2509	0.41732	230.89	54	17.435	0.60053	201.73	54	3.5822	1.6518	88.451	54
P51570;B4E1G6;K7EII7	P51570;B4E1G6	3;3;1	3;3;1	3;3;1	Galactokinase	GALK1	>sp|P51570|GALK1_HUMAN Galactokinase OS=Homo sapiens GN=GALK1 PE=1 SV=1;>tr|B4E1G6|B4E1G6_HUMAN Galactokinase OS=Homo sapiens GN=GALK1 PE=2 SV=1	3	3	3	3	3	3	3	3	3	3	8.4	8.4	8.4	42.272	392	392;422;184	5					8						3	5	1.5492e-09	0.11631	0.003647	67.096	7	0.21185	0.0029292	162.11	7	2.735	1.8075	126.55	7
Q08380;K7EP36;K7EKQ5;K7EJY8;K7EQT9;K7ES75;K7EN99;K7ERZ6;K7EJD3	Q08380	12;4;3;2;1;1;1;1;1	12;4;3;2;1;1;1;1;1	12;4;3;2;1;1;1;1;1	Galectin-3-binding protein	LGALS3BP	>sp|Q08380|LG3BP_HUMAN Galectin-3-binding protein OS=Homo sapiens GN=LGALS3BP PE=1 SV=1	9	12	12	12	12	4	12	4	12	4	27	27	27	65.33	585	585;259;210;144;48;88;113;131;205	6.94						2	30				26	6	3.8377e-62	1.406	0.13029	170.28	24	11.857	0.34177	223.08	24	12.212	5.7425	111.18	24
Q9BW66;H0YN33;Q9BW66-3;H0YKY0;Q9BW66-2	Q9BW66;H0YN33;Q9BW66-3;H0YKY0;Q9BW66-2	10;10;10;9;9	10;10;10;9;9	10;10;10;9;9	Cyclin-dependent kinase 2-interacting protein	CINP	>sp|Q9BW66|CINP_HUMAN Cyclin-dependent kinase 2-interacting protein OS=Homo sapiens GN=CINP PE=1 SV=1;>tr|H0YN33|H0YN33_HUMAN Cyclin-dependent kinase 2-interacting protein (Fragment) OS=Homo sapiens GN=CINP PE=4 SV=1;>sp|Q9BW66-3|CINP_HUMAN Isoform 3 of Cy	5	10	10	10	9	6	9	6	9	6	41	41	41	24.324	212	212;213;227;113;118	4.07				41	3						26	18	6.2676e-61	10.405	0.5918	201.29	28	10.12	0.43353	228.79	28	1.3552	0.59851	65.243	28
Q13813-3;Q13813;Q13813-2;A6NG51	Q13813-3;Q13813;Q13813-2;A6NG51	128;127;126;126	128;127;126;126	128;127;126;126	Spectrin alpha chain, non-erythrocytic 1	SPTAN1	>sp|Q13813-3|SPTN1_HUMAN Isoform 3 of Spectrin alpha chain, non-erythrocytic 1 OS=Homo sapiens GN=SPTAN1;>sp|Q13813|SPTN1_HUMAN Spectrin alpha chain, non-erythrocytic 1 OS=Homo sapiens GN=SPTAN1 PE=1 SV=3;>sp|Q13813-2|SPTN1_HUMAN Isoform 2 of Spectrin alph	4	128	128	128	121	84	121	84	121	84	59.1	59.1	59.1	282.28	2452	2452;2472;2477;2477	9.26								32	377	183	330	262	0	5.1781	0.16442	175.06	374	8.877	0.20421	156.76	374	2.6871	0.44257	138.45	374
Q15149-3	Q15149-3	521	4	1			>sp|Q15149-3|PLEC_HUMAN Isoform 3 of Plectin OS=Homo sapiens GN=PLEC	1	521	4	1	505	426	4	3	1	1	82.6	1.4	0.3	518.03	4570	4570	9.53						1	1	2	5	25	21	13	0	3.4911	0.25604	126.43	24	10.922	0.25919	131.59	24	3.1556	0.90465	93.009	24
Q13428-3;Q13428-8;Q13428;Q13428-4;E9PHK9;Q13428-2;Q13428-7;E7ETY2;J3KQ96;Q13428-6;Q13428-5;H0YA99	Q13428-3;Q13428-8;Q13428;Q13428-4;E9PHK9;Q13428-2;Q13428-7;E7ETY2;J3KQ96;Q13428-6;Q13428-5	28;27;27;27;27;26;26;26;25;25;19;5	28;27;27;27;27;26;26;26;25;25;19;5	28;27;27;27;27;26;26;26;25;25;19;5	Treacle protein	TCOF1	>sp|Q13428-3|TCOF_HUMAN Isoform 3 of Treacle protein OS=Homo sapiens GN=TCOF1;>sp|Q13428-8|TCOF_HUMAN Isoform 8 of Treacle protein OS=Homo sapiens GN=TCOF1;>sp|Q13428|TCOF_HUMAN Treacle protein OS=Homo sapiens GN=TCOF1 PE=1 SV=3;>sp|Q13428-4|TCOF_HUMAN Iso	12	28	28	28	20	25	20	25	20	25	21.4	21.4	21.4	152.2	1489	1489;1412;1488;1524;1525;1411;1451;1488;1414;1450;958;188	8.42							5	66	50	4	51	74	1.2696e-94	9.3766	0.34705	189.18	89	10.065	0.21389	155.12	89	0.84917	0.39767	106.5	89
Q8NB90;Q8NB90-2;Q8NB90-3;J3QRR3;J3QRW1;J3QLH6;J3KRP2;J3QSA9	Q8NB90;Q8NB90-2;Q8NB90-3	59;51;45;1;1;1;1;1	59;51;45;1;1;1;1;1	58;50;44;0;0;0;0;0	Spermatogenesis-associated protein 5	SPATA5	>sp|Q8NB90|SPAT5_HUMAN Spermatogenesis-associated protein 5 OS=Homo sapiens GN=SPATA5 PE=1 SV=3;>sp|Q8NB90-2|SPAT5_HUMAN Isoform 2 of Spermatogenesis-associated protein 5 OS=Homo sapiens GN=SPATA5;>sp|Q8NB90-3|SPAT5_HUMAN Isoform 3 of Spermatogenesis-assoc	8	59	59	58	55	56	55	56	54	55	60.9	60.9	59.6	97.903	893	893;790;696;127;143;215;241;257	7.2				5		3	358	93	5	2	203	263	0	19.347	1.3287	224	326	18.754	0.66748	232.63	326	0.77532	0.53424	56.598	326
A1L390;A1L390-3;G3V311;A1L390-2;G3V3I3;G3V278	A1L390;A1L390-3	7;6;3;3;2;2	7;6;3;3;2;2	7;6;3;3;2;2	Pleckstrin homology domain-containing family G member 3	PLEKHG3	>sp|A1L390|PKHG3_HUMAN Pleckstrin homology domain-containing family G member 3 OS=Homo sapiens GN=PLEKHG3 PE=1 SV=1;>sp|A1L390-3|PKHG3_HUMAN Isoform 3 of Pleckstrin homology domain-containing family G member 3 OS=Homo sapiens GN=PLEKHG3	6	7	7	7	5	5	5	5	5	5	6.6	6.6	6.6	134.41	1219	1219;1163;724;752;161;188	8.12								15	2		8	9	1.1081e-13	2.9767	0.20091	169.36	9	3.6611	0.14708	159.95	9	1.7801	0.66644	124.51	9
Q9NX04;Q9NX04-2	Q9NX04	10;3	10;3	10;3	Uncharacterized protein C1orf109	C1orf109	>sp|Q9NX04|CA109_HUMAN Uncharacterized protein C1orf109 OS=Homo sapiens GN=C1orf109 PE=2 SV=1	2	10	10	10	8	8	8	8	8	8	34.5	34.5	34.5	23.373	203	203;113	4.05			4	33	6						22	21	1.3935e-26	17.891	4.923	185.3	26	26.398	2.2802	188.98	26	0.81745	0.48139	36.863	26
Q16555;Q16555-2;E5RFU4	Q16555;Q16555-2	21;20;4	17;17;3	16;16;2	Dihydropyrimidinase-related protein 2	DPYSL2	>sp|Q16555|DPYL2_HUMAN Dihydropyrimidinase-related protein 2 OS=Homo sapiens GN=DPYSL2 PE=1 SV=1;>sp|Q16555-2|DPYL2_HUMAN Isoform 2 of Dihydropyrimidinase-related protein 2 OS=Homo sapiens GN=DPYSL2	3	21	17	16	19	19	16	15	15	14	51.2	42.3	40	62.293	572	572;536;170	6.35						53	26	1			45	35	4.284e-127	4.7562	0.36274	198.32	64	6.2722	0.15384	193.47	64	1.9841	0.65694	57.415	64
Q9BVQ7;Q9BVQ7-2;Q9BVQ7-3;H0YCA5	Q9BVQ7;Q9BVQ7-2	38;32;16;11	38;32;16;11	38;32;16;11	Spermatogenesis-associated protein 5-like protein 1	SPATA5L1	>sp|Q9BVQ7|SPA5L_HUMAN Spermatogenesis-associated protein 5-like protein 1 OS=Homo sapiens GN=SPATA5L1 PE=1 SV=2;>sp|Q9BVQ7-2|SPA5L_HUMAN Isoform 2 of Spermatogenesis-associated protein 5-like protein 1 OS=Homo sapiens GN=SPATA5L1	4	38	38	38	30	36	30	36	30	36	62.9	62.9	62.9	80.709	753	753;620;392;258	7.07						8	173	19	2		82	120	1.2749e-281	16.194	1.1701	179.11	131	13.848	0.59692	180.58	131	0.74369	0.49387	34.83	131
O94832;J3QRN6;K7EIG7;J3KRL0	O94832;J3QRN6;K7EIG7	31;30;27;14	31;30;27;14	31;30;27;14	Unconventional myosin-Id	MYO1D	>sp|O94832|MYO1D_HUMAN Unconventional myosin-Id OS=Homo sapiens GN=MYO1D PE=1 SV=2;>tr|J3QRN6|J3QRN6_HUMAN Unconventional myosin-Id OS=Homo sapiens GN=MYO1D PE=4 SV=1;>tr|K7EIG7|K7EIG7_HUMAN Unconventional myosin-Id OS=Homo sapiens GN=MYO1D PE=4 SV=1	4	31	31	31	25	25	25	25	25	25	38	38	38	116.2	1006	1006;961;918;436	7.05							88	5			43	50	1.3733e-85	7.7613	0.29697	157.85	66	9.7107	0.22215	145.91	66	1.3228	0.74318	63.803	66
Q96GA3	Q96GA3	6	6	6	Protein LTV1 homolog	LTV1	>sp|Q96GA3|LTV1_HUMAN Protein LTV1 homolog OS=Homo sapiens GN=LTV1 PE=1 SV=1	1	6	6	6	3	5	3	5	3	5	12.8	12.8	12.8	54.854	475	475	6.14						12	2				4	10	2.6992e-57	4.7854	0.16381	122.59	9	5.3069	0.058057	129.22	9	1.3722	0.71406	49.545	9
Q01082;F8W6C1;O15020-2;O15020;P11277-3;P11277;P11277-2	Q01082	103;28;7;7;5;5;5	103;28;7;7;5;5;5	5;0;0;0;0;0;0	Spectrin beta chain, non-erythrocytic 1	SPTBN1	>sp|Q01082|SPTB2_HUMAN Spectrin beta chain, non-erythrocytic 1 OS=Homo sapiens GN=SPTBN1 PE=1 SV=2	7	103	103	5	98	63	98	63	5	2	51.3	51.3	3.3	274.61	2364	2364;690;2365;2390;2106;2137;2328	9.2								7	304	87	220	178	0	6.4512	0.19313	183.55	269	12.094	0.24796	149.3	269	3.4605	0.43262	148.71	269
P48681	P48681	45	45	45	Nestin	NES	>sp|P48681|NEST_HUMAN Nestin OS=Homo sapiens GN=NES PE=1 SV=2	1	45	45	45	38	31	38	31	38	31	32.9	32.9	32.9	177.44	1621	1621	9.46								1	95	82	106	72	1.4488e-253	2.3177	0.20623	179.18	107	8.2883	0.15982	155.32	107	5.4946	0.4898	145.71	107
Q8N0V3;Q8N0V3-2	Q8N0V3;Q8N0V3-2	4;2	4;2	4;2	Putative ribosome-binding factor A, mitochondrial	RBFA	>sp|Q8N0V3|RBFA_HUMAN Putative ribosome-binding factor A, mitochondrial OS=Homo sapiens GN=RBFA PE=1 SV=3;>sp|Q8N0V3-2|RBFA_HUMAN Isoform 2 of Putative ribosome-binding factor A, mitochondrial OS=Homo sapiens GN=RBFA	2	4	4	4	3	2	3	2	3	2	18.4	18.4	18.4	38.359	343	343;242	5.5					7				1		3	5	1.9292e-08	2.7367	0.1329	161.03	5	4.7898	0.13957	171.55	5	0.70296	0.52575	37.887	5
Q7Z6E9-2;Q7Z6E9;Q7Z6E9-4;H3BSK8;I3L3Y2;H3BUN0	Q7Z6E9-2;Q7Z6E9;Q7Z6E9-4;H3BSK8	8;8;5;4;2;2	8;8;5;4;2;2	8;8;5;4;2;2	E3 ubiquitin-protein ligase RBBP6	RBBP6	>sp|Q7Z6E9-2|RBBP6_HUMAN Isoform 2 of E3 ubiquitin-protein ligase RBBP6 OS=Homo sapiens GN=RBBP6;>sp|Q7Z6E9|RBBP6_HUMAN E3 ubiquitin-protein ligase RBBP6 OS=Homo sapiens GN=RBBP6 PE=1 SV=1;>sp|Q7Z6E9-4|RBBP6_HUMAN Isoform 4 of E3 ubiquitin-protein ligase R	6	8	8	8	5	8	5	8	5	8	5.9	5.9	5.9	197.29	1758	1758;1792;952;1008;158;300	9.11								2	13	4	8	11	9.3024e-26	3.7957	0.11766	200.01	11	5.8872	0.077108	162.57	11	0.74055	0.64612	110.9	11
O00622	O00622	11	11	11	Protein CYR61	CYR61	>sp|O00622|CYR61_HUMAN Protein CYR61 OS=Homo sapiens GN=CYR61 PE=1 SV=1	1	11	11	11	9	11	9	11	9	11	27.6	27.6	27.6	42.026	381	381	5.18				6	52	16	2				32	44	1.2051e-58	10.723	0.83232	219.42	59	13.441	0.43091	223.44	59	0.78069	0.5946	62.922	59
Q99550;Q99550-2;F5H1U6;F5H5S6	Q99550;Q99550-2	17;16;2;1	17;16;2;1	3;2;2;1	M-phase phosphoprotein 9	MPHOSPH9	>sp|Q99550|MPP9_HUMAN M-phase phosphoprotein 9 OS=Homo sapiens GN=MPHOSPH9 PE=1 SV=3;>sp|Q99550-2|MPP9_HUMAN Isoform 2 of M-phase phosphoprotein 9 OS=Homo sapiens GN=MPHOSPH9	4	17	17	3	14	14	14	14	3	1	21.6	21.6	4.3	116.13	1031	1031;1028;206;49	7.98							1	45			19	27	1.7337e-47	7.8649	0.42543	170.22	31	7.2195	0.18294	136.77	31	0.75759	0.36233	96.732	31
Q99569-2;Q99569;E7EST6;E9PHB5;Q9UQB3-2;Q9UQB3;E7EMY7;H0YFB1;D6R9A8;B4DRK2;E7EPC8;D6RBA8;D6RC65;D6RHE9	Q99569-2;Q99569	26;26;4;3;3;3;2;2;2;2;2;1;1;1	26;26;4;3;3;3;2;2;2;2;2;1;1;1	26;26;4;3;3;3;2;2;2;2;2;1;1;1	Plakophilin-4	PKP4	>sp|Q99569-2|PKP4_HUMAN Isoform 2 of Plakophilin-4 OS=Homo sapiens GN=PKP4;>sp|Q99569|PKP4_HUMAN Plakophilin-4 OS=Homo sapiens GN=PKP4 PE=1 SV=2	14	26	26	26	26	8	26	8	26	8	28.4	28.4	28.4	127.14	1149	1149;1192;216;912;1167;1225;95;166;792;888;1134;169;209;231	7.72							19	48			58	9	2.7799e-67	2.537	0.1963	126.79	39	10.683	0.24778	143.22	39	5.3109	1.3079	109.74	39
O14974;O14974-4;O14974-5;O14974-3;O14974-2;F8VZN8;H0YHI8;H0YIS4;H0YIM2;H0YIS3;H0YHL8;F8VW28;H0YIL7;O60237-4;O60237;F8W8M3	O14974;O14974-4;O14974-5;O14974-3;O14974-2;F8VZN8	67;65;64;64;61;43;28;25;15;14;7;6;3;1;1;1	67;65;64;64;61;43;28;25;15;14;7;6;3;1;1;1	67;65;64;64;61;43;28;25;15;14;7;6;3;1;1;1	Protein phosphatase 1 regulatory subunit 12A	PPP1R12A	>sp|O14974|MYPT1_HUMAN Protein phosphatase 1 regulatory subunit 12A OS=Homo sapiens GN=PPP1R12A PE=1 SV=1;>sp|O14974-4|MYPT1_HUMAN Isoform 4 of Protein phosphatase 1 regulatory subunit 12A OS=Homo sapiens GN=PPP1R12A;>sp|O14974-5|MYPT1_HUMAN Isoform 5 of P	16	67	67	67	63	56	63	56	63	56	50.4	50.4	50.4	115.28	1030	1030;971;943;974;995;692;367;299;188;234;210;97;161;208;982;982	7.8						3	125	334	27	3	264	228	0	14.851	0.96945	226.07	347	21.882	0.96283	215.47	347	2.4141	0.73757	120.69	347
P07305;P07305-2	P07305;P07305-2	4;3	4;3	4;3	Histone H1.0	H1F0	>sp|P07305|H10_HUMAN Histone H1.0 OS=Homo sapiens GN=H1F0 PE=1 SV=3;>sp|P07305-2|H10_HUMAN Isoform 2 of Histone H1.0 OS=Homo sapiens GN=H1F0	2	4	4	4	2	4	2	4	2	4	23.2	23.2	23.2	20.863	194	194;177	4				9							3	6	7.513e-10	20.638	0.612	226.32	7	29.321	0.41935	199.06	7	0.64393	0.38531	66.658	7
Q9UL54-2;Q9UL54-4;Q9UL54;Q9UL54-3;J3QS76;Q7L7X3-3;Q7L7X3	Q9UL54-2;Q9UL54-4;Q9UL54	12;8;8;5;1;1;1	12;8;8;5;1;1;1	12;8;8;5;1;1;1	Serine/threonine-protein kinase TAO2	TAOK2	>sp|Q9UL54-2|TAOK2_HUMAN Isoform 2 of Serine/threonine-protein kinase TAO2 OS=Homo sapiens GN=TAOK2;>sp|Q9UL54-4|TAOK2_HUMAN Isoform 4 of Serine/threonine-protein kinase TAO2 OS=Homo sapiens GN=TAOK2;>sp|Q9UL54|TAOK2_HUMAN Serine/threonine-protein kinase T	7	12	12	12	9	9	9	9	9	9	14	14	14	119.28	1049	1049;1122;1235;1062;79;853;1001	8								24			12	12	1.5544e-32	3.9256	0.23468	217.17	16	4.6171	0.14096	160.53	16	1.3681	0.41608	81.467	16
Q14195-2;Q14195;F5GWI3;H0YBT4;D6RF19;H0YB87;Q14117	Q14195-2;Q14195	38;26;10;10;3;2;1	38;26;10;10;3;2;1	32;20;7;5;2;2;0	Dihydropyrimidinase-related protein 3	DPYSL3	>sp|Q14195-2|DPYL3_HUMAN Isoform LCRMP-4 of Dihydropyrimidinase-related protein 3 OS=Homo sapiens GN=DPYSL3;>sp|Q14195|DPYL3_HUMAN Dihydropyrimidinase-related protein 3 OS=Homo sapiens GN=DPYSL3 PE=1 SV=1	7	38	38	32	36	34	36	34	31	28	63.2	63.2	53.8	73.91	684	684;570;196;209;92;75;519	6.86				2		70	195	33	1		155	146	0	10.588	0.45887	184.52	226	13.946	0.3001	193.17	226	2.5062	0.7279	77.974	226
O95425;F5H2Q5;F5GXV0	O95425;F5H2Q5	61;33;21	61;33;21	2;0;0	Supervillin	SVIL	>sp|O95425|SVIL_HUMAN Supervillin OS=Homo sapiens GN=SVIL PE=1 SV=2;>tr|F5H2Q5|F5H2Q5_HUMAN Supervillin OS=Homo sapiens GN=SVIL PE=2 SV=1	3	61	61	2	55	51	55	51	2	2	33.2	33.2	0.9	247.74	2214	2214;1128;585	8.81							1	61	204	11	132	145	0	7.5666	0.24511	181.33	179	9.0381	0.19707	145.45	179	1.7164	0.3403	128.93	179
Q9UPQ0-10;Q9UPQ0-2;Q9UPQ0-4;Q9UPQ0;D6RD46;Q9UPQ0-9;Q9UPQ0-8;E7EPK0;Q9UPQ0-6;Q9UPQ0-5;E9PDJ9;H0Y8P3;Q9UPQ0-3;G5EA03;D6RJ93;Q6NVB9;Q9UPQ0-7;D6R8Y0;D6RGH8	Q9UPQ0-10;Q9UPQ0-2;Q9UPQ0-4;Q9UPQ0;D6RD46;Q9UPQ0-9;Q9UPQ0-8;E7EPK0;Q9UPQ0-6;Q9UPQ0-5;E9PDJ9;H0Y8P3;Q9UPQ0-3;G5EA03	33;33;33;33;32;27;27;27;27;27;27;26;26;26;8;8;7;6;1	33;33;33;33;32;27;27;27;27;27;27;26;26;26;8;8;7;6;1	33;33;33;33;32;27;27;27;27;27;27;26;26;26;8;8;7;6;1	LIM and calponin homology domains-containing protein 1	LIMCH1	>sp|Q9UPQ0-10|LIMC1_HUMAN Isoform 10 of LIM and calponin homology domains-containing protein 1 OS=Homo sapiens GN=LIMCH1;>sp|Q9UPQ0-2|LIMC1_HUMAN Isoform 2 of LIM and calponin homology domains-containing protein 1 OS=Homo sapiens GN=LIMCH1;>sp|Q9UPQ0-4|LIM	19	33	33	33	24	30	24	30	24	30	35.1	35.1	35.1	118.95	1056	1056;1057;1069;1083;980;890;897;897;902;910;916;917;1467;1467;153;160;138;126;26	7.98							3	118			60	61	1.2047e-170	10.429	0.68911	146.46	103	7.9986	0.21125	133.05	103	0.68337	0.2735	102.7	103
Q69YQ0-2;Q69YQ0;F8WAN1;C9J8U1;C9JLY8	Q69YQ0-2;Q69YQ0;F8WAN1;C9J8U1	82;82;69;63;16	82;82;69;63;16	82;82;69;63;16	Cytospin-A	SPECC1L	>sp|Q69YQ0-2|CYTSA_HUMAN Isoform 2 of Cytospin-A OS=Homo sapiens GN=SPECC1L;>sp|Q69YQ0|CYTSA_HUMAN Cytospin-A OS=Homo sapiens GN=SPECC1L PE=1 SV=2;>tr|F8WAN1|F8WAN1_HUMAN Uncharacterized protein OS=Homo sapiens PE=2 SV=1;>tr|C9J8U1|C9J8U1_HUMAN Cytospin-A	5	82	82	82	70	70	70	70	70	70	66.3	66.3	66.3	120.18	1078	1078;1117;911;789;175	8.07							63	493	61	24	333	308	0	13.114	0.95772	220.25	476	19.051	0.75828	211.87	476	2.6055	0.59314	125.01	476
Q5TBP5;O00268	Q5TBP5;O00268	5;5	5;5	5;5	Transcription initiation factor TFIID subunit 4	TAF4	>tr|Q5TBP5|Q5TBP5_HUMAN Transcription initiation factor TFIID subunit 4 (Fragment) OS=Homo sapiens GN=TAF4 PE=2 SV=1;>sp|O00268|TAF4_HUMAN Transcription initiation factor TFIID subunit 4 OS=Homo sapiens GN=TAF4 PE=1 SV=2	2	5	5	5	0	5	0	5	0	5	9.3	9.3	9.3	97.367	949	949;1085	8								8				8	1.0011e-10	10.87	0.37314	79.919	4	6.4864	0.13649	60.981	4	0.59907	0.30867	42.073	4
P01857;P01860;P01859;P01861	P01857;P01860;P01859;P01861	2;2;1;1	2;2;1;1	2;2;1;1	Ig gamma-1 chain C region;Ig gamma-3 chain C region;Ig gamma-2 chain C region;Ig gamma-4 chain C region	IGHG1;IGHG3;IGHG2;IGHG4	>sp|P01857|IGHG1_HUMAN Ig gamma-1 chain C region OS=Homo sapiens GN=IGHG1 PE=1 SV=1;>sp|P01860|IGHG3_HUMAN Ig gamma-3 chain C region OS=Homo sapiens GN=IGHG3 PE=1 SV=2;>sp|P01859|IGHG2_HUMAN Ig gamma-2 chain C region OS=Homo sapiens GN=IGHG2 PE=1 SV=2;>sp|	4	2	2	2	1	2	1	2	1	2	4.5	4.5	4.5	36.105	330	330;377;326;327	5.86	1	1	2	12	11	29	9	5	4	2	34	42	2.4371e-05	0.029496	0.0020313	199	58	0.019817	0.00048951	184.93	58	0.863	0.41063	173.74	58
G8JLM6;P49848;P49848-3;J3KR72;P49848-2	G8JLM6;P49848;P49848-3;J3KR72;P49848-2	3;3;3;3;2	3;3;3;3;2	3;3;3;3;2	Transcription initiation factor TFIID subunit 6	TAF6	>tr|G8JLM6|G8JLM6_HUMAN Transcription initiation factor TFIID subunit 6 OS=Homo sapiens GN=TAF6 PE=2 SV=1;>sp|P49848|TAF6_HUMAN Transcription initiation factor TFIID subunit 6 OS=Homo sapiens GN=TAF6 PE=1 SV=1;>sp|P49848-3|TAF6_HUMAN Isoform 3 of Transcrip	5	3	3	3	0	3	0	3	0	3	6.8	6.8	6.8	64.231	601	601;677;714;734;667	7							3					3	3.4252e-10	3.6772	0.080841	107.58	3	2.1595	0.033639	104.01	3	0.54382	0.37441	7.4795	3
P14373;P14373-2;A2ABL9;H0Y551;B0V297;Q9HCM9-2;F5H297;Q9HCM9	P14373;P14373-2	12;9;4;4;4;1;1;1	12;9;4;4;4;1;1;1	12;9;4;4;4;1;1;1	Zinc finger protein RFP	TRIM27	>sp|P14373|TRI27_HUMAN Zinc finger protein RFP OS=Homo sapiens GN=TRIM27 PE=1 SV=1;>sp|P14373-2|TRI27_HUMAN Isoform Beta of Zinc finger protein RFP OS=Homo sapiens GN=TRIM27	8	12	12	12	12	8	12	8	12	8	27.1	27.1	27.1	58.489	513	513;358;247;248;249;488;488;518	6.22					8	44	9	7			47	21	1.882e-128	2.8858	0.20911	120.85	53	11.049	0.27535	139.15	53	4.9493	2.7539	131.81	53
Q96RU2-2;Q96RU2;B4E3L3;Q6NZX9;G3V1N5;H0YG96;F5GZ74;H0YFX3;H0YFT9;H0YFA0;F5H6Q3;H0YFD7;F5H2G4;H0YH19	Q96RU2-2;Q96RU2;B4E3L3;Q6NZX9;G3V1N5	17;16;14;11;11;6;3;3;2;1;1;1;1;1	17;16;14;11;11;6;3;3;2;1;1;1;1;1	17;16;14;11;11;6;3;3;2;1;1;1;1;1	Ubiquitin carboxyl-terminal hydrolase 28;Ubiquitin carboxyl-terminal hydrolase	USP28	>sp|Q96RU2-2|UBP28_HUMAN Isoform 2 of Ubiquitin carboxyl-terminal hydrolase 28 OS=Homo sapiens GN=USP28;>sp|Q96RU2|UBP28_HUMAN Ubiquitin carboxyl-terminal hydrolase 28 OS=Homo sapiens GN=USP28 PE=1 SV=1;>tr|B4E3L3|B4E3L3_HUMAN Ubiquitin carboxyl-terminal h	14	17	17	17	14	13	14	13	14	13	23.6	23.6	23.6	119.12	1045	1045;1077;920;583;753;360;194;244;194;40;46;51;77;91	7.96							2	44			24	22	4.2566e-59	6.4496	0.4555	127.13	31	7.2341	0.25089	108.88	31	0.59119	0.38463	76.871	31
Q14257;F8WCY5;A8MXP8;H0YL43	Q14257;F8WCY5;A8MXP8	11;11;7;5	11;11;7;5	11;11;7;5	Reticulocalbin-2	RCN2	>sp|Q14257|RCN2_HUMAN Reticulocalbin-2 OS=Homo sapiens GN=RCN2 PE=1 SV=1;>tr|F8WCY5|F8WCY5_HUMAN Reticulocalbin-2 OS=Homo sapiens GN=RCN2 PE=2 SV=1;>tr|A8MXP8|A8MXP8_HUMAN Reticulocalbin-2 OS=Homo sapiens GN=RCN2 PE=2 SV=1	4	11	11	11	11	3	11	3	11	3	37.9	37.9	37.9	36.876	317	317;335;216;155	5.71					13	18	3				28	6	2.0501e-113	1.6116	0.13865	114.85	19	7.0055	0.25358	137.53	19	7.6191	3.1984	102.4	19
Q8TDY2-2;Q8TDY2;H0YC30;H0YC28	Q8TDY2-2;Q8TDY2	35;35;2;1	35;35;2;1	35;35;2;1	RB1-inducible coiled-coil protein 1	RB1CC1	>sp|Q8TDY2-2|RBCC1_HUMAN Isoform 2 of RB1-inducible coiled-coil protein 1 OS=Homo sapiens GN=RB1CC1;>sp|Q8TDY2|RBCC1_HUMAN RB1-inducible coiled-coil protein 1 OS=Homo sapiens GN=RB1CC1 PE=1 SV=3	4	35	35	35	23	30	23	30	23	30	26.1	26.1	26.1	182.85	1591	1591;1594;127;109	8.82								15	68		39	44	2.0034e-166	4.5044	0.076173	194.55	52	4.6446	0.081108	155.52	52	1.3296	0.30908	117.15	52
Q8TDB6;Q8TDB6-2	Q8TDB6	10;2	10;2	10;2	E3 ubiquitin-protein ligase DTX3L	DTX3L	>sp|Q8TDB6|DTX3L_HUMAN E3 ubiquitin-protein ligase DTX3L OS=Homo sapiens GN=DTX3L PE=1 SV=1	2	10	10	10	10	1	10	1	10	1	14.5	14.5	14.5	83.553	740	740;228	7							15				13	2	6.0072e-28	1.3751	0.047823	166.77	13	7.2211	0.12923	212.91	13	8.7171	4.8918	120.77	13
Q13033;Q13033-2;G3V340;G3V3G7;H0YJZ4	Q13033;Q13033-2	12;9;5;4;3	12;9;5;4;3	12;9;5;4;3	Striatin-3	STRN3	>sp|Q13033|STRN3_HUMAN Striatin-3 OS=Homo sapiens GN=STRN3 PE=1 SV=3;>sp|Q13033-2|STRN3_HUMAN Isoform Alpha of Striatin-3 OS=Homo sapiens GN=STRN3	5	12	12	12	9	12	9	12	9	12	17.3	17.3	17.3	87.208	797	797;713;332;112;139	7							27				10	17	2.2279e-55	6.3941	0.22521	168.13	19	5.0281	0.094674	164.7	19	0.65473	0.45078	88.846	19
J3QQY0;J3KSZ8;Q68DK7	J3QQY0;J3KSZ8;Q68DK7	2;2;2	2;2;2	2;2;2	Male-specific lethal 1 homolog	MSL1	>tr|J3QQY0|J3QQY0_HUMAN Male-specific lethal 1 homolog OS=Homo sapiens GN=MSL1 PE=4 SV=1;>tr|J3KSZ8|J3KSZ8_HUMAN Male-specific lethal 1 homolog OS=Homo sapiens GN=MSL1 PE=4 SV=1;>sp|Q68DK7|MSL1_HUMAN Male-specific lethal 1 homolog OS=Homo sapiens GN=MSL1 P	3	2	2	2	1	1	1	1	1	1	6.5	6.5	6.5	48.976	461	461;598;614	6.33						2	1				1	2	7.1502e-06	2.3667	0.053873	94.516	3	2.4849	0.048152	117.47	3	0.4037	0.26167	122.17	3
P39060-2;P39060-1;P39060;H7BXV5;H7C457	P39060-2;P39060-1;P39060;H7BXV5	18;18;18;11;8	18;18;18;11;8	18;18;18;11;8	Collagen alpha-1(XVIII) chain;Endostatin	COL18A1	>sp|P39060-2|COIA1_HUMAN Isoform 3 of Collagen alpha-1(XVIII) chain OS=Homo sapiens GN=COL18A1;>sp|P39060-1|COIA1_HUMAN Isoform 2 of Collagen alpha-1(XVIII) chain OS=Homo sapiens GN=COL18A1;>sp|P39060|COIA1_HUMAN Collagen alpha-1(XVIII) chain OS=Homo sapie	5	18	18	18	17	13	17	13	17	13	19.4	19.4	19.4	135.76	1339	1339;1519;1754;687;280	8.84							1	54	24	37	61	55	2.964e-108	4.9667	0.27928	188.65	90	6.8865	0.229	154.09	90	2.7864	0.47253	168.76	90
P69905	P69905	4	1	1	Hemoglobin subunit alpha	HBA1	>sp|P69905|HBA_HUMAN Hemoglobin subunit alpha OS=Homo sapiens GN=HBA1 PE=1 SV=2	1	4	1	1	4	4	1	1	1	1	34.5	10.6	10.6	15.257	142	142	8.17					1			2	2	1	4	2	3.0036e-13	0.090065	0.013387	122.03	2	0.021892	0.00058848	34.5	2	0.24307	0.032497	116.47	2
P46013-2;P46013	P46013-2;P46013	5;5	5;5	5;5	Antigen KI-67	MKI67	>sp|P46013-2|KI67_HUMAN Isoform Short of Antigen KI-67 OS=Homo sapiens GN=MKI67;>sp|P46013|KI67_HUMAN Antigen KI-67 OS=Homo sapiens GN=MKI67 PE=1 SV=2	2	5	5	5	4	1	4	1	4	1	3.3	3.3	3.3	319.44	2896	2896;3256	10										5	4	1	2.5987e-09	6.0185	0.21716	95.896	4	2.4831	0.064705	202.1	4	0.32276	0.12257	223.41	4
O60568;H7C2S8;H7C2V1;H7C0B8	O60568;H7C2S8;H7C2V1	3;2;2;1	3;2;2;1	3;2;2;1	Procollagen-lysine,2-oxoglutarate 5-dioxygenase 3	PLOD3	>sp|O60568|PLOD3_HUMAN Procollagen-lysine,2-oxoglutarate 5-dioxygenase 3 OS=Homo sapiens GN=PLOD3 PE=1 SV=1;>tr|H7C2S8|H7C2S8_HUMAN Procollagen-lysine,2-oxoglutarate 5-dioxygenase 3 (Fragment) OS=Homo sapiens GN=PLOD3 PE=4 SV=1;>tr|H7C2V1|H7C2V1_HUMAN Proc	4	3	3	3	3	0	3	0	3	0	4.3	4.3	4.3	84.784	738	738;264;270;66	7							3				3		2.396e-07	4.3666	0.13339	217.37	3	1.9885	0.025923	196.61	3	0.4554	0.2173	35.619	3
Q92572	Q92572	2	2	2	AP-3 complex subunit sigma-1	AP3S1	>sp|Q92572|AP3S1_HUMAN AP-3 complex subunit sigma-1 OS=Homo sapiens GN=AP3S1 PE=1 SV=1	1	2	2	2	1	2	1	2	1	2	10.4	10.4	10.4	21.732	193	193	3			4								2	2	1.8799e-05	5.1992	0.16996	66.246	3	3.0539	0.09793	67.127	3	0.51403	0.19015	97.894	3
Q02809;B4DR87;Q5JXB9;Q5JXB8;Q5JXB7	Q02809;B4DR87	3;3;1;1;1	3;3;1;1;1	3;3;1;1;1	Procollagen-lysine,2-oxoglutarate 5-dioxygenase 1	PLOD1	>sp|Q02809|PLOD1_HUMAN Procollagen-lysine,2-oxoglutarate 5-dioxygenase 1 OS=Homo sapiens GN=PLOD1 PE=1 SV=2;>tr|B4DR87|B4DR87_HUMAN Procollagen-lysine,2-oxoglutarate 5-dioxygenase 1 OS=Homo sapiens GN=PLOD1 PE=2 SV=1	5	3	3	3	3	0	3	0	3	0	5.5	5.5	5.5	83.549	727	727;774;199;225;283	7							4				4		9.0093e-08	4.7787	0.15989	114.79	3	3.2302	0.045159	117.5	3	0.67596	0.27819	40.016	3
O60841	O60841	5	5	5	Eukaryotic translation initiation factor 5B	EIF5B	>sp|O60841|IF2P_HUMAN Eukaryotic translation initiation factor 5B OS=Homo sapiens GN=EIF5B PE=1 SV=4	1	5	5	5	4	2	4	2	4	2	7.5	7.5	7.5	138.83	1220	1220	8								7			4	3	4.513e-13	2.6909	0.070226	64.633	4	2.1946	0.053024	53.312	4	0.79038	0.42042	70.451	4
O14647-2;O14647	O14647-2;O14647	2;2	2;2	2;2	Chromodomain-helicase-DNA-binding protein 2	CHD2	>sp|O14647-2|CHD2_HUMAN Isoform 2 of Chromodomain-helicase-DNA-binding protein 2 OS=Homo sapiens GN=CHD2;>sp|O14647|CHD2_HUMAN Chromodomain-helicase-DNA-binding protein 2 OS=Homo sapiens GN=CHD2 PE=1 SV=2	2	2	2	2	2	0	2	0	2	0	1.5	1.5	1.5	200.56	1739	1739;1828	9									2		2		5.9817e-06	8.5996	0.13894	136.41	2	6.6463	0.15102	130.99	2	0.77286	1.5064	5.4136	2
Q13595-2;B4DQI6;B4DUA9;Q13595	Q13595-2;B4DQI6;B4DUA9;Q13595	2;2;2;2	2;2;2;2	2;2;2;2	Transformer-2 protein homolog alpha	TRA2A	>sp|Q13595-2|TRA2A_HUMAN Isoform Short of Transformer-2 protein homolog alpha OS=Homo sapiens GN=TRA2A;>tr|B4DQI6|B4DQI6_HUMAN Transformer-2 protein homolog alpha OS=Homo sapiens GN=TRA2A PE=2 SV=1;>tr|B4DUA9|B4DUA9_HUMAN Transformer-2 protein homolog alph	4	2	2	2	2	2	2	2	2	2	20.4	20.4	20.4	12.951	113	113;180;181;282	5.2				1	3		1				2	3	2.4239e-05	1.6633	0.071474	138.43	3	3.1811	0.11008	171.46	3	0.87269	0.53259	71.557	3
P07737;K7EJ44;CON__P02584;I3L3D5	P07737;K7EJ44	4;3;1;1	4;3;1;1	4;3;1;1	Profilin-1	PFN1	>sp|P07737|PROF1_HUMAN Profilin-1 OS=Homo sapiens GN=PFN1 PE=1 SV=2;>tr|K7EJ44|K7EJ44_HUMAN Profilin 1, isoform CRA_b OS=Homo sapiens GN=PFN1 PE=4 SV=1	4	4	4	4	4	1	4	1	4	1	37.1	37.1	37.1	15.054	140	140;104;140;165	3			10								9	1	1.4716e-10	3.3688	0.10163	93.572	4	4.5925	0.063724	88.65	4	1.0233	0.42108	36.64	4
Q96DI7;Q9NSS8;B4DQJ1	Q96DI7;Q9NSS8;B4DQJ1	3;2;2	3;2;2	3;2;2	U5 small nuclear ribonucleoprotein 40 kDa protein	SNRNP40;DKFZp434D199	>sp|Q96DI7|SNR40_HUMAN U5 small nuclear ribonucleoprotein 40 kDa protein OS=Homo sapiens GN=SNRNP40 PE=1 SV=1;>tr|Q9NSS8|Q9NSS8_HUMAN Putative uncharacterized protein DKFZp434D199 OS=Homo sapiens GN=DKFZp434D199 PE=2 SV=1;>tr|B4DQJ1|B4DQJ1_HUMAN U5 small n	3	3	3	3	1	2	1	2	1	2	14	14	14	39.31	357	357;127;409	5					5						2	3	1.6413e-06	5.2174	0.8461	174.91	3	17.299	0.50409	177.1	3	1.0137	0.65447	87.802	3
O43663-3;F8W9B5;H9KV59;O43663;H0YM42;H0YL53;G3V3N7;O43663-2	O43663-3;F8W9B5;H9KV59;O43663;H0YM42;H0YL53;G3V3N7;O43663-2	2;2;2;2;1;1;1;1	2;2;2;2;1;1;1;1	2;2;2;2;1;1;1;1	Protein regulator of cytokinesis 1	PRC1	>sp|O43663-3|PRC1_HUMAN Isoform 3 of Protein regulator of cytokinesis 1 OS=Homo sapiens GN=PRC1;>tr|F8W9B5|F8W9B5_HUMAN Protein regulator of cytokinesis 1 OS=Homo sapiens GN=PRC1 PE=2 SV=1;>tr|H9KV59|H9KV59_HUMAN Protein regulator of cytokinesis 1 OS=Homo	8	2	2	2	1	2	1	2	1	2	3.6	3.6	3.6	61.388	525	525;566;606;620;154;195;238;576	6.43						4	3				5	2	0.00012559	5.815	0.24219	17.96	2	6.4267	0.08295	24.258	2	1.1052	0.65578	30.324	2
P04114;A8MUN2	P04114	9;3	6;0	6;0	Apolipoprotein B-100;Apolipoprotein B-48	APOB	>sp|P04114|APOB_HUMAN Apolipoprotein B-100 OS=Homo sapiens GN=APOB PE=1 SV=2	2	9	6	6	8	4	5	2	5	2	2.1	1.3	1.3	515.6	4563	4563;828	9.14								5	2	7	11	3	2.814e-28	0.16035	0.0092279	148.94	8	0.13755	0.0032215	54.78	8	1.0054	0.37138	171.71	8
Q8WVF3;P51157-3;P51157-2;P51157	Q8WVF3;P51157-3;P51157-2;P51157	1;1;1;1	1;1;1;1	1;1;1;1	Ras-related protein Rab-28	RAB28	>tr|Q8WVF3|Q8WVF3_HUMAN RAB28 protein OS=Homo sapiens GN=RAB28 PE=2 SV=1;>sp|P51157-3|RAB28_HUMAN Isoform 3 of Ras-related protein Rab-28 OS=Homo sapiens GN=RAB28;>sp|P51157-2|RAB28_HUMAN Isoform L of Ras-related protein Rab-28 OS=Homo sapiens GN=RAB28;>sp	4	1	1	1	1	0	1	0	1	0	11.6	11.6	11.6	10.609	95	95;204;220;221	4				2							2		0.0012955	2.4183	0.048663	43.693	2	2.6361	0.025004	47.562	2	1.1338	0.58096	27.036	2
Q9Y5S9;Q9Y5S9-2	Q9Y5S9;Q9Y5S9-2	5;4	5;4	5;4	RNA-binding protein 8A	RBM8A	>sp|Q9Y5S9|RBM8A_HUMAN RNA-binding protein 8A OS=Homo sapiens GN=RBM8A PE=1 SV=1;>sp|Q9Y5S9-2|RBM8A_HUMAN Isoform 2 of RNA-binding protein 8A OS=Homo sapiens GN=RBM8A	2	5	5	5	5	3	5	3	5	3	42.5	42.5	42.5	19.889	174	174;173	3.59			7	10							14	3	7.3207e-21	0.68669	0.92376	52.768	4	1.0074	0.64247	143.12	4	1.1646	0.35391	76.054	4
D6RGZ6;P13611-2;P13611-5;P13611;Q86W61;P13611-4;E9PF17;P13611-3	D6RGZ6;P13611-2;P13611-5;P13611;Q86W61;P13611-4;E9PF17;P13611-3	2;2;2;2;1;1;1;1	2;2;2;2;1;1;1;1	2;2;2;2;1;1;1;1	Versican core protein	VCAN	>tr|D6RGZ6|D6RGZ6_HUMAN Versican core protein (Fragment) OS=Homo sapiens GN=VCAN PE=2 SV=1;>sp|P13611-2|CSPG2_HUMAN Isoform V1 of Versican core protein OS=Homo sapiens GN=VCAN;>sp|P13611-5|CSPG2_HUMAN Isoform Vint of Versican core protein OS=Homo sapiens G	8	2	2	2	2	1	2	1	2	1	1.9	1.9	1.9	135.74	1240	1240;2409;3370;3396;354;655;1594;1642	6.2					3	1				1	3	2	0.00027223	0.03385	0.0011859	158.32	2	0.039806	0.00078807	181.96	2	1.176	0.75636	18.622	2
O43293;O43293-2	O43293;O43293-2	2;1	2;1	2;1	Death-associated protein kinase 3	DAPK3	>sp|O43293|DAPK3_HUMAN Death-associated protein kinase 3 OS=Homo sapiens GN=DAPK3 PE=1 SV=1;>sp|O43293-2|DAPK3_HUMAN Isoform 2 of Death-associated protein kinase 3 OS=Homo sapiens GN=DAPK3	2	2	2	2	2	0	2	0	2	0	4.8	4.8	4.8	52.535	454	454;322	6.5					1			1			2		0.00023554	5.6882	0.22794	151.19	2	6.9067	0.17687	163.45	2	1.2142	0.54874	50.02	2
Q9H857-2;Q9H857;E9PAL9;Q9H857-4;Q9H857-3;C9JTZ6;H7C519	Q9H857-2;Q9H857;E9PAL9;Q9H857-4;Q9H857-3;C9JTZ6;H7C519	5;5;5;4;4;4;3	5;5;5;4;4;4;3	5;5;5;4;4;4;3	5-nucleotidase domain-containing protein 2	NT5DC2	>sp|Q9H857-2|NT5D2_HUMAN Isoform 2 of 5-nucleotidase domain-containing protein 2 OS=Homo sapiens GN=NT5DC2;>sp|Q9H857|NT5D2_HUMAN 5-nucleotidase domain-containing protein 2 OS=Homo sapiens GN=NT5DC2 PE=1 SV=1;>tr|E9PAL9|E9PAL9_HUMAN 5-nucleotidase domai	7	5	5	5	3	3	3	3	3	3	10.5	10.5	10.5	57.203	486	486;520;557;390;461;532;194	6						8					3	5	7.4895e-13	5.1679	0.58684	234.09	3	6.8642	0.1754	261.01	3	1.2909	0.42089	25.922	3
P62937;Q567Q0;F8WE65;C9J5S7	P62937;Q567Q0	5;3;2;2	5;3;2;2	5;3;2;2	Peptidyl-prolyl cis-trans isomerase A	PPIA	>sp|P62937|PPIA_HUMAN Peptidyl-prolyl cis-trans isomerase A OS=Homo sapiens GN=PPIA PE=1 SV=2;>tr|Q567Q0|Q567Q0_HUMAN Peptidyl-prolyl cis-trans isomerase A OS=Homo sapiens GN=PPIA PE=2 SV=1	4	5	5	5	5	2	5	2	5	2	20.6	20.6	20.6	18.012	165	165;105;120;121	3			8								6	2	5.7994e-10	3.0374	0.097159	27.683	5	3.6193	0.050098	37.717	5	1.281	0.51662	59.409	5
Q8WWI1-3;Q8WWI1-4;F8WD26;Q8WWI1-2;J3KP06;Q8WWI1;E9PMP7;E9PLH4;E9PMT2	Q8WWI1-3;Q8WWI1-4;F8WD26;Q8WWI1-2;J3KP06;Q8WWI1;E9PMP7;E9PLH4;E9PMT2	46;45;45;45;45;45;37;35;35	1;1;1;1;1;1;1;0;0	1;1;1;1;1;1;1;0;0	LIM domain only protein 7	LMO7	>sp|Q8WWI1-3|LMO7_HUMAN Isoform 3 of LIM domain only protein 7 OS=Homo sapiens GN=LMO7;>sp|Q8WWI1-4|LMO7_HUMAN Isoform 4 of LIM domain only protein 7 OS=Homo sapiens GN=LMO7;>tr|F8WD26|F8WD26_HUMAN LIM domain only protein 7 OS=Homo sapiens GN=LMO7 PE=2 SV=	9	46	1	1	42	35	1	1	1	1	40.8	1.2	1.2	153.67	1349	1349;1614;1614;1670;1670;1683;1046;1385;1398	8								9			4	5	6.2979e-207	25.77	0.83464	82.464	3	33.858	0.76198	97.802	3	1.2962	0.41565	8.111	3
Q9BUP0;Q9BUP0-2;C9JTV4;Q8WYH2;H7C0I0	Q9BUP0;Q9BUP0-2;C9JTV4;Q8WYH2	4;3;2;2;1	2;1;1;1;1	2;1;1;1;1	EF-hand domain-containing protein D1	EFHD1;PP1187	>sp|Q9BUP0|EFHD1_HUMAN EF-hand domain-containing protein D1 OS=Homo sapiens GN=EFHD1 PE=1 SV=1;>sp|Q9BUP0-2|EFHD1_HUMAN Isoform 2 of EF-hand domain-containing protein D1 OS=Homo sapiens GN=EFHD1;>tr|C9JTV4|C9JTV4_HUMAN EF-hand domain-containing protein D1	5	4	2	2	4	3	2	1	2	1	17.2	8.4	8.4	26.927	239	239;143;81;127;99	4.67				1	2						2	1	5.7631e-15	8.927	0.19498	78.072	3	13.187	0.19162	29.841	3	1.0454	0.77091	99.809	3
Q13951;J3KS23;Q13951-2;J3KRT0;H3BSC0	Q13951;J3KS23;Q13951-2	3;2;2;1;1	3;2;2;1;1	3;2;2;1;1	Core-binding factor subunit beta	CBFB	>sp|Q13951|PEBB_HUMAN Core-binding factor subunit beta OS=Homo sapiens GN=CBFB PE=1 SV=2;>tr|J3KS23|J3KS23_HUMAN Core-binding factor subunit beta OS=Homo sapiens GN=CBFB PE=4 SV=1;>sp|Q13951-2|PEBB_HUMAN Isoform 2 of Core-binding factor subunit beta OS=Hom	5	3	3	3	2	2	2	2	2	2	19.8	19.8	19.8	21.508	182	182;82;187;61;93	4				7							5	2	5.0145e-08	5.1793	0.71843	175.4	6	7.9941	0.73022	204.65	6	1.4089	0.81275	53.25	6
C9J4M6;C9J2Y9;P30876	C9J4M6;C9J2Y9;P30876	5;5;5	5;5;5	5;5;5	DNA-directed RNA polymerase;DNA-directed RNA polymerase II subunit RPB2	POLR2B	>tr|C9J4M6|C9J4M6_HUMAN DNA-directed RNA polymerase OS=Homo sapiens GN=POLR2B PE=2 SV=2;>tr|C9J2Y9|C9J2Y9_HUMAN DNA-directed RNA polymerase OS=Homo sapiens GN=POLR2B PE=2 SV=2;>sp|P30876|RPB2_HUMAN DNA-directed RNA polymerase II subunit RPB2 OS=Homo sapien	3	5	5	5	3	2	3	2	3	2	5.6	5.6	5.6	125.19	1099	1099;1167;1174	8								5			3	2	6.1307e-08	6.0015	0.14268	116.26	3	8.6093	0.13258	76.896	3	1.4345	0.6611	84.081	3
P23526-2;P23526	P23526-2;P23526	4;4	4;4	4;4	Adenosylhomocysteinase	AHCY	>sp|P23526-2|SAHH_HUMAN Isoform 2 of Adenosylhomocysteinase OS=Homo sapiens GN=AHCY;>sp|P23526|SAHH_HUMAN Adenosylhomocysteinase OS=Homo sapiens GN=AHCY PE=1 SV=4	2	4	4	4	4	0	4	0	4	0	10.4	10.4	10.4	44.658	404	404;432	5					4						4		4.2126e-10	0.32233	0.026659	181.9	4	0.4587	0.0099382	156.52	4	1.423	0.99417	17.324	4
C9JB90;C9JU14;J3KR73;H7BYW1;P20340-4;B7Z337;H0YGL6;Q9NRW1;P20340-2;P20340;Q14964	C9JB90;C9JU14;J3KR73;H7BYW1;P20340-4;B7Z337;H0YGL6;Q9NRW1;P20340-2;P20340;Q14964	1;1;1;1;1;1;1;1;1;1;1	1;1;1;1;1;1;1;1;1;1;1	1;1;1;1;1;1;1;1;1;1;1	Ras-related protein Rab-6B;Ras-related protein Rab-6A;Ras-related protein Rab-39A	RAB6B;RAB6A;RAB39A	>tr|C9JB90|C9JB90_HUMAN Ras-related protein Rab-6B (Fragment) OS=Homo sapiens GN=RAB6B PE=2 SV=1;>tr|C9JU14|C9JU14_HUMAN Ras-related protein Rab-6B (Fragment) OS=Homo sapiens GN=RAB6B PE=2 SV=3;>tr|J3KR73|J3KR73_HUMAN Ras-related protein Rab-6B (Fragment)	11	1	1	1	1	0	1	0	1	0	22.4	22.4	22.4	5.8575	49	49;83;124;174;175;195;201;208;208;208;217	4				2							2		7.271e-06	1.1546	0.053791	41.739	2	1.9705	0.040156	28.425	2	1.4893	0.60724	5.6133	2
H3BRG4;P22695;H3BUE4;H3BUI9;H3BP04;H3BSJ9	H3BRG4;P22695;H3BUE4;H3BUI9;H3BP04;H3BSJ9	2;2;1;1;1;1	2;2;1;1;1;1	2;2;1;1;1;1	Cytochrome b-c1 complex subunit 2, mitochondrial	UQCRC2	>tr|H3BRG4|H3BRG4_HUMAN Cytochrome b-c1 complex subunit 2, mitochondrial OS=Homo sapiens GN=UQCRC2 PE=2 SV=1;>sp|P22695|QCR2_HUMAN Cytochrome b-c1 complex subunit 2, mitochondrial OS=Homo sapiens GN=UQCRC2 PE=1 SV=3;>tr|H3BUE4|H3BUE4_HUMAN Cytochrome b-c1	6	2	2	2	2	1	2	1	2	1	7.3	7.3	7.3	44.634	412	412;453;116;132;176;336	5					3						2	1	6.4268e-06	3.4784	0.11524	78.853	2	5.262	0.10562	165.24	2	1.5127	0.98813	89.036	2
J3KR24;P41252	J3KR24;P41252	3;3	3;3	3;3	Isoleucine--tRNA ligase, cytoplasmic	IARS	>tr|J3KR24|J3KR24_HUMAN Isoleucine--tRNA ligase, cytoplasmic OS=Homo sapiens GN=IARS PE=4 SV=1;>sp|P41252|SYIC_HUMAN Isoleucine--tRNA ligase, cytoplasmic OS=Homo sapiens GN=IARS PE=1 SV=2	2	3	3	3	3	0	3	0	3	0	3.1	3.1	3.1	131.76	1152	1152;1262	8								3			3		4.835e-06	13.176	1.054	79.088	2	19.988	0.65802	93.826	2	1.517	0.3477	14.738	2
P81605;P81605-2	P81605;P81605-2	2;2	2;2	2;2	Dermcidin;Survival-promoting peptide;DCD-1	DCD	>sp|P81605|DCD_HUMAN Dermcidin OS=Homo sapiens GN=DCD PE=1 SV=2;>sp|P81605-2|DCD_HUMAN Isoform 2 of Dermcidin OS=Homo sapiens GN=DCD	2	2	2	2	2	1	2	1	2	1	20	20	20	11.284	110	110;121	4.2		1	3							1	3	2	6.3831e-05	0.032242	0.0020853	145.9	3	0.069875	0.0022407	142.54	3	0.57381	0.23141	116.14	3
P35232;C9JW96;D6RBK0;B4DY47;C9JZ20;E7ESE2;E9PCW0	P35232;C9JW96;D6RBK0;B4DY47;C9JZ20;E7ESE2;E9PCW0	5;4;3;3;3;3;3	5;4;3;3;3;3;3	5;4;3;3;3;3;3	Prohibitin	PHB	>sp|P35232|PHB_HUMAN Prohibitin OS=Homo sapiens GN=PHB PE=1 SV=1;>tr|C9JW96|C9JW96_HUMAN Prohibitin (Fragment) OS=Homo sapiens GN=PHB PE=2 SV=2;>tr|D6RBK0|D6RBK0_HUMAN Prohibitin (Fragment) OS=Homo sapiens GN=PHB PE=2 SV=1;>tr|B4DY47|B4DY47_HUMAN Prohibiti	7	5	5	5	5	1	5	1	5	1	22.8	22.8	22.8	29.804	272	272;246;124;155;201;204;214	4				7							6	1	2.3597e-12	2.344	0.14965	243.33	5	3.8717	0.096903	197.31	5	1.6517	0.69506	48.931	5
Q9NPD3;E9PPI9;E9PI41	Q9NPD3;E9PPI9;E9PI41	2;1;1	2;1;1	2;1;1	Exosome complex component RRP41	EXOSC4	>sp|Q9NPD3|EXOS4_HUMAN Exosome complex component RRP41 OS=Homo sapiens GN=EXOSC4 PE=1 SV=3;>tr|E9PPI9|E9PPI9_HUMAN Exosome complex component RRP41 OS=Homo sapiens GN=EXOSC4 PE=2 SV=1;>tr|E9PI41|E9PI41_HUMAN Exosome complex component RRP41 (Fragment) OS=Hom	3	2	2	2	2	1	2	1	2	1	9	9	9	26.383	245	245;156;262	4				5							4	1	1.3534e-07	3.973	0.1851	170.64	2	7.0962	0.14461	174.14	2	1.5843	0.64598	11.306	2
P62820-3;E7ETK2;P62820-2;E7END7;B7Z8M7;P62820;H0YLJ8;H0YL94;H0YMN7;E9PLD0;H0YNE9;F5GY21;Q9H0U4;Q92928;Q92930;P61006;B4DEK7;P59190-2;P59190	P62820-3;E7ETK2;P62820-2;E7END7;B7Z8M7;P62820	3;3;2;2;2;2;1;1;1;1;1;1;1;1;1;1;1;1;1	3;3;2;2;2;2;1;1;1;1;1;1;1;1;1;1;1;1;1	2;2;1;1;1;1;0;0;0;0;0;0;0;0;0;0;0;0;0	Ras-related protein Rab-1A	RAB1A	>sp|P62820-3|RAB1A_HUMAN Isoform 3 of Ras-related protein Rab-1A OS=Homo sapiens GN=RAB1A;>tr|E7ETK2|E7ETK2_HUMAN Ras-related protein Rab-1A OS=Homo sapiens GN=RAB1A PE=2 SV=2;>sp|P62820-2|RAB1A_HUMAN Isoform 2 of Ras-related protein Rab-1A OS=Homo sapiens	19	3	3	2	2	2	2	2	1	2	32.6	32.6	24	13.903	129	129;129;141;173;173;205;47;48;92;169;188;190;201;201;207;207;207;208;212	4.5				3		1					2	2	4.1291e-06	0.362	0.010284	9.3411	3	1.1402	0.0088394	38.746	3	1.614	0.95905	27.932	3
Q01082-3;Q01082-2	Q01082-3;Q01082-2	100;99	2;1	2;1			>sp|Q01082-3|SPTB2_HUMAN Isoform 2 of Spectrin beta chain, non-erythrocytic 1 OS=Homo sapiens GN=SPTBN1;>sp|Q01082-2|SPTB2_HUMAN Isoform Short of Spectrin beta chain, non-erythrocytic 1 OS=Homo sapiens GN=SPTBN1	2	100	2	2	95	61	2	0	2	0	54.2	1.6	1.6	251.39	2155	2155;2168	9									3		3		0	2.5263	0.028177	245.52	2	4.0953	0.069418	49.24	2	1.621	2.918	174.07	2
P98175-4;P98175-3;P98175-2;P98175	P98175-4;P98175-3;P98175-2;P98175	5;5;5;5	5;5;5;5	5;5;5;5	RNA-binding protein 10	RBM10	>sp|P98175-4|RBM10_HUMAN Isoform 4 of RNA-binding protein 10 OS=Homo sapiens GN=RBM10;>sp|P98175-3|RBM10_HUMAN Isoform 3 of RNA-binding protein 10 OS=Homo sapiens GN=RBM10;>sp|P98175-2|RBM10_HUMAN Isoform 2 of RNA-binding protein 10 OS=Homo sapiens GN=RBM1	4	5	5	5	3	3	3	3	3	3	7.3	7.3	7.3	94.369	852	852;853;929;930	7.5							3	3			3	3	3.879e-09	3.8336	0.29617	26.722	3	4.8998	0.1529	35.576	3	1.3534	0.63646	24.186	3
Q9Y678;H0Y8X7;Q9UBF2	Q9Y678;H0Y8X7	3;2;1	3;2;1	3;2;1	Coatomer subunit gamma-1	COPG1	>sp|Q9Y678|COPG1_HUMAN Coatomer subunit gamma-1 OS=Homo sapiens GN=COPG1 PE=1 SV=1;>tr|H0Y8X7|H0Y8X7_HUMAN Coatomer subunit gamma-1 (Fragment) OS=Homo sapiens GN=COPG1 PE=4 SV=1	3	3	3	3	2	2	2	2	2	2	4.3	4.3	4.3	97.717	874	874;188;871	7							6				3	3	1.8904e-06	1.3957	0.044304	4.5121	3	2.4497	0.034247	22.039	3	1.5071	1.1084	17.397	3
Q96Q15-3;Q96Q15-2;J3KRA9;Q96Q15;I3L0C1;Q96Q15-4;H3BQN7;I3L144;Q5BKU6	Q96Q15-3;Q96Q15-2;J3KRA9;Q96Q15;I3L0C1;Q96Q15-4;H3BQN7	4;4;4;4;4;3;2;1;1	4;4;4;4;4;3;2;1;1	4;4;4;4;4;3;2;1;1	Serine/threonine-protein kinase SMG1	SMG1	>sp|Q96Q15-3|SMG1_HUMAN Isoform 3 of Serine/threonine-protein kinase SMG1 OS=Homo sapiens GN=SMG1;>sp|Q96Q15-2|SMG1_HUMAN Isoform 2 of Serine/threonine-protein kinase SMG1 OS=Homo sapiens GN=SMG1;>tr|J3KRA9|J3KRA9_HUMAN Serine/threonine-protein kinase SMG1	9	4	4	4	3	1	3	1	3	1	1.5	1.5	1.5	340.67	3031	3031;3521;3551;3661;3662;2392;851;321;704	10										4	3	1	2.0046e-09	1.1618	0.1688	233.08	3	2.2076	0.048454	306.65	3	1.6559	0.14817	114.09	3
Q16629-3;Q16629-2;Q16629-4;C9JAB2;Q16629	Q16629-3;Q16629-2;Q16629-4;C9JAB2;Q16629	4;4;4;4;4	3;3;3;3;3	3;3;3;3;3	Serine/arginine-rich splicing factor 7	SRSF7	>sp|Q16629-3|SRSF7_HUMAN Isoform 3 of Serine/arginine-rich splicing factor 7 OS=Homo sapiens GN=SRSF7;>sp|Q16629-2|SRSF7_HUMAN Isoform 2 of Serine/arginine-rich splicing factor 7 OS=Homo sapiens GN=SRSF7;>sp|Q16629-4|SRSF7_HUMAN Isoform 4 of Serine/arginin	5	4	3	3	4	2	3	2	3	2	30.3	19.7	19.7	15.257	132	132;135;226;235;238	4.25				6	2						6	2	3.321e-11	6.7487	0.35462	187.56	5	14.306	0.32903	192.64	5	1.9602	1.1437	19.327	5
Q9BWF3;E9PB51;Q9BWF3-4;Q9BQ04;Q9BWF3-3;E9PLB0;E9PM61;D6R9K7;J3QRR5;Q9BWF3-2	Q9BWF3;E9PB51;Q9BWF3-4;Q9BQ04	5;4;3;3;2;2;2;2;2;2	5;4;3;3;2;2;2;2;2;2	3;3;3;3;2;2;2;2;2;2	RNA-binding protein 4;RNA-binding protein 4B	RBM4;RBM4B	>sp|Q9BWF3|RBM4_HUMAN RNA-binding protein 4 OS=Homo sapiens GN=RBM4 PE=1 SV=1;>tr|E9PB51|E9PB51_HUMAN RNA-binding protein 4 (Fragment) OS=Homo sapiens GN=RBM4 PE=2 SV=1;>sp|Q9BWF3-4|RBM4_HUMAN Isoform 4 of RNA-binding protein 4 OS=Homo sapiens GN=RBM4;>sp|	10	5	5	3	3	2	3	2	2	1	20.3	20.3	8.2	40.313	364	364;240;173;359;143;143;147;150;155;177	5					5						3	2	7.6774e-35	6.5766	0.24166	187.71	3	9.8098	0.28585	143.6	3	1.9102	1.2624	44.536	3
Q76M96;Q76M96-2;H7C5K4	Q76M96;Q76M96-2;H7C5K4	3;3;2	3;3;2	3;3;2	Coiled-coil domain-containing protein 80	CCDC80	>sp|Q76M96|CCD80_HUMAN Coiled-coil domain-containing protein 80 OS=Homo sapiens GN=CCDC80 PE=1 SV=1;>sp|Q76M96-2|CCD80_HUMAN Isoform 2 of Coiled-coil domain-containing protein 80 OS=Homo sapiens GN=CCDC80;>tr|H7C5K4|H7C5K4_HUMAN Coiled-coil domain-containi	3	3	3	3	2	1	2	1	2	1	4.2	4.2	4.2	108.17	950	950;961;261	8								3			2	1	2.2342e-21	3.2239	0.13222	226.12	2	6.1698	0.22437	125.73	2	1.9138	1.2058	134.85	2
Q9UNQ2;D6RCL3	Q9UNQ2;D6RCL3	2;1	2;1	2;1	Probable dimethyladenosine transferase	DIMT1	>sp|Q9UNQ2|DIM1_HUMAN Probable dimethyladenosine transferase OS=Homo sapiens GN=DIMT1 PE=1 SV=1;>tr|D6RCL3|D6RCL3_HUMAN Probable dimethyladenosine transferase OS=Homo sapiens GN=DIMT1 PE=2 SV=1	2	2	2	2	2	0	2	0	2	0	7.7	7.7	7.7	35.236	313	313;154	4.5				2	2						4		0.00012307	1.707	0.043736	29.491	2	3.335	0.04646	2.8204	2	1.9537	1.0494	36.372	2
H0Y2S9	H0Y2S9	39	4	2		MPRIP	>tr|H0Y2S9|H0Y2S9_HUMAN Myosin phosphatase Rho-interacting protein (Fragment) OS=Homo sapiens GN=MPRIP PE=4 SV=3	1	39	4	2	37	33	4	0	2	0	22.9	3	1.8	203.37	1794	1794	9									4		4		0	2.004	1.0638	42.773	2	4.0962	0.76571	118.79	2	2.044	0.7971	189.54	2
P37108;H0YLA2	P37108;H0YLA2	4;2	4;2	3;2	Signal recognition particle 14 kDa protein	SRP14	>sp|P37108|SRP14_HUMAN Signal recognition particle 14 kDa protein OS=Homo sapiens GN=SRP14 PE=1 SV=2;>tr|H0YLA2|H0YLA2_HUMAN Signal recognition particle 14 kDa protein OS=Homo sapiens GN=SRP14 PE=2 SV=1	2	4	4	3	3	1	3	1	3	0	32.4	32.4	27.2	14.57	136	136;115	3.11			8	1							8	1	9.4653e-09	3.086	0.22472	221.77	4	6.0575	0.19424	202.91	4	2.341	0.85992	27.144	4
Q9NZ01;M0R3C3;Q9NZ01-2;M0QXM3;B3KSQ1	Q9NZ01;M0R3C3;Q9NZ01-2	3;2;2;1;1	3;2;2;1;1	3;2;2;1;1	Very-long-chain enoyl-CoA reductase	TECR	>sp|Q9NZ01|TECR_HUMAN Very-long-chain enoyl-CoA reductase OS=Homo sapiens GN=TECR PE=1 SV=1;>tr|M0R3C3|M0R3C3_HUMAN Very-long-chain enoyl-CoA reductase OS=Homo sapiens GN=TECR PE=4 SV=1;>sp|Q9NZ01-2|TECR_HUMAN Isoform 2 of Very-long-chain enoyl-CoA reducta	5	3	3	3	3	0	3	0	3	0	7.1	7.1	7.1	36.034	308	308;105;157;132;323	4				3							3		1.4278e-06	2.723	0.34701	327.07	2	5.8574	0.57955	390.75	2	2.151	0.99387	1.7011	2
P46939;Q5T097	P46939	3;1	3;1	3;1	Utrophin	UTRN	>sp|P46939|UTRO_HUMAN Utrophin OS=Homo sapiens GN=UTRN PE=1 SV=2	2	3	3	3	2	1	2	1	2	1	1	1	1	394.46	3433	3433;988	10										3	2	1	3.1565e-05	0.31714	0.087595	213.44	2	0.68882	0.015119	231.43	2	2.172	0.16936	17.985	2
Q10570	Q10570	3	3	3	Cleavage and polyadenylation specificity factor subunit 1	CPSF1	>sp|Q10570|CPSF1_HUMAN Cleavage and polyadenylation specificity factor subunit 1 OS=Homo sapiens GN=CPSF1 PE=1 SV=2	1	3	3	3	3	0	3	0	3	0	3.1	3.1	3.1	160.88	1443	1443	8								3			3		9.7199e-06	1.7782	0.14224	80.563	3	4.3656	0.14372	56.696	3	2.1757	0.49869	27.944	3
F5GY37;Q99623;J3KPX7;F5H2D2;F5H0C5;F5H0S4;B4DW05;F5H3X6;Q99623-2;F5GWA7	F5GY37;Q99623;J3KPX7;F5H2D2;F5H0C5;F5H0S4;B4DW05;F5H3X6;Q99623-2	3;3;3;2;2;2;2;2;2;1	3;3;3;2;2;2;2;2;2;1	3;3;3;2;2;2;2;2;2;1	Prohibitin-2	PHB2	>tr|F5GY37|F5GY37_HUMAN Prohibitin-2 OS=Homo sapiens GN=PHB2 PE=2 SV=1;>sp|Q99623|PHB2_HUMAN Prohibitin-2 OS=Homo sapiens GN=PHB2 PE=1 SV=2;>tr|J3KPX7|J3KPX7_HUMAN Prohibitin-2 OS=Homo sapiens GN=PHB2 PE=4 SV=1;>tr|F5H2D2|F5H2D2_HUMAN Prohibitin-2 OS=Homo	10	3	3	3	3	1	3	1	3	1	15.7	15.7	15.7	29.723	267	267;299;299;87;112;139;213;220;261;261	4.5				4	4						6	2	6.6145e-10	6.132	0.22391	22.275	4	14.676	0.30068	12.775	4	2.1465	1.2793	20.875	4
P53618;E9PP73	P53618	3;1	3;1	3;1	Coatomer subunit beta	COPB1	>sp|P53618|COPB_HUMAN Coatomer subunit beta OS=Homo sapiens GN=COPB1 PE=1 SV=3	2	3	3	3	3	0	3	0	3	0	5	5	5	107.14	953	953;486	7							4				4		2.5845e-09	2.8391	3.7382	160.03	3	7.5247	4.6278	188.87	3	2.2412	1.228	25.768	3
O43294;O43294-2;H3BQC4;H3BSN4;I3L209	O43294;O43294-2;H3BQC4	7;6;4;3;1	7;6;4;3;1	7;6;4;3;1	Transforming growth factor beta-1-induced transcript 1 protein	TGFB1I1	>sp|O43294|TGFI1_HUMAN Transforming growth factor beta-1-induced transcript 1 protein OS=Homo sapiens GN=TGFB1I1 PE=1 SV=2;>sp|O43294-2|TGFI1_HUMAN Isoform 2 of Transforming growth factor beta-1-induced transcript 1 protein OS=Homo sapiens GN=TGFB1I1;>tr|H	5	7	7	7	6	3	6	3	6	3	14.5	14.5	14.5	49.814	461	461;444;217;165;61	5.9					2	18					16	4	9.4349e-95	4.9565	0.46788	123.28	6	10.718	0.19293	99.345	6	2.1833	0.94878	31.508	6
Q13263-2;Q13263;M0R0K9	Q13263-2;Q13263;M0R0K9	3;3;2	3;3;2	3;3;2	Transcription intermediary factor 1-beta	TRIM28	>sp|Q13263-2|TIF1B_HUMAN Isoform 2 of Transcription intermediary factor 1-beta OS=Homo sapiens GN=TRIM28;>sp|Q13263|TIF1B_HUMAN Transcription intermediary factor 1-beta OS=Homo sapiens GN=TRIM28 PE=1 SV=5;>tr|M0R0K9|M0R0K9_HUMAN Transcription intermediary	3	3	3	3	2	1	2	1	2	1	3.9	3.9	3.9	79.473	753	753;835;460	5.67			1				2				2	1	8.3957e-07	0.21272	0.044412	417.03	2	0.4776	0.066286	282.61	2	2.2453	1.1766	60.21	2
P63208;E5RJR5	P63208;E5RJR5	1;1	1;1	1;1	S-phase kinase-associated protein 1	SKP1	>sp|P63208|SKP1_HUMAN S-phase kinase-associated protein 1 OS=Homo sapiens GN=SKP1 PE=1 SV=2;>tr|E5RJR5|E5RJR5_HUMAN S-phase kinase-associated protein 1 OS=Homo sapiens GN=SKP1 PE=2 SV=1	2	1	1	1	1	0	1	0	1	0	7.4	7.4	7.4	18.658	163	163;163	3.33			2	1							3		2.4415e-05	3.7176	0.25832	76.411	2	7.9604	0.24099	73.338	2	2.2676	0.88091	19.611	2
Q9P2M7;Q9P2M7-2	Q9P2M7;Q9P2M7-2	5;3	5;3	5;3	Cingulin	CGN	>sp|Q9P2M7|CING_HUMAN Cingulin OS=Homo sapiens GN=CGN PE=1 SV=2;>sp|Q9P2M7-2|CING_HUMAN Isoform 2 of Cingulin OS=Homo sapiens GN=CGN	2	5	5	5	4	4	4	4	4	4	4.3	4.3	4.3	136.38	1197	1197;771	8.22								8		1	4	5	1.5977e-13	1.9967	0.15865	171.66	4	4.4605	0.13275	161.63	4	2.325	0.62607	142.13	4
Q8N3C0;Q8N3C0-4	Q8N3C0	4;1	4;1	4;1	Activating signal cointegrator 1 complex subunit 3	ASCC3	>sp|Q8N3C0|ASCC3_HUMAN Activating signal cointegrator 1 complex subunit 3 OS=Homo sapiens GN=ASCC3 PE=1 SV=3	2	4	4	4	4	1	4	1	4	1	3.1	3.1	3.1	251.46	2202	2202;731	8.5							1	1	4		5	1	1.1681e-08	0.48481	0.083637	161.51	4	0.75089	0.1004	189.07	4	1.9388	0.66556	144.04	4
P78347-2;P78347-4;P78347-3;P78347;Q86U51;H7BYM4;G8JLD9;Q86UP8-3;Q86UP8;Q6EKJ0	P78347-2;P78347-4;P78347-3;P78347	8;8;8;8;3;1;1;1;1;1	8;8;8;8;3;1;1;1;1;1	8;8;8;8;3;1;1;1;1;1	General transcription factor II-I	GTF2I	>sp|P78347-2|GTF2I_HUMAN Isoform 2 of General transcription factor II-I OS=Homo sapiens GN=GTF2I;>sp|P78347-4|GTF2I_HUMAN Isoform 4 of General transcription factor II-I OS=Homo sapiens GN=GTF2I;>sp|P78347-3|GTF2I_HUMAN Isoform 3 of General transcription fa	10	8	8	8	8	0	8	0	8	0	8.9	8.9	8.9	107.97	957	957;977;978;998;274;215;437;498;949;949	8								9			9		7.2513e-16	3.3264	0.10154	47.135	6	8.1405	0.24477	128.65	6	2.4473	0.7969	123.75	6
D6RHZ5;O94979-7;H7BXG7;O94979-6;O94979-3;B7ZL00;O94979-4;O94979-9;O94979-2;O94979;O94979-8;D6REX3;H0Y8V7;H0YAB3;O94979-5;H0Y9K1	D6RHZ5;O94979-7;H7BXG7;O94979-6;O94979-3;B7ZL00;O94979-4;O94979-9;O94979-2;O94979;O94979-8;D6REX3;H0Y8V7;H0YAB3;O94979-5	3;3;3;3;3;3;3;3;3;3;3;3;2;2;2;1	3;3;3;3;3;3;3;3;3;3;3;3;2;2;2;1	3;3;3;3;3;3;3;3;3;3;3;3;2;2;2;1	Protein transport protein Sec31A	SEC31A	>tr|D6RHZ5|D6RHZ5_HUMAN Protein transport protein Sec31A OS=Homo sapiens GN=SEC31A PE=2 SV=1;>sp|O94979-7|SC31A_HUMAN Isoform 7 of Protein transport protein Sec31A OS=Homo sapiens GN=SEC31A;>tr|H7BXG7|H7BXG7_HUMAN Protein transport protein Sec31A OS=Homo s	16	3	3	3	3	0	3	0	3	0	4.4	4.4	4.4	96.502	877	877;969;969;1067;1106;1166;1181;1200;1205;1220;1233;1251;286;443;509;237	8								3			3		2.0762e-08	0.80185	0.12931	56.1	3	1.9863	0.027	151.69	3	2.4772	0.10963	112.44	3
Q14789;Q14789-2;E7EU81;H0Y867	Q14789;Q14789-2	5;5;2;1	5;5;2;1	5;5;2;1	Golgin subfamily B member 1	GOLGB1	>sp|Q14789|GOGB1_HUMAN Golgin subfamily B member 1 OS=Homo sapiens GN=GOLGB1 PE=1 SV=2;>sp|Q14789-2|GOGB1_HUMAN Isoform 2 of Golgin subfamily B member 1 OS=Homo sapiens GN=GOLGB1	4	5	5	5	4	1	4	1	4	1	1.9	1.9	1.9	376.01	3259	3259;3269;1640;1031	10										5	4	1	4.2524e-19	3.0304	0.35849	109.01	3	4.2297	0.076076	49.229	3	2.4809	0.20358	158.07	3
Q96GD4-4;Q96GD4;J9JID1;J3KRJ2;Q96GD4-3;J3QR41;J3KTD6;J3QLN8;J3KT86;Q96GD4-2;J3KRF8;B4DXA6;A3KFJ1;Q5QPD4;Q9UQB9-2;Q9UQB9-3;Q5Y191;Q9UQB9;A3KFJ0;O14965	Q96GD4-4;Q96GD4;J9JID1;J3KRJ2;Q96GD4-3;J3QR41;J3KTD6;J3QLN8;J3KT86;Q96GD4-2;J3KRF8	4;4;4;3;3;3;3;3;3;3;2;1;1;1;1;1;1;1;1;1	4;4;4;3;3;3;3;3;3;3;2;1;1;1;1;1;1;1;1;1	4;4;4;3;3;3;3;3;3;3;2;1;1;1;1;1;1;1;1;1	Aurora kinase B	AURKB	>sp|Q96GD4-4|AURKB_HUMAN Isoform 4 of Aurora kinase B OS=Homo sapiens GN=AURKB;>sp|Q96GD4|AURKB_HUMAN Aurora kinase B OS=Homo sapiens GN=AURKB PE=1 SV=3;>tr|J9JID1|J9JID1_HUMAN Aurora kinase B OS=Homo sapiens GN=AURKB PE=4 SV=1;>tr|J3KRJ2|J3KRJ2_HUMAN Auro	20	4	4	4	4	2	4	2	4	2	15.8	15.8	15.8	34.76	303	303;344;345;70;142;172;228;231;242;312;123;113;189;271;275;290;306;309;347;403	5					8						6	2	1.9856e-11	2.8765	0.099525	181.89	6	6.6733	0.15711	178.4	6	2.4175	1.6201	23.788	6
F8VQY0;F8VPV9;P06576;H0YH81	F8VQY0;F8VPV9;P06576;H0YH81	2;2;2;1	2;2;2;1	2;2;2;1	ATP synthase subunit beta;ATP synthase subunit beta, mitochondrial	ATP5B	>tr|F8VQY0|F8VQY0_HUMAN ATP synthase subunit beta, mitochondrial (Fragment) OS=Homo sapiens GN=ATP5B PE=2 SV=1;>tr|F8VPV9|F8VPV9_HUMAN ATP synthase subunit beta OS=Homo sapiens GN=ATP5B PE=2 SV=1;>sp|P06576|ATPB_HUMAN ATP synthase subunit beta, mitochondri	4	2	2	2	2	1	2	1	2	1	15.6	15.6	15.6	23.412	218	218;518;529;362	6						3					2	1	7.8432e-05	2.21	0.11457	78.848	3	6.4413	0.076758	123.39	3	2.3022	1.1012	32.817	3
Q5BKZ1;Q5BKZ1-3	Q5BKZ1	4;1	4;1	4;1	DBIRD complex subunit ZNF326	ZNF326	>sp|Q5BKZ1|ZN326_HUMAN DBIRD complex subunit ZNF326 OS=Homo sapiens GN=ZNF326 PE=1 SV=2	2	4	4	4	4	1	4	1	4	1	8.2	8.2	8.2	65.653	582	582;376	7							8				6	2	5.2133e-15	5.5662	0.19211	93.929	5	14.364	0.21348	91.086	5	2.5806	1.4744	27.74	5
Q9Y2J4-3;Q9Y2J4;Q9Y2J4-2;Q9Y2J4-4;D6RCL7;D6RIC7;D6RBK2;D6RJA4;D6RF61	Q9Y2J4-3;Q9Y2J4;Q9Y2J4-2;Q9Y2J4-4;D6RCL7	3;3;3;3;2;1;1;1;1	3;3;3;3;2;1;1;1;1	3;3;3;3;2;1;1;1;1	Angiomotin-like protein 2	AMOTL2	>sp|Q9Y2J4-3|AMOL2_HUMAN Isoform 3 of Angiomotin-like protein 2 OS=Homo sapiens GN=AMOTL2;>sp|Q9Y2J4|AMOL2_HUMAN Angiomotin-like protein 2 OS=Homo sapiens GN=AMOTL2 PE=1 SV=3;>sp|Q9Y2J4-2|AMOL2_HUMAN Isoform 2 of Angiomotin-like protein 2 OS=Homo sapiens G	9	3	3	3	3	0	3	0	3	0	4.6	4.6	4.6	85.479	777	777;779;780;837;198;123;127;144;151	7							4				4		9.1363e-08	2.7479	0.20764	43.106	3	7.2593	0.17598	29.378	3	2.6418	1.1291	18.625	3
P25398	P25398	2	2	2	40S ribosomal protein S12	RPS12	>sp|P25398|RS12_HUMAN 40S ribosomal protein S12 OS=Homo sapiens GN=RPS12 PE=1 SV=3	1	2	2	2	2	1	2	1	2	1	24.2	24.2	24.2	14.515	132	132	2.8		1	4								4	1	7.2833e-09	12.245	0.89172	27.48	3	28.995	0.85991	13.225	3	2.6405	0.97673	31.627	3
[truncated: 102 more rows]
[truncated: 52 more columns]
