# Supplementary material for: AIF1L regulates actomyosin contractility and filopodial extensions in human podocytes
Source: PLoS One. 2018 Jul 12;13(7):e0200487. doi: 10.1371/journal.pone.0200487 (PMC6042786; doi:10.1371/journal.pone.0200487)
Supplement: S1 Table — (XLSX) [file pone.0200487.s008.xlsx]

## Sheet: Tabelle1
Antibodies
Protein	Clone	Species	Manufacturer	Application
AIF1L	HPA020522	rabbit	Sigma	IF (1:100), WB (1:1000)
CCND1	sc-450	mouse	Santa Cruz	WB (1:1000)
cleaved-Caspase 3	9664	rabbit	Cell Signaling	WB (1:1000)
GAPDH	ab8245	mouse	Abcam	WB (1:5000)
HIST1H3A	ab1791	rabbit	Abcam	WB (1:5000)
MYH9	PRB-440P	rabbit	Covance	IF (1:100), WB (1:1000)
MYL9	3672	rabbit	Cell Signaling	WB (1:1000)
MYPT	2634S	rabbit	Cell Signaling	WB (1:1000)
NID1	MAB1946	rat	Chemicon	IF (1:300)
NPHS1	GP-N2	gp	Progen	IF (1:300)
p-MYL9	3674; 3671S	rabbit	Cell Signaling	IF (1:100), WB (1:1000)
p-MYPT	5163S	rabbit	Cell Signaling	WB (1:1000)
TUBA	T6199	mouse	Sigma	WB (1:5000)
UNC45A	HPA039228	rabbit	Sigma	WB (1:5000)
Alexa Fluor Phalloidin	-	-	ThermoFisher Scientific	IF (1:500)
DAPI	-	-	ThermoFisher Scientific	IF (1:1000)
